# Supplementary material for: Recording of cellular physiological histories along optically readable self-assembling protein chains
Source: Nat Biotechnol. 2023 Jan 2;41(5):640–51. doi: 10.1038/s41587-022-01586-7 (PMC10188365; doi:10.1038/s41587-022-01586-7)
Supplement: Supplementary file 3 — Statistical analysis. [file 41587_2022_1586_MOESM3_ESM.xlsx]

## Sheet: Sheet1
Statistical analysis for Figure 2f
Kruskal-Wallis test
P value	<0.0001
Exact or approximate P value?	Approximate
P value summary	***
Do the medians vary signif. (P < 0.05)?	Yes
Number of groups	7
Kruskal-Wallis statistic	106.6
Data summary
Number of treatments (columns)	7
Number of values (total)	215
Number of families	1
Number of comparisons per family	6
Alpha	0.05
Dunn's multiple comparisons test	Mean rank diff.	Significant?	Summary	Adjusted P Value	A-?
No 4-OHT vs. 1d 4-OHT	-15.1	No	ns	>0.9999	B	1d 4-OHT
No 4-OHT vs. 2d 4-OHT	-16.71	No	ns	>0.9999	C	2d 4-OHT
No 4-OHT vs. 3d 4-OHT	-76.1	Yes	**	0.0028	D	3d 4-OHT
No 4-OHT vs. 4d 4-OHT	-95.74	Yes	***	<0.0001	E	4d 4-OHT
No 4-OHT vs. 5d 4-OHT	-112.8	Yes	***	<0.0001	F	5d 4-OHT
No 4-OHT vs. 6d 4-OHT	-122.9	Yes	***	<0.0001	G	6d 4-OHT
Test details	Mean rank 1	Mean rank 2	Mean rank diff.	n1	n2	Z
No 4-OHT vs. 1d 4-OHT	34.18	49.29	-15.1	11	21	0.6523
No 4-OHT vs. 2d 4-OHT	34.18	50.89	-16.71	11	37	0.7822
No 4-OHT vs. 3d 4-OHT	34.18	110.3	-76.1	11	32	3.5
No 4-OHT vs. 4d 4-OHT	34.18	129.9	-95.74	11	38	4.495
No 4-OHT vs. 5d 4-OHT	34.18	146.9	-112.8	11	47	5.411
No 4-OHT vs. 6d 4-OHT	34.18	157	-122.9	11	29	5.577
Statistical analysis for Figure 2h
Kruskal-Wallis test
P value	<0.0001
Exact or approximate P value?	Approximate
P value summary	***
Do the medians vary signif. (P < 0.05)?	Yes
Number of groups	4
Kruskal-Wallis statistic	96.29
Data summary
Number of treatments (columns)	4
Number of values (total)	146
Number of families	1
Number of comparisons per family	3
Alpha	0.05
Dunn's multiple comparisons test	Mean rank diff.	Significant?	Summary	Adjusted P Value
3 vs. 4	-25.31	Yes	*	0.0378	A-B
4 vs. 5	-30.2	Yes	**	0.0032	B-C
5 vs. 6	-44.44	Yes	***	<0.0001	C-D
Test details	Mean rank 1	Mean rank 2	Mean rank diff.	n1	n2	Z
3 vs. 4	29.19	54.5	-25.31	32	38	2.495
4 vs. 5	54.5	84.7	-30.2	38	47	3.274
5 vs. 6	84.7	129.1	-44.44	47	29	4.45
Statistical analysis for Figure 3g
Kruskal-Wallis test
P value	<0.0001
Exact or approximate P value?	Approximate
P value summary	***
Do the medians vary signif. (P < 0.05)?	Yes
Number of groups	6
Kruskal-Wallis statistic	30.35
Data summary
Number of treatments (columns)	6
Number of values (total)	95
Number of families	1
Number of comparisons per family	15
Alpha	0.05
Dunn's multiple comparisons test	Mean rank diff.	Significant?	Summary	Adjusted P Value
No Stim vs. 55mM KCl 10min	-3.107	No	ns	>0.9999	A-B
No Stim vs. 55mM KCl 30min	-9.126	No	ns	>0.9999	A-C
No Stim vs. 55mM KCl 1h	-21.04	No	ns	0.2962	A-D
No Stim vs. 55mM KCl 3h	-40.85	Yes	***	<0.0001	A-E
No Stim vs. 20mM KCl 1h	-12.28	No	ns	>0.9999	A-F
55mM KCl 10min vs. 55mM KCl 30min	-6.019	No	ns	>0.9999	B-C
55mM KCl 10min vs. 55mM KCl 1h	-17.93	No	ns	>0.9999	B-D
55mM KCl 10min vs. 55mM KCl 3h	-37.74	Yes	*	0.0241	B-E
55mM KCl 10min vs. 20mM KCl 1h	-9.175	No	ns	>0.9999	B-F
55mM KCl 30min vs. 55mM KCl 1h	-11.91	No	ns	>0.9999	C-D
55mM KCl 30min vs. 55mM KCl 3h	-31.72	Yes	**	0.0088	C-E
55mM KCl 30min vs. 20mM KCl 1h	-3.156	No	ns	>0.9999	C-F
55mM KCl 1h vs. 55mM KCl 3h	-19.81	No	ns	0.5333	D-E
55mM KCl 1h vs. 20mM KCl 1h	8.754	No	ns	>0.9999	D-F
55mM KCl 3h vs. 20mM KCl 1h	28.57	No	ns	0.1324	E-F
Test details	Mean rank 1	Mean rank 2	Mean rank diff.	n1	n2	Z
No Stim vs. 55mM KCl 10min	32.61	35.71	-3.107	28	7	0.2667
No Stim vs. 55mM KCl 30min	32.61	41.73	-9.126	28	15	1.035
No Stim vs. 55mM KCl 1h	32.61	53.64	-21.04	28	14	2.331
No Stim vs. 55mM KCl 3h	32.61	73.45	-40.85	28	22	5.201
No Stim vs. 20mM KCl 1h	32.61	44.89	-12.28	28	9	1.163
55mM KCl 10min vs. 55mM KCl 30min	35.71	41.73	-6.019	7	15	0.477
55mM KCl 10min vs. 55mM KCl 1h	35.71	53.64	-17.93	7	14	1.405
55mM KCl 10min vs. 55mM KCl 3h	35.71	73.45	-37.74	7	22	3.155
55mM KCl 10min vs. 20mM KCl 1h	35.71	44.89	-9.175	7	9	0.6604
55mM KCl 30min vs. 55mM KCl 1h	41.73	53.64	-11.91	15	14	1.163
55mM KCl 30min vs. 55mM KCl 3h	41.73	73.45	-31.72	15	22	3.436
55mM KCl 30min vs. 20mM KCl 1h	41.73	44.89	-3.156	15	9	0.2715
55mM KCl 1h vs. 55mM KCl 3h	53.64	73.45	-19.81	14	22	2.102
55mM KCl 1h vs. 20mM KCl 1h	53.64	44.89	8.754	14	9	0.7432
55mM KCl 3h vs. 20mM KCl 1h	73.45	44.89	28.57	22	9	2.619
Statistical analysis for Figure 3h
Kruskal-Wallis test
P value	<0.0001
Exact or approximate P value?	Approximate
P value summary	***
Do the medians vary signif. (P < 0.05)?	Yes
Number of groups	6
Kruskal-Wallis statistic	27.29
Data summary
Number of treatments (columns)	6
Number of values (total)	95
Number of families	1
Number of comparisons per family	15
Alpha	0.05
Dunn's multiple comparisons test	Mean rank diff.	Significant?	Summary	Adjusted P Value
No Stim vs. 55mM KCl 10min	3.179	No	ns	>0.9999	A-B
No Stim vs. 55mM KCl 30min	-5.612	No	ns	>0.9999	A-C
No Stim vs. 55mM KCl 1h	-17.04	No	ns	0.8857	A-D
No Stim vs. 55mM KCl 3h	-36.36	Yes	***	<0.0001	A-E
No Stim vs. 20mM KCl 1h	-1.012	No	ns	>0.9999	A-F
55mM KCl 10min vs. 55mM KCl 30min	-8.79	No	ns	>0.9999	B-C
55mM KCl 10min vs. 55mM KCl 1h	-20.21	No	ns	>0.9999	B-D
55mM KCl 10min vs. 55mM KCl 3h	-39.54	Yes	*	0.0142	B-E
55mM KCl 10min vs. 20mM KCl 1h	-4.19	No	ns	>0.9999	B-F
55mM KCl 30min vs. 55mM KCl 1h	-11.42	No	ns	>0.9999	C-D
55mM KCl 30min vs. 55mM KCl 3h	-30.75	Yes	*	0.013	C-E
55mM KCl 30min vs. 20mM KCl 1h	4.6	No	ns	>0.9999	C-F
55mM KCl 1h vs. 55mM KCl 3h	-19.32	No	ns	0.6049	D-E
55mM KCl 1h vs. 20mM KCl 1h	16.02	No	ns	>0.9999	D-F
55mM KCl 3h vs. 20mM KCl 1h	35.35	Yes	*	0.0179	E-F
Test details	Mean rank 1	Mean rank 2	Mean rank diff.	n1	n2	Z
No Stim vs. 55mM KCl 10min	36.32	33.14	3.179	28	7	0.2728
No Stim vs. 55mM KCl 30min	36.32	41.93	-5.612	28	15	0.6362
No Stim vs. 55mM KCl 1h	36.32	53.36	-17.04	28	14	1.888
No Stim vs. 55mM KCl 3h	36.32	72.68	-36.36	28	22	4.629
No Stim vs. 20mM KCl 1h	36.32	37.33	-1.012	28	9	0.09579
55mM KCl 10min vs. 55mM KCl 30min	33.14	41.93	-8.79	7	15	0.6966
55mM KCl 10min vs. 55mM KCl 1h	33.14	53.36	-20.21	7	14	1.584
55mM KCl 10min vs. 55mM KCl 3h	33.14	72.68	-39.54	7	22	3.305
55mM KCl 10min vs. 20mM KCl 1h	33.14	37.33	-4.19	7	9	0.3016
55mM KCl 30min vs. 55mM KCl 1h	41.93	53.36	-11.42	15	14	1.115
55mM KCl 30min vs. 55mM KCl 3h	41.93	72.68	-30.75	15	22	3.331
55mM KCl 30min vs. 20mM KCl 1h	41.93	37.33	4.6	15	9	0.3957
55mM KCl 1h vs. 55mM KCl 3h	53.36	72.68	-19.32	14	22	2.05
55mM KCl 1h vs. 20mM KCl 1h	53.36	37.33	16.02	14	9	1.36
55mM KCl 3h vs. 20mM KCl 1h	72.68	37.33	35.35	22	9	3.241
Statistical analysis for Figure 3i
Kruskal-Wallis test
P value	<0.0001
Exact or approximate P value?	Approximate
P value summary	***
Do the medians vary signif. (P < 0.05)?	Yes
Number of groups	6
Kruskal-Wallis statistic	33.25
Data summary
Number of treatments (columns)	6
Number of values (total)	95
Number of families	1
Number of comparisons per family	15
Alpha	0.05
Dunn's multiple comparisons test	Mean rank diff.	Significant?	Summary	Adjusted P Value
No Stim vs. 55mM KCl 10min	-4.179	No	ns	>0.9999	A-B
No Stim vs. 55mM KCl 30min	-11.67	No	ns	>0.9999	A-C
No Stim vs. 55mM KCl 1h	-27.75	Yes	*	0.0316	A-D
No Stim vs. 55mM KCl 3h	-42.24	Yes	***	<0.0001	A-E
No Stim vs. 20mM KCl 1h	-16.72	No	ns	>0.9999	A-F
55mM KCl 10min vs. 55mM KCl 30min	-7.495	No	ns	>0.9999	B-C
55mM KCl 10min vs. 55mM KCl 1h	-23.57	No	ns	0.9711	B-D
55mM KCl 10min vs. 55mM KCl 3h	-38.06	Yes	*	0.022	B-E
55mM KCl 10min vs. 20mM KCl 1h	-12.54	No	ns	>0.9999	B-F
55mM KCl 30min vs. 55mM KCl 1h	-16.08	No	ns	>0.9999	C-D
55mM KCl 30min vs. 55mM KCl 3h	-30.57	Yes	*	0.0139	C-E
55mM KCl 30min vs. 20mM KCl 1h	-5.044	No	ns	>0.9999	C-F
55mM KCl 1h vs. 55mM KCl 3h	-14.49	No	ns	>0.9999	D-E
55mM KCl 1h vs. 20mM KCl 1h	11.03	No	ns	>0.9999	D-F
55mM KCl 3h vs. 20mM KCl 1h	25.53	No	ns	0.2893	E-F
Test details	Mean rank 1	Mean rank 2	Mean rank diff.	n1	n2	Z
No Stim vs. 55mM KCl 10min	30.39	34.57	-4.179	28	7	0.3587
No Stim vs. 55mM KCl 30min	30.39	42.07	-11.67	28	15	1.323
No Stim vs. 55mM KCl 1h	30.39	58.14	-27.75	28	14	3.075
No Stim vs. 55mM KCl 3h	30.39	72.64	-42.24	28	22	5.378
No Stim vs. 20mM KCl 1h	30.39	47.11	-16.72	28	9	1.583
55mM KCl 10min vs. 55mM KCl 30min	34.57	42.07	-7.495	7	15	0.594
55mM KCl 10min vs. 55mM KCl 1h	34.57	58.14	-23.57	7	14	1.847
55mM KCl 10min vs. 55mM KCl 3h	34.57	72.64	-38.06	7	22	3.182
55mM KCl 10min vs. 20mM KCl 1h	34.57	47.11	-12.54	7	9	0.9026
55mM KCl 30min vs. 55mM KCl 1h	42.07	58.14	-16.08	15	14	1.569
55mM KCl 30min vs. 55mM KCl 3h	42.07	72.64	-30.57	15	22	3.312
55mM KCl 30min vs. 20mM KCl 1h	42.07	47.11	-5.044	15	9	0.434
55mM KCl 1h vs. 55mM KCl 3h	58.14	72.64	-14.49	14	22	1.538
55mM KCl 1h vs. 20mM KCl 1h	58.14	47.11	11.03	14	9	0.9366
55mM KCl 3h vs. 20mM KCl 1h	72.64	47.11	25.53	22	9	2.34
Statistical analysis for Figure 3l
Kruskal-Wallis test
P value	0.0057
Exact or approximate P value?	Approximate
P value summary	**
Do the medians vary signif. (P < 0.05)?	Yes
Number of groups	3
Kruskal-Wallis statistic	10.34
Data summary
Number of treatments (columns)	3
Number of values (total)	48
Number of families	1
Number of comparisons per family	2
Alpha	0.05
Dunn's multiple comparisons test	Mean rank diff.	Significant?	Summary	Adjusted P Value	A-?
Baseline vs. Peak signal over 5-6d	-13.94	Yes	**	0.0097	B	Peak signal over 5-6d
Baseline vs. Peak signal over 6-7d	-13.63	Yes	*	0.0118	C	Peak signal over 6-7d
Test details	Mean rank 1	Mean rank 2	Mean rank diff.	n1	n2	Z
Baseline vs. Peak signal over 5-6d	15.31	29.25	-13.94	16	16	2.816
Baseline vs. Peak signal over 6-7d	15.31	28.94	-13.63	16	16	2.753
Statistical analysis for Figure 4f
Column B	10d 4-OHT
vs.
Column A	No 4-OHT
Wilcoxon rank sum test
P value	<0.0001
Exact or approximate P value?	Approximate
P value summary	***
Significantly different (P < 0.05)?	Yes
One- or two-tailed P value?	Two-tailed
Sum of ranks in column A,B	242324, 869962
Mann-Whitney U statistic	63223
Difference between medians
Median of column A	"0.003245, n=598"
Median of column B	"2.797, n=893"
Difference: Actual	2.794
Difference: Hodges-Lehmann	2.778
Statistical analysis for Extended Data Figure 1d
Best-fit values
Slope	1.247
Y-intercept	690.3
X-intercept	-553.7
1/slope	0.8021
Std. Error
Slope	0.04848
Y-intercept	121.5
95% Confidence Intervals
Slope	1.151 to 1.343
Goodness of Fit
R squared	0.8336
Sy.x	719.7
Is slope significantly non-zero?
F	661.2
DFn, DFd	1, 132
P value	<0.0001
Deviation from zero?	Significant
Equation	Y = 1.247*X + 690.3
Data
Number of X values	134
Maximum number of Y replicates	1
Total number of values	134
Number of missing values	0
Statistical analysis for Extended Data Figure 1f
Best-fit values
Slope	0.0005557
Y-intercept	1.12
X-intercept	-2016
1/slope	1800
Std. Error
Slope	0.0001805
Y-intercept	0.3864
95% Confidence Intervals
Slope	0.0001948 to 0.0009165
Goodness of Fit
R squared	0.1326
Sy.x	1.776
Is slope significantly non-zero?
F	9.477
DFn, DFd	1, 62
P value	0.0031
Deviation from zero?	Significant
Equation	Y = 0.0005557*X + 1.120
Data
Number of X values	64
Maximum number of Y replicates	1
Total number of values	64
Number of missing values	0
Statistical analysis for Extended Data Figure 1g
Kruskal-Wallis test
P value	<0.0001
Exact or approximate P value?	Approximate
P value summary	***
Do the medians vary signif. (P < 0.05)?	Yes
Number of groups	3
Kruskal-Wallis statistic	19.3
Data summary
Number of treatments (columns)	3
Number of values (total)	64
Number of families	1
Number of comparisons per family	3
Alpha	0.05
Dunn's multiple comparisons test	Mean rank diff.	Significant?	Summary	Adjusted P Value
<1000 vs. 1000-2000	-13.62	No	ns	0.0527	A-B
<1000 vs. >2000	-23.52	Yes	***	<0.0001	A-C
1000-2000 vs. >2000	-9.906	No	ns	0.2523	B-C
Test details	Mean rank 1	Mean rank 2	Mean rank diff.	n1	n2	Z
<1000 vs. 1000-2000	20.22	33.83	-13.62	23	18	2.374
<1000 vs. >2000	20.22	43.74	-23.52	23	23	4.377
1000-2000 vs. >2000	33.83	43.74	-9.906	18	23	1.727
Statistical analysis for Extended Data Figure 2a
Column B	XRI
vs.	vs.
Column A	Negative
Mann Whitney test
P value	0.3513
Exact or approximate P value?	Exact
P value summary	ns
Significantly different (P < 0.05)?	No
One- or two-tailed P value?	Two-tailed
Sum of ranks in column A,B	160.5 , 164.5
Mann-Whitney U	59.5
Difference between medians
Median of column A	-55.00, n=11
Median of column B	-57.51, n=14
Difference: Actual	-2.51
Difference: Hodges-Lehmann	-1.6
Statistical analysis for Extended Data Figure 2b
Column B	XRI
vs.	vs.
Column A	Negative
Mann Whitney test
P value	0.9038
Exact or approximate P value?	Exact
P value summary	ns
Significantly different (P < 0.05)?	No
One- or two-tailed P value?	Two-tailed
Sum of ranks in column A,B	145.5 , 179.5
Mann-Whitney U	74.5
Difference between medians
Median of column A	46.12, n=11
Median of column B	43.68, n=14
Difference: Actual	-2.445
Difference: Hodges-Lehmann	-1.515
Statistical analysis for Extended Data Figure 2c
Column B	XRI
vs.	vs.
Column A	Negative
Mann Whitney test
P value	0.9786
Exact or approximate P value?	Exact
P value summary	ns
Significantly different (P < 0.05)?	No
One- or two-tailed P value?	Two-tailed
Sum of ranks in column A,B	142 , 183
Mann-Whitney U	76
Difference between medians
Median of column A	448.9, n=11
Median of column B	389.8, n=14
Difference: Actual	-59.15
Difference: Hodges-Lehmann	19.2
Statistical analysis for Extended Data Figure 2d
Column B	XRI
vs.	vs.
Column A	Negative
Mann Whitney test
P value	0.108
Exact or approximate P value?	Exact
P value summary	ns
Significantly different (P < 0.05)?	No
One- or two-tailed P value?	Two-tailed
Sum of ranks in column A,B	115.5 , 209.5
Mann-Whitney U	49.5
Difference between medians
Median of column A	-20.00, n=11
Median of column B	0.000, n=14
Difference: Actual	20
Difference: Hodges-Lehmann	10
Statistical analysis for Extended Data Figure 2e
Column B	XRI
vs.	vs.
Column A	Negative
Mann Whitney test
P value	0.373
Exact or approximate P value?	Exact
P value summary	ns
Significantly different (P < 0.05)?	No
One- or two-tailed P value?	Two-tailed
Sum of ranks in column A,B	126 , 199
Mann-Whitney U	60
Difference between medians
Median of column A	98.95, n=11
Median of column B	101.1, n=14
Difference: Actual	2.135
Difference: Hodges-Lehmann	3.01
Statistical analysis for Extended Data Figure 2f-h
See Supplementary Table 4.
Statistical analysis for Extended Data Figure 3b
Column B	XRI
vs.	vs.
Column A	GFP
Mann Whitney test
P value	0.7531
Exact or approximate P value?	Exact
P value summary	ns
Significantly different (P < 0.05)?	No
One- or two-tailed P value?	Two-tailed
Sum of ranks in column A,B	100.5 , 109.5
Mann-Whitney U	45.5
Difference between medians
Median of column A	206.5, n=10
Median of column B	207.5, n=10
Difference: Actual	1
Difference: Hodges-Lehmann	6
Statistical analysis for Extended Data Figure 3c
Column B	XRI
vs.	vs.
Column A	GFP
Mann Whitney test
P value	0.1903
Exact or approximate P value?	Exact
P value summary	ns
Significantly different (P < 0.05)?	No
One- or two-tailed P value?	Two-tailed
Sum of ranks in column A,B	87 , 123
Mann-Whitney U	32
Difference between medians
Median of column A	0.9936, n=10
Median of column B	1.098, n=10
Difference: Actual	0.1044
Difference: Hodges-Lehmann	0.08388
Statistical analysis for Extended Data Figure 3d
Column B	XRI
vs.	vs.
Column A	GFP
Mann Whitney test
P value	0.315
Exact or approximate P value?	Exact
P value summary	ns
Significantly different (P < 0.05)?	No
One- or two-tailed P value?	Two-tailed
Sum of ranks in column A,B	119 , 91
Mann-Whitney U	36
Difference between medians
Median of column A	0.8143, n=10
Median of column B	0.6183, n=10
Difference: Actual	-0.196
Difference: Hodges-Lehmann	-0.1642
Statistical analysis for Extended Data Figure 3e
Column B	XRI
vs.	vs.
Column A	GFP
Mann Whitney test
P value	0.063
Exact or approximate P value?	Exact
P value summary	ns
Significantly different (P < 0.05)?	No
One- or two-tailed P value?	Two-tailed
Sum of ranks in column A,B	130 , 80
Mann-Whitney U	25
Difference between medians
Median of column A	0.9029, n=10
Median of column B	0.7322, n=10
Difference: Actual	-0.1707
Difference: Hodges-Lehmann	-0.1806
Statistical analysis for Extended Data Figure 3f
Column B	XRI
vs.	vs.
Column A	GFP
Mann Whitney test
P value	0.9118
Exact or approximate P value?	Exact
P value summary	ns
Significantly different (P < 0.05)?	No
One- or two-tailed P value?	Two-tailed
Sum of ranks in column A,B	107 , 103
Mann-Whitney U	48
Difference between medians
Median of column A	0.9784, n=10
Median of column B	0.9432, n=10
Difference: Actual	-0.03516
Difference: Hodges-Lehmann	-0.01668
Statistical analysis for Extended Data Figure 3g
Column B	XRI
vs.	vs.
Column A	GFP
Mann Whitney test
P value	0.5288
Exact or approximate P value?	Exact
P value summary	ns
Significantly different (P < 0.05)?	No
One- or two-tailed P value?	Two-tailed
Sum of ranks in column A,B	114 , 96
Mann-Whitney U	41
Difference between medians
Median of column A	0.9899, n=10
Median of column B	0.9814, n=10
Difference: Actual	-0.008464
Difference: Hodges-Lehmann	-0.01556
Statistical analysis for Extended Data Figure 3h
Column B	XRI
vs.	vs.
Column A	GFP
Mann Whitney test
P value	0.2428
Exact or approximate P value?	Exact
P value summary	ns
Significantly different (P < 0.05)?	No
One- or two-tailed P value?	Two-tailed
Sum of ranks in column A,B	85 , 105
Mann-Whitney U	30
Difference between medians
Median of column A	0.9952, n=10
Median of column B	1.023, n=9
Difference: Actual	0.02777
Difference: Hodges-Lehmann	0.01819
Statistical analysis for Extended Data Figure 3i
Column B	XRI
vs.	vs.
Column A	GFP
Mann Whitney test
P value	0.2799
Exact or approximate P value?	Exact
P value summary	ns
Significantly different (P < 0.05)?	No
One- or two-tailed P value?	Two-tailed
Sum of ranks in column A,B	120 , 90
Mann-Whitney U	35
Difference between medians
Median of column A	1.021, n=10
Median of column B	0.9483, n=10
Difference: Actual	-0.07298
Difference: Hodges-Lehmann	-0.05406
Statistical analysis for Extended Data Figure 4c (4 tables for the 4 figure panels, in the left-to-right order as shown in the figure)
Best-fit values			Best-fit values			Best-fit values			Best-fit values
Slope	-0.005218		Slope	0.09573		Slope	0.1276		Slope	0.002799
Y-intercept	0.3284		Y-intercept	0.2436		Y-intercept	0.2848		Y-intercept	0.2896
X-intercept	62.94		X-intercept	-2.545		X-intercept	-2.232		X-intercept	-103.4
1/slope	-191.6		1/slope	10.45		1/slope	7.836		1/slope	357.2
Std. Error			Std. Error			Std. Error			Std. Error
Slope	0.00475		Slope	0.1352		Slope	0.129		Slope	0.008877
Y-intercept	0.02993		Y-intercept	0.07781		Y-intercept	0.01765		Y-intercept	0.02941
95% Confidence Intervals			95% Confidence Intervals			95% Confidence Intervals			95% Confidence Intervals
Slope	-0.01479 to 0.004349		Slope	-0.1765 to 0.3680		Slope	-0.1323 to 0.3875		Slope	-0.01508 to 0.02068
Goodness of Fit			Goodness of Fit			Goodness of Fit			Goodness of Fit
R squared	0.02612		R squared	0.01102		R squared	0.02127		R squared	0.002205
Sy.x	0.07865		Sy.x	0.07925		Sy.x	0.07884		Sy.x	0.07961
Is slope significantly non-zero?			Is slope significantly non-zero?			Is slope significantly non-zero?			Is slope significantly non-zero?
F	1.207		F	0.5015		F	0.9781		F	0.09943
DFn, DFd	1, 45		DFn, DFd	1, 45		DFn, DFd	1, 45		DFn, DFd	1, 45
P value	0.2778		P value	0.4825		P value	0.3279		P value	0.754
Deviation from zero?	Not Significant		Deviation from zero?	Not Significant		Deviation from zero?	Not Significant		Deviation from zero?	Not Significant
Equation	Y = -0.005218*X + 0.3284		Equation	Y = 0.09573*X + 0.2436		Equation	Y = 0.1276*X + 0.2848		Equation	Y = 0.002799*X + 0.2896
Data			Data			Data			Data
Number of X values	47		Number of X values	47		Number of X values	47		Number of X values	47
Maximum number of Y replicates	1		Maximum number of Y replicates	1		Maximum number of Y replicates	1		Maximum number of Y replicates	1
Total number of values	47		Total number of values	47		Total number of values	47		Total number of values	47
Number of missing values	0		Number of missing values	0		Number of missing values	0		Number of missing values	0
Statistical analysis for Extended Data Figure 4d (3 tables for the 3 figure panels, in the left-to-right order as shown in the figure)
Best-fit values			Best-fit values			Best-fit values
Slope	0.003463		Slope	-0.004511		Slope	-0.0005205
Y-intercept	0.5491		Y-intercept	0.13		Y-intercept	0.1041
X-intercept	-158.6		X-intercept	28.82		X-intercept	199.9
1/slope	288.8		1/slope	-221.7		1/slope	-1921
Std. Error			Std. Error			Std. Error
Slope	0.005254		Slope	0.005461		Slope	0.1554
Y-intercept	0.0331		Y-intercept	0.03441		Y-intercept	0.08943
95% Confidence Intervals			95% Confidence Intervals			95% Confidence Intervals
Slope	-0.007119 to 0.01404		Slope	-0.01551 to 0.006487		Slope	-0.3134 to 0.3124
Goodness of Fit			Goodness of Fit			Goodness of Fit
R squared	0.009562		R squared	0.01494		R squared	2.494e-07
Sy.x	0.08698		Sy.x	0.09041		Sy.x	0.09109
Is slope significantly non-zero?			Is slope significantly non-zero?			Is slope significantly non-zero?
F	0.4344		F	0.6824		F	1.122e-05
DFn, DFd	1, 45		DFn, DFd	1, 45		DFn, DFd	1, 45
P value	0.5132		P value	0.4131		P value	0.9973
Deviation from zero?	Not Significant		Deviation from zero?	Not Significant		Deviation from zero?	Not Significant
Equation	Y = 0.003463*X + 0.5491		Equation	Y = -0.004511*X + 0.1300		Equation	Y = -0.0005205*X + 0.1041
Data			Data			Data
Number of X values	47		Number of X values	47		Number of X values	47
Maximum number of Y replicates	1		Maximum number of Y replicates	1		Maximum number of Y replicates	1
Total number of values	47		Total number of values	47		Total number of values	47
Number of missing values	0		Number of missing values	0		Number of missing values	0
Statistical analysis for Extended Data Figure 6h
Kruskal-Wallis test
P value	<0.0001
Exact or approximate P value?	Approximate
P value summary	***
Do the medians vary signif. (P < 0.05)?	Yes
Number of groups	4
Kruskal-Wallis statistic	71.81
Data summary
Number of treatments (columns)	4
Number of values (total)	88
Number of families	1
Number of comparisons per family	3
Alpha	0.05
Dunn's multiple comparisons test	Mean rank diff.	Significant?	Summary	Adjusted P Value
3d 4-OHT vs. 4d 4-OHT	-19.48	Yes	*	0.0269	A-B
4d 4-OHT vs. 5d 4-OHT	-20.94	Yes	*	0.0164	B-C
5d 4-OHT vs. 6d 4-OHT	-22.97	Yes	*	0.0123	C-D
Test details	Mean rank 1	Mean rank 2	Mean rank diff.	n1	n2	Z
3d 4-OHT vs. 4d 4-OHT	15.39	34.88	-19.48	23	24	2.614
4d 4-OHT vs. 5d 4-OHT	34.88	55.82	-20.94	24	22	2.777
5d 4-OHT vs. 6d 4-OHT	55.82	78.79	-22.97	22	19	2.871
Statistical analysis for Extended Data Figure 6i
Column A	Without ExM
vs.	vs.
Column B	With 5x ExM
Test details
Test name	Wilcoxon rank sum test
Comparison for each test	Compare ranks
Multiple comparisons	Set P value threshold
Method	Bonferroni-Dunn method
Alpha	0.05
Number of tests performed	4
Number of rows omitted	0
Comparison	Below threshold?	P value	Mean rank of Without ExM	Mean rank of With 5x ExM	Mean rank diff.	Mann-Whitney U statistic	Adjusted P Value
3d 4-OHT	No	0.725464	28.66	27.09	1.569	347	>0.999999
4d 4-OHT	No	0.217031	33.76	27.92	5.846	370	0.868126
5d 4-OHT	No	0.151187	37.38	29.91	7.474	405	0.60475
6d 4-OHT	No	0.086856	27.31	20.21	7.1	194	0.347424
Statistical analysis for Extended Data Figure 7b
Time after AAV transduction	P value	Mean rank of No Stim	Mean rank of KCl Stim	Mean rank diff.	Mann-Whitney U	Adjusted P Value
1d	0.525399	11	12.92	-1.917	55	0.964298
2d	0.65055	11.27	12.67	-1.394	58	0.964298
3d	0.975933	12.09	11.92	0.1742	65	0.975933
4d	0.486503	10.91	13	-2.091	54	0.964298
5d	0.832752	12.36	11.67	0.697	62	0.972028
6d	0.000546	7.182	16.42	-9.235	13	0.003815
7d	0.037418	8.909	14.83	-5.924	32	0.204525
