# Supplementary material for: Recording of cellular physiological histories along optically readable self-assembling protein chains
Source: Nat Biotechnol. 2023 Jan 2;41(5):640–51. doi: 10.1038/s41587-022-01586-7 (PMC10188365; doi:10.1038/s41587-022-01586-7)
Supplement: Supplementary file 4 — RNA-seq differential expression analysis. RNA-seq differential expression analysis across mouse genes using DESeq2, comparing neuron cultures expressing GFP via AAV transduction (the ‘GFP’ group; n = 14 neuron cultures) with neuron cultures without AAV transduction (the ‘Neg’ group; n = 17 neuron cultures) as the baseline group, neuron cultures expressing XRI via AAV transduction (the ‘XRI’ group; n = 24 neuron cultures) with the ‘Neg’ group as the baseline group, or the ‘XRI’ group with the ‘GFP’ group as the baseline group. P value for the null hypothesis that there is no differential expression across the two groups was from two-sided Wald test with Benjamini–Hochberg correction. [file 41587_2022_1586_MOESM4_ESM.xlsx]

## Sheet: GFP vs Neg
Genes	baseMean	log2FoldChange	lfcSE	P-value before Benjamini-Hochberg correction	P-value after Benjamini-Hochberg correction
ENSMUSG00000030105	41.6029	6.84772e-05	0.00144317	0.0389167	0.999982
ENSMUSG00000096054	11.9868	2.60438e-05	0.00144274	0.519566	0.999982
ENSMUSG00000020495	4.57069	3.2956e-06	0.00144267	0.413562	0.999982
ENSMUSG00000058979	6.12213	2.58869e-06	0.00144263	0.71449	0.999982
ENSMUSG00000045903	1.95866	2.26866e-07	0.00144269	0.865383	0.999982
ENSMUSG00000038045	0.0165878	-9.49051e-08	0.0014427	0.938934	0.999982
ENSMUSG00000049536	6.75515	-5.12499e-06	0.00144264	0.417499	0.999982
ENSMUSG00000027333	10.6342	-4.78971e-06	0.00144263	0.483325	0.999982
ENSMUSG00000085586	2.18795	-2.27894e-06	0.00144267	0.577772	0.999982
ENSMUSG00000025237	17.3104	-4.71066e-06	0.00144263	0.48869	0.999982
ENSMUSG00000006299	54.4117	-8.10598e-06	0.0014422	0.670258	0.999982
ENSMUSG00000029608	8.35103	6.08067e-06	0.00144266	0.2838	0.999982
ENSMUSG00000036792	3.58959	3.67929e-07	0.00144266	0.943419	0.999982
ENSMUSG00000021287	0.453518	-2.43603e-06	0.00144269	0.15058	0.999982
ENSMUSG00000106962	0.03694	-1.07342e-07	0.0014427	0.915142	0.999982
ENSMUSG00000041241	6.32172	-1.06167e-05	0.00144267	0.0752044	0.999982
ENSMUSG00000021368	6.16523	-2.87617e-06	0.00144264	0.647269	0.999982
ENSMUSG00000089651	0.0166465	-6.48575e-08	0.0014427	0.934387	0.999982
ENSMUSG00000041607	32.755	-1.23438e-05	0.00144268	0.0215407	0.999982
ENSMUSG00000109864	0.0620316	-5.8814e-08	0.00144269	0.984887	0.999982
ENSMUSG00000054146	0.0359706	1.10052e-07	0.0014427	0.944907	0.999982
ENSMUSG00000026163	25.1124	2.19819e-06	0.00144267	0.628232	0.999982
ENSMUSG00000106940	0.0360289	-3.47886e-08	0.00144269	0.90732	0.999982
ENSMUSG00000001053	1.02445	2.78607e-07	0.00144269	0.958409	0.999982
ENSMUSG00000085787	0.0138687	-1.5487e-08	0.0014427	0.97567	0.999982
ENSMUSG00000030374	32.4022	1.20942e-05	0.00144259	0.623133	0.999982
ENSMUSG00000034297	6.63191	2.24704e-06	0.00144265	0.709291	0.999982
ENSMUSG00000046714	0.8407	-1.42409e-06	0.00144269	0.474859	0.999982
ENSMUSG00000105063	0.658684	-8.37051e-08	0.0014427	0.77316	0.999982
ENSMUSG00000032298	1.19864	-6.0751e-08	0.00144268	0.950864	0.999982
ENSMUSG00000097716	0.0268929	-1.53434e-08	0.0014427	0.983365	0.999982
ENSMUSG00000022594	16.6236	3.26294e-06	0.00144266	0.602634	0.999982
ENSMUSG00000055958	0.10143	5.58202e-07	0.00144269	0.658741	0.999982
ENSMUSG00000085526	0.253646	-1.81788e-06	0.00144269	0.274333	0.999982
ENSMUSG00000022900	0.012945	-1.11783e-07	0.0014427	0.905798	0.999982
ENSMUSG00000038459	16.1295	4.60547e-06	0.00144256	0.640561	0.999982
ENSMUSG00000109016	0.0154914	-1.3695e-08	0.0014427	0.980121	0.999982
ENSMUSG00000001441	25.0968	9.06291e-06	0.00144247	0.495025	0.999982
ENSMUSG00000030754	26.6582	-5.57096e-06	0.0014425	0.645891	0.999982
ENSMUSG00000087611	0.0656358	2.73222e-08	0.00144269	0.997631	0.999982
ENSMUSG00000078851	13.6016	-5.43537e-06	0.0014426	0.516393	0.999982
ENSMUSG00000039395	0.391932	-6.84736e-07	0.00144269	0.592015	0.999982
ENSMUSG00000109418	0.0741693	-1.00953e-07	0.00144269	0.919295	0.999982
ENSMUSG00000033186	10.0841	3.44023e-07	0.00144261	0.964821	0.999982
ENSMUSG00000026577	5.82797	-2.15674e-06	0.00144265	0.699251	0.999982
ENSMUSG00000020123	0.235122	-4.22563e-07	0.00144269	0.644882	0.999982
ENSMUSG00000034639	0.626515	2.08461e-07	0.00144269	0.981603	0.999982
ENSMUSG00000030888	4.96756	6.9637e-06	0.00144265	0.248897	0.999982
ENSMUSG00000074219	0.285605	5.17411e-07	0.00144269	0.571427	0.999982
ENSMUSG00000028003	0.0579781	1.1584e-07	0.00144269	0.909045	0.999982
ENSMUSG00000092323	0.0673426	1.84339e-07	0.00144269	0.837789	0.999982
ENSMUSG00000062184	2.91528	-4.88619e-06	0.00144267	0.309181	0.999982
ENSMUSG00000015247	7.54341	-1.2254e-06	0.00144265	0.534245	0.999982
ENSMUSG00000048603	0.373934	2.98495e-06	0.00144269	0.158655	0.999982
ENSMUSG00000110744	0.0767067	-1.11734e-07	0.00144269	0.974319	0.999982
ENSMUSG00000048960	29.8774	-3.70066e-06	0.0014426	0.655018	0.999982
ENSMUSG00000032059	4.13899	2.35934e-07	0.00144265	0.966687	0.999982
ENSMUSG00000033147	1.44277	3.5652e-06	0.00144268	0.341072	0.999982
ENSMUSG00000030623	1.46737	1.93876e-06	0.00144269	0.453435	0.999982
ENSMUSG00000009739	6.39187	-1.17259e-06	0.00144266	0.669617	0.999982
ENSMUSG00000031629	0.108151	-6.56537e-07	0.00144269	0.552647	0.999982
ENSMUSG00000037266	102.811	2.6102e-05	0.00144233	0.367296	0.999982
ENSMUSG00000085067	0.294559	4.42153e-08	0.00144269	0.873828	0.999982
ENSMUSG00000006782	40.9265	-2.18748e-05	0.00144261	0.0498907	0.999982
ENSMUSG00000105139	0.0559399	1.78693e-09	0.00144269	0.999391	0.999982
ENSMUSG00000048706	2.55767	2.56068e-07	0.00144267	0.955706	0.999982
ENSMUSG00000066720	6.32833	-2.71766e-06	0.00144264	0.667421	0.999982
ENSMUSG00000020705	20.8728	4.05199e-06	0.00144252	0.720909	0.999982
ENSMUSG00000082070	0.341568	-1.55162e-07	0.0014427	0.775859	0.999982
ENSMUSG00000022551	42.6204	1.674e-05	0.00144243	0.263297	0.999982
ENSMUSG00000039218	58.059	-2.07235e-06	0.00144239	0.889757	0.999982
ENSMUSG00000027940	36.4486	-3.60473e-06	0.00144245	0.785923	0.999982
ENSMUSG00000081769	0.231386	5.42524e-08	0.00144269	0.895878	0.999982
ENSMUSG00000028034	17.7089	-3.0471e-06	0.00144262	0.687606	0.999982
ENSMUSG00000055421	17.2467	5.21505e-06	0.00144263	0.479824	0.999982
ENSMUSG00000029754	0.0545132	3.63187e-08	0.00144269	0.933395	0.999982
ENSMUSG00000063488	0.567428	-1.89014e-06	0.00144269	0.281799	0.999982
ENSMUSG00000110427	0.179778	-1.87996e-07	0.00144269	0.826653	0.999982
ENSMUSG00000086470	0.0241733	4.12232e-08	0.0014427	0.941986	0.999982
ENSMUSG00000002477	7.8962	5.36657e-06	0.00144267	0.264298	0.999982
ENSMUSG00000094108	0.223468	-4.06483e-07	0.00144269	0.847588	0.999982
ENSMUSG00000041845	4.92153	1.07991e-05	0.00144266	0.0877095	0.999982
ENSMUSG00000026102	4.42139	1.22769e-07	0.00144267	0.915595	0.999982
ENSMUSG00000027523	259.78	1.38425e-05	0.00144192	0.586543	0.999982
ENSMUSG00000103901	0.103971	3.27806e-09	0.00144269	0.966985	0.999982
ENSMUSG00000107917	0.110154	-1.21989e-07	0.00144269	0.74526	0.999982
ENSMUSG00000032572	0.0138573	2.29091e-08	0.00144269	0.999231	0.999982
ENSMUSG00000051777	0.0187046	1.3084e-07	0.0014427	0.929954	0.999982
ENSMUSG00000025877	0.915865	3.78672e-06	0.00144269	0.120231	0.999982
ENSMUSG00000037784	4.46593	5.9348e-07	0.00144264	0.924425	0.999982
ENSMUSG00000021687	40.2747	2.8979e-07	0.00144239	0.984774	0.999982
ENSMUSG00000036867	14.3593	1.08344e-05	0.00144257	0.288696	0.999982
ENSMUSG00000024381	20.4556	1.50887e-05	0.00144259	0.646266	0.999982
ENSMUSG00000031262	0.105808	2.24855e-07	0.00144269	0.881677	0.999982
ENSMUSG00000024900	25.1113	-1.11391e-05	0.00144263	0.413823	0.999982
ENSMUSG00000040254	0.858824	-7.11158e-07	0.00144269	0.676604	0.999982
ENSMUSG00000023991	1.57033	-1.98501e-06	0.00144268	0.585907	0.999982
ENSMUSG00000030314	7.24556	-1.06001e-05	0.00144265	0.120031	0.999982
ENSMUSG00000047953	0.0493876	-9.21026e-08	0.00144269	0.909159	0.999982
ENSMUSG00000042225	0.744225	-8.28752e-07	0.00144269	0.665224	0.999982
ENSMUSG00000048696	4.67558	-1.123e-05	0.00144267	0.0541102	0.999982
ENSMUSG00000022435	0.0183801	1.67976e-08	0.00144269	0.990303	0.999982
ENSMUSG00000037822	54.2218	3.50466e-06	0.00144241	0.932514	0.999982
ENSMUSG00000036275	90.9177	2.57304e-06	0.00144231	0.70241	0.999982
ENSMUSG00000029578	29.3347	6.50105e-06	0.00144262	0.389619	0.999982
ENSMUSG00000104211	0.0259497	-1.01714e-07	0.0014427	0.897717	0.999982
ENSMUSG00000009470	11.7627	-7.42993e-07	0.00144266	0.888058	0.999982
ENSMUSG00000062991	25.3773	-1.37992e-06	0.00144258	0.878772	0.999982
ENSMUSG00000058258	26.9288	-9.9868e-06	0.0014426	0.272779	0.999982
ENSMUSG00000022221	0.259075	-7.84874e-07	0.00144269	0.580814	0.999982
ENSMUSG00000032815	0.243108	-1.3153e-06	0.00144269	0.332726	0.999982
ENSMUSG00000098029	0.0169599	-7.19274e-08	0.0014427	0.934387	0.999982
ENSMUSG00000046748	0.0290496	-9.10462e-08	0.0014427	0.941401	0.999982
ENSMUSG00000028865	0.216921	-1.42851e-07	0.00144269	0.90086	0.999982
ENSMUSG00000033096	15.3186	-1.56264e-05	0.00144262	0.694869	0.999982
ENSMUSG00000105699	0.0337544	1.96562e-08	0.00144269	0.982636	0.999982
ENSMUSG00000047710	10.0327	-1.36452e-05	0.00144263	0.112332	0.999982
ENSMUSG00000054342	0.329887	6.27623e-08	0.00144269	0.934183	0.999982
ENSMUSG00000026849	8.7051	-2.35956e-07	0.00144266	0.465426	0.999982
ENSMUSG00000051515	10.6423	-1.40945e-06	0.00144262	0.849928	0.999982
ENSMUSG00000028756	103.925	-1.46249e-05	0.00144239	0.353561	0.999982
ENSMUSG00000099757	0.0354883	-1.66347e-08	0.0014427	0.987687	0.999982
ENSMUSG00000106464	0.0918373	1.14538e-08	0.00144269	0.973286	0.999982
ENSMUSG00000027194	7.95546	4.85976e-06	0.00144264	0.444554	0.999982
ENSMUSG00000085030	0.215962	1.26072e-07	0.00144269	0.979282	0.999982
ENSMUSG00000022089	2.73891	7.76975e-06	0.00144268	0.0946825	0.999982
ENSMUSG00000107944	0.133736	1.69802e-07	0.00144269	0.974157	0.999982
ENSMUSG00000003848	5.54677	-8.66095e-06	0.00144266	0.134752	0.999982
ENSMUSG00000050423	0.0484174	1.06885e-07	0.00144269	0.869424	0.999982
ENSMUSG00000056412	0.0511399	-1.20445e-06	0.0014427	0.903007	0.999982
ENSMUSG00000028940	0.0146934	-1.1245e-07	0.0014427	0.892806	0.999982
ENSMUSG00000030495	0.0465174	-1.61773e-07	0.0014427	0.849397	0.999982
ENSMUSG00000112593	0.0370989	4.24679e-08	0.00144269	0.987792	0.999982
ENSMUSG00000002897	4.70683	-1.54969e-06	0.00144267	0.716172	0.999982
ENSMUSG00000086526	0.0174227	-1.48111e-08	0.0014427	0.984644	0.999982
ENSMUSG00000040711	5.92456	-2.17535e-06	0.00144266	0.68079	0.999982
ENSMUSG00000040225	17.1768	-1.22705e-06	0.00144259	0.86575	0.999982
ENSMUSG00000031379	8.22646	-4.60224e-06	0.00144265	0.450891	0.999982
ENSMUSG00000048332	45.7374	-6.03205e-06	0.00144237	0.809143	0.999982
ENSMUSG00000044066	5.54065	-9.77686e-06	0.00144266	0.109114	0.999982
ENSMUSG00000033983	1.38655	-1.05457e-06	0.00144268	0.759795	0.999982
ENSMUSG00000085498	0.0394542	6.10511e-09	0.00144269	0.991874	0.999982
ENSMUSG00000031523	1.57719	-4.60643e-06	0.00144268	0.143113	0.999982
ENSMUSG00000105679	0.120372	2.65157e-07	0.00144269	0.890951	0.999982
ENSMUSG00000040139	0.704779	2.25932e-06	0.00144269	0.472249	0.999982
ENSMUSG00000081344	0.0476139	2.71489e-08	0.0014427	0.843472	0.999982
ENSMUSG00000060181	13.447	-8.97987e-06	0.00144256	0.387554	0.999982
ENSMUSG00000003380	39.4327	0.000130241	0.00144544	0.756171	0.999982
ENSMUSG00000051378	0.277144	-3.06727e-07	0.00144269	0.732472	0.999982
ENSMUSG00000030731	8.17197	1.68137e-06	0.00144261	0.829841	0.999982
ENSMUSG00000019966	2.17223	-5.38032e-07	0.00144267	0.895356	0.999982
ENSMUSG00000039239	12.3294	-2.58646e-06	0.00144262	0.68989	0.999982
ENSMUSG00000006542	0.0147198	1.03905e-07	0.0014427	0.967821	0.999982
ENSMUSG00000100975	0.0237684	-2.08975e-08	0.0014427	0.979927	0.999982
ENSMUSG00000103642	0.0126069	1.37736e-07	0.0014427	0.926182	0.999982
ENSMUSG00000046408	0.135415	-5.72518e-07	0.00144269	0.525	0.999982
ENSMUSG00000042784	0.988047	-4.14992e-06	0.00144269	0.132652	0.999982
ENSMUSG00000091387	0.998044	-1.42577e-06	0.00144269	0.409149	0.999982
ENSMUSG00000039968	1.89033	2.85582e-06	0.00144268	0.42258	0.999982
ENSMUSG00000020935	13.3424	-1.63318e-05	0.0014426	0.102928	0.999982
ENSMUSG00000082860	0.127832	-4.53756e-07	0.00144269	0.521515	0.999982
ENSMUSG00000045394	0.0363309	-4.0271e-08	0.00144269	0.975253	0.999982
ENSMUSG00000028060	11.9151	-5.09589e-07	0.00144257	0.956308	0.999982
ENSMUSG00000051136	0.102889	3.9386e-07	0.00144269	0.822447	0.999982
ENSMUSG00000100629	0.0527835	1.04022e-07	0.00144269	0.927302	0.999982
ENSMUSG00000097094	0.0515454	-2.89097e-08	0.00144269	0.970883	0.999982
ENSMUSG00000078794	8.58883	-1.40521e-06	0.0014426	0.864495	0.999982
ENSMUSG00000026443	32.5616	-2.39335e-06	0.00144259	0.782563	0.999982
ENSMUSG00000107909	0.147003	-3.05678e-07	0.00144269	0.534194	0.999982
ENSMUSG00000103653	0.463025	-1.48987e-07	0.00144269	0.774196	0.999982
ENSMUSG00000104122	0.16981	-6.41202e-09	0.0014427	0.97375	0.999982
ENSMUSG00000090841	71.3533	8.42443e-06	0.0014425	0.574344	0.999982
ENSMUSG00000059434	0.0499752	-1.09812e-07	0.00144269	0.971761	0.999982
ENSMUSG00000073982	7.38638	3.44076e-06	0.00144263	0.631292	0.999982
ENSMUSG00000104093	0.0198568	1.56996e-07	0.0014427	0.88841	0.999982
ENSMUSG00000105700	0.0247284	-9.55131e-08	0.0014427	0.978804	0.999982
ENSMUSG00000083416	0.0199818	-6.26408e-08	0.0014427	0.934387	0.999982
ENSMUSG00000027318	0.114361	2.2268e-07	0.00144269	0.883419	0.999982
ENSMUSG00000027435	0.0590052	-2.01979e-07	0.00144269	0.855534	0.999982
ENSMUSG00000022471	4.3616	-4.6394e-06	0.00144265	0.439601	0.999982
ENSMUSG00000029468	2.14868	-3.05708e-06	0.00144268	0.442335	0.999982
ENSMUSG00000109945	0.024948	1.80649e-07	0.0014427	0.967387	0.999982
ENSMUSG00000066704	0.0217083	1.08662e-08	0.00144269	0.993497	0.999982
ENSMUSG00000064036	2.27362	5.23317e-07	0.00144268	0.872498	0.999982
ENSMUSG00000096793	0.0423722	9.30973e-08	0.00144269	0.936812	0.999982
ENSMUSG00000021476	24.284	5.58248e-06	0.00144255	0.589083	0.999982
ENSMUSG00000049577	2.04452	3.9658e-06	0.00144268	0.316521	0.999982
ENSMUSG00000042401	9.13529	2.67486e-06	0.00144262	0.221007	0.999982
ENSMUSG00000021767	6.02192	-1.03809e-05	0.00144265	0.134568	0.999982
ENSMUSG00000024293	4.56829	-2.42063e-09	0.00144265	0.999657	0.999982
ENSMUSG00000020471	4.24189	-4.41328e-06	0.00144266	0.430485	0.999982
ENSMUSG00000033033	1.15585	5.12555e-06	0.00144269	0.108658	0.999982
ENSMUSG00000062683	20.5585	-3.05081e-06	0.00144257	0.750024	0.999982
ENSMUSG00000046180	0.0134494	1.06948e-07	0.0014427	0.946942	0.999982
ENSMUSG00000031970	1.76739	-3.98152e-06	0.00144268	0.245107	0.999982
ENSMUSG00000097352	0.0238114	1.75844e-08	0.00144269	0.997951	0.999982
ENSMUSG00000090946	11.1574	9.24255e-06	0.00144262	0.243592	0.999982
ENSMUSG00000067879	6.13256	2.80439e-06	0.00144265	0.623664	0.999982
ENSMUSG00000097338	0.0415257	2.41383e-08	0.00144269	0.993298	0.999982
ENSMUSG00000111341	0.013368	9.0867e-09	0.00144269	0.986115	0.999982
ENSMUSG00000007589	2.01254	3.80882e-06	0.00144268	0.344052	0.999982
ENSMUSG00000019564	0.822894	-3.63379e-08	0.00144269	0.822725	0.999982
ENSMUSG00000024019	18.3369	-1.30474e-05	0.00144262	0.140964	0.999982
ENSMUSG00000050608	31.8646	4.29324e-06	0.00144261	0.593315	0.999982
ENSMUSG00000075470	1.21324	1.34209e-06	0.00144268	0.731154	0.999982
ENSMUSG00000051054	0.0137251	1.07188e-07	0.0014427	0.947005	0.999982
ENSMUSG00000089975	0.0244044	-5.78301e-08	0.0014427	0.983365	0.999982
ENSMUSG00000097505	0.0551271	-2.70621e-07	0.00144269	0.987407	0.999982
ENSMUSG00000001998	2.94869	5.04505e-06	0.00144267	0.239041	0.999982
ENSMUSG00000105981	0.0194947	-6.50038e-08	0.0014427	0.934387	0.999982
ENSMUSG00000028899	6.00811	8.70127e-07	0.00144265	0.882368	0.999982
ENSMUSG00000073155	19.0818	1.17988e-06	0.00144259	0.894012	0.999982
ENSMUSG00000054582	0.0312729	-1.1203e-07	0.0014427	0.925451	0.999982
ENSMUSG00000033434	5.77314	2.32533e-06	0.00144266	0.651303	0.999982
ENSMUSG00000108137	0.0150638	-8.73778e-08	0.0014427	0.938934	0.999982
ENSMUSG00000074882	0.0153621	-1.28865e-07	0.0014427	0.980166	0.999982
ENSMUSG00000060512	3.57609	-1.75426e-06	0.00144267	0.638137	0.999982
ENSMUSG00000007944	12.4832	-1.26605e-05	0.00144268	0.0815779	0.999982
ENSMUSG00000079022	3.23188	-5.96263e-06	0.00144266	0.270329	0.999982
ENSMUSG00000028843	19.1579	2.58583e-05	0.00144265	0.0712481	0.999982
ENSMUSG00000024053	0.758761	1.41985e-06	0.00144268	0.665101	0.999982
ENSMUSG00000036104	13.407	1.77983e-05	0.00144261	0.0734158	0.999982
ENSMUSG00000100081	0.20667	-1.93073e-08	0.00144269	0.890458	0.999982
ENSMUSG00000032387	1.38514	3.86361e-06	0.00144268	0.282011	0.999982
ENSMUSG00000051721	0.552468	1.69424e-06	0.00144269	0.536881	0.999982
ENSMUSG00000055862	3.74852	2.9891e-06	0.00144265	0.596082	0.999982
ENSMUSG00000028081	26.2293	6.71461e-06	0.00144247	0.270811	0.999982
ENSMUSG00000015697	7.39477	3.63975e-06	0.00144264	0.573842	0.999982
ENSMUSG00000020255	8.12265	8.49095e-06	0.00144263	0.244108	0.999982
ENSMUSG00000111548	0.18663	1.90151e-07	0.0014427	0.904179	0.999982
ENSMUSG00000037108	0.412091	-6.54409e-07	0.00144269	0.655133	0.999982
ENSMUSG00000025813	5.74406	-2.24541e-06	0.00144266	0.633713	0.999982
ENSMUSG00000100536	0.0952481	9.78224e-08	0.00144269	0.721019	0.999982
ENSMUSG00000036943	8.6463	-1.66896e-06	0.00144262	0.818403	0.999982
ENSMUSG00000084260	0.0303287	1.22734e-08	0.00144269	0.999662	0.999982
ENSMUSG00000038544	4.22107	-5.96727e-06	0.00144267	0.217072	0.999982
ENSMUSG00000019478	15.77	1.05859e-05	0.00144264	0.143143	0.999982
ENSMUSG00000071419	0.115488	1.27203e-07	0.00144269	0.921556	0.999982
ENSMUSG00000062753	8.30958	-2.5375e-06	0.00144266	0.62173	0.999982
ENSMUSG00000018474	8.98629	-4.73775e-06	0.00144267	0.30143	0.999982
ENSMUSG00000039824	0.165776	-3.63341e-07	0.00144269	0.550234	0.999982
ENSMUSG00000041506	5.39628	-1.19369e-06	0.00144265	0.835256	0.999982
ENSMUSG00000098369	0.259991	3.66767e-07	0.00144269	0.735778	0.999982
ENSMUSG00000040584	0.336256	3.31916e-08	0.00144269	0.93396	0.999982
ENSMUSG00000035329	6.19847	-2.11043e-05	0.0014427	0.00279968	0.999982
ENSMUSG00000035469	8.41541	1.01044e-05	0.00144262	0.219392	0.999982
ENSMUSG00000092090	0.124032	7.18852e-07	0.00144269	0.421804	0.999982
ENSMUSG00000059995	5.41896	2.85076e-06	0.00144263	0.670057	0.999982
ENSMUSG00000026249	146.491	-2.34907e-05	0.00144238	0.896645	0.999982
ENSMUSG00000102630	0.0144481	-9.18586e-08	0.0014427	0.929756	0.999982
ENSMUSG00000053646	24.5522	2.00945e-09	0.00144268	0.99912	0.999982
ENSMUSG00000027684	0.255611	-3.72904e-07	0.00144269	0.733509	0.999982
ENSMUSG00000110040	1.68866	4.05258e-08	0.00144269	0.843161	0.999982
ENSMUSG00000109434	0.0159307	-6.49023e-08	0.0014427	0.934387	0.999982
ENSMUSG00000033644	0.022252	1.04717e-07	0.0014427	0.958654	0.999982
ENSMUSG00000024958	9.62016	-7.83526e-06	0.0014426	0.377929	0.999982
ENSMUSG00000022201	40.2946	-6.98235e-06	0.00144246	0.598403	0.999982
ENSMUSG00000024513	14.6557	4.75221e-06	0.00144256	0.637688	0.999982
ENSMUSG00000037463	0.0365072	1.27816e-07	0.0014427	0.925857	0.999982
ENSMUSG00000010554	8.42412	4.67999e-07	0.00144264	0.941453	0.999982
ENSMUSG00000109555	0.0372199	1.26058e-08	0.00144269	0.909863	0.999982
ENSMUSG00000073197	0.0249474	-7.28213e-08	0.0014427	0.887253	0.999982
ENSMUSG00000042066	6.21788	-4.80442e-05	0.00144305	0.673426	0.999982
ENSMUSG00000028989	0.012472	1.38281e-07	0.0014427	0.926958	0.999982
ENSMUSG00000027959	0.600409	-1.50167e-06	0.00144269	0.478804	0.999982
ENSMUSG00000024892	80.2043	-1.47269e-06	0.00144266	0.78284	0.999982
ENSMUSG00000066058	0.289595	1.17204e-06	0.00144269	0.483944	0.999982
ENSMUSG00000085873	0.247251	-1.50137e-07	0.00144269	0.971146	0.999982
ENSMUSG00000032802	50.7275	2.78571e-06	0.00144256	0.782635	0.999982
ENSMUSG00000026491	4.67381	-3.41151e-06	0.00144264	0.578045	0.999982
ENSMUSG00000100876	0.310905	2.22633e-07	0.00144269	0.845385	0.999982
ENSMUSG00000026761	12.6551	-5.38032e-06	0.0014426	0.519491	0.999982
ENSMUSG00000036437	2.60854	-1.23324e-06	0.00144267	0.764233	0.999982
ENSMUSG00000026922	1.86117	-2.03993e-07	0.00144268	0.949179	0.999982
ENSMUSG00000056145	0.822779	-3.04992e-07	0.00144269	0.872231	0.999982
ENSMUSG00000098188	3.80487	4.92854e-06	0.00144266	0.379537	0.999982
ENSMUSG00000071112	0.0329834	1.06863e-07	0.0014427	0.922028	0.999982
ENSMUSG00000028518	5.65678	1.08679e-05	0.00144266	0.551804	0.999982
ENSMUSG00000028970	2.58906	1.36795e-06	0.00144267	0.743083	0.999982
ENSMUSG00000073876	2.46153	-5.57382e-07	0.00144269	0.832377	0.999982
ENSMUSG00000021576	21.7159	-7.50216e-06	0.00144262	0.179544	0.999982
ENSMUSG00000029431	0.435385	1.41636e-07	0.00144269	0.93928	0.999982
ENSMUSG00000034931	5.99207	-8.95904e-06	0.00144266	0.11555	0.999982
ENSMUSG00000017195	0.0239635	1.20572e-09	0.00144269	0.991174	0.999982
ENSMUSG00000109511	5.60607	1.69991e-06	0.00144263	0.801268	0.999982
ENSMUSG00000071343	0.061556	-6.5809e-08	0.00144269	0.958706	0.999982
ENSMUSG00000029657	36.7011	5.03111e-07	0.00144246	0.969405	0.999982
ENSMUSG00000106291	0.0209821	-1.73968e-08	0.0014427	0.984644	0.999982
ENSMUSG00000024780	9.9727	-6.17957e-06	0.00144262	0.424876	0.999982
ENSMUSG00000078607	0.564568	3.24383e-07	0.00144269	0.975298	0.999982
ENSMUSG00000014773	0.695142	1.99704e-06	0.00144269	0.521913	0.999982
ENSMUSG00000041380	0.83336	-1.09054e-07	0.00144269	0.949707	0.999982
ENSMUSG00000100812	0.0638401	-1.1804e-07	0.00144269	0.839807	0.999982
ENSMUSG00000079707	0.159383	1.17874e-06	0.00144269	0.330513	0.999982
ENSMUSG00000042055	10.3472	-9.25279e-06	0.00144264	0.194725	0.999982
ENSMUSG00000025333	0.0820665	1.23206e-07	0.00144269	0.684537	0.999982
ENSMUSG00000039067	38.7548	-1.03036e-05	0.00144243	0.820108	0.999982
ENSMUSG00000022159	9.79212	5.17404e-07	0.00144263	0.939338	0.999982
ENSMUSG00000018920	1.253	-4.76235e-06	0.00144269	0.0888458	0.999982
ENSMUSG00000026411	21.1611	-0.18385	0.190216	0.00422292	0.999982
ENSMUSG00000045009	4.6874	-4.45202e-07	0.00144266	0.932921	0.999982
ENSMUSG00000032086	15.567	3.92897e-05	0.00144287	0.76058	0.999982
ENSMUSG00000053830	0.18023	1.63481e-07	0.00144269	0.867825	0.999982
ENSMUSG00000001288	1.48724	-1.74856e-06	0.00144268	0.652233	0.999982
ENSMUSG00000033943	7.96611	-5.21836e-06	0.00144266	0.356549	0.999982
ENSMUSG00000046814	0.779093	5.40381e-07	0.00144269	0.953389	0.999982
ENSMUSG00000037938	2.72479	2.66546e-06	0.00144267	0.562162	0.999982
ENSMUSG00000019054	32.2473	-2.85786e-06	0.00144257	0.76265	0.999982
ENSMUSG00000060268	1.23179	9.07376e-08	0.00144268	0.996468	0.999982
ENSMUSG00000025505	7.19957	-2.9781e-07	0.00144265	0.957535	0.999982
ENSMUSG00000020059	0.25131	2.1455e-08	0.0014427	0.919071	0.999982
ENSMUSG00000058704	8.37836	-1.96302e-06	0.00144261	0.798314	0.999982
ENSMUSG00000039155	0.30792	-5.2128e-07	0.00144269	0.740615	0.999982
ENSMUSG00000036560	1.85091	6.8157e-06	0.00144269	0.0462621	0.999982
ENSMUSG00000111611	0.0133579	-7.47864e-08	0.00144269	0.983518	0.999982
ENSMUSG00000001039	9.17965	5.25197e-06	0.00144265	0.395399	0.999982
ENSMUSG00000042750	25.9322	-9.3378e-08	0.00144263	0.861477	0.999982
ENSMUSG00000107868	0.26324	-1.77849e-07	0.00144269	0.759973	0.999982
ENSMUSG00000105083	0.0167202	-8.15746e-08	0.0014427	0.936667	0.999982
ENSMUSG00000082163	0.137384	-1.0992e-07	0.00144269	0.931328	0.999982
ENSMUSG00000035310	3.2257	2.58702e-06	0.00144266	0.619574	0.999982
ENSMUSG00000097445	0.650326	1.25739e-06	0.00144269	0.341512	0.999982
ENSMUSG00000058486	2.49329	6.41299e-06	0.00144268	0.122239	0.999982
ENSMUSG00000044349	25.048	5.93042e-06	0.00144258	0.584221	0.999982
ENSMUSG00000022565	30.5541	-4.99314e-05	0.00144309	0.816006	0.999982
ENSMUSG00000018574	31.3992	-3.20081e-06	0.00144249	0.794813	0.999982
ENSMUSG00000034610	2.73353	6.01532e-06	0.00144267	0.198295	0.999982
ENSMUSG00000111497	1.23053	5.84514e-07	0.00144269	0.632396	0.999982
ENSMUSG00000029088	3.28192	3.22554e-06	0.00144269	0.223301	0.999982
ENSMUSG00000080917	0.0152446	-9.07145e-08	0.0014427	0.943955	0.999982
ENSMUSG00000056155	0.0494759	-7.90287e-08	0.0014427	0.796929	0.999982
ENSMUSG00000042500	1.24113	-2.93641e-06	0.00144269	0.27261	0.999982
ENSMUSG00000029392	6.61116	-1.00268e-05	0.00144263	0.193358	0.999982
ENSMUSG00000050973	2.6918	-4.24918e-06	0.00144267	0.348026	0.999982
ENSMUSG00000054252	36.1047	-5.45488e-06	0.00144263	0.901503	0.999982
ENSMUSG00000030835	18.8088	7.25863e-05	0.00144356	0.835347	0.999982
ENSMUSG00000107750	0.0275861	-1.28808e-07	0.0014427	0.875414	0.999982
ENSMUSG00000107086	0.299453	1.34272e-07	0.00144269	0.977168	0.999982
ENSMUSG00000074578	2.82813	8.83201e-07	0.00144269	0.771619	0.999982
ENSMUSG00000042423	2.16305	3.9517e-06	0.00144267	0.36014	0.999982
ENSMUSG00000025373	12.8064	-5.84743e-06	0.00144257	0.550225	0.999982
ENSMUSG00000087017	0.0164953	-1.92545e-08	0.0014427	0.979957	0.999982
ENSMUSG00000034324	3.712	2.86034e-06	0.00144265	0.631395	0.999982
ENSMUSG00000106265	0.0856196	8.03161e-08	0.00144269	0.930625	0.999982
ENSMUSG00000078611	0.0734765	1.54252e-07	0.00144269	0.896616	0.999982
ENSMUSG00000034353	19.2904	4.46202e-06	0.00144256	0.659098	0.999982
ENSMUSG00000097601	0.0483583	-2.39772e-08	0.00144269	0.975057	0.999982
ENSMUSG00000110080	3.32611	1.22377e-07	0.00144267	0.984048	0.999982
ENSMUSG00000034435	0.157759	1.21488e-06	0.00144269	0.946358	0.999982
ENSMUSG00000103227	0.0306331	-8.60007e-08	0.0014427	0.931454	0.999982
ENSMUSG00000048387	1.79621	3.03575e-06	0.00144269	0.290187	0.999982
ENSMUSG00000038175	1.0619	-8.90774e-07	0.00144269	0.710492	0.999982
ENSMUSG00000085715	2.14333	-1.07603e-07	0.00144269	0.948993	0.999982
ENSMUSG00000028348	0.0785002	-1.5869e-07	0.00144269	0.736154	0.999982
ENSMUSG00000095478	0.506061	3.95975e-07	0.00144269	0.709197	0.999982
ENSMUSG00000112828	0.174625	-1.53007e-07	0.00144269	0.776894	0.999982
ENSMUSG00000102222	5.63073	-1.9568e-05	0.00144273	0.10482	0.999982
ENSMUSG00000046242	0.0599547	-3.01387e-08	0.00144269	0.947742	0.999982
ENSMUSG00000059070	20.0923	-9.39084e-06	0.00144263	0.643566	0.999982
ENSMUSG00000019558	8.30282	8.65996e-07	0.00144262	0.281647	0.999982
ENSMUSG00000020155	0.109423	-8.9967e-08	0.00144269	0.672197	0.999982
ENSMUSG00000097746	0.04427	7.01706e-08	0.00144269	0.885534	0.999982
ENSMUSG00000036743	0.0421232	1.66644e-07	0.00144269	0.852929	0.999982
ENSMUSG00000069601	12.2269	-1.73742e-07	0.0014426	0.983052	0.999982
ENSMUSG00000039886	5.07614	8.38261e-06	0.00144266	0.134159	0.999982
ENSMUSG00000106103	0.165152	6.02425e-07	0.00144269	0.709189	0.999982
ENSMUSG00000042599	8.52927	-1.27822e-05	0.00144266	0.0677788	0.999982
ENSMUSG00000087607	0.0167202	-8.15746e-08	0.0014427	0.936667	0.999982
ENSMUSG00000097575	0.118037	-1.17216e-07	0.00144269	0.91807	0.999982
ENSMUSG00000052477	0.0158955	2.58795e-07	0.0014427	0.96381	0.999982
ENSMUSG00000029005	0.288515	-1.22796e-06	0.00144269	0.375395	0.999982
ENSMUSG00000024294	11.4673	-4.87305e-06	0.00144266	0.390539	0.999982
ENSMUSG00000093985	0.0408073	8.39905e-08	0.00144269	0.924265	0.999982
ENSMUSG00000020668	21.9331	-3.30009e-06	0.00144264	0.600876	0.999982
ENSMUSG00000047417	7.0054	6.85915e-06	0.00144266	0.247121	0.999982
ENSMUSG00000102317	0.123731	6.59863e-07	0.00144269	0.45618	0.999982
ENSMUSG00000068739	42.1485	-1.2562e-06	0.00144243	0.705785	0.999982
ENSMUSG00000028550	2.35291	-6.40479e-06	0.00144267	0.17258	0.999982
ENSMUSG00000068206	8.80707	-3.67612e-06	0.00144263	0.602689	0.999982
ENSMUSG00000098371	0.660502	-1.33018e-08	0.00144269	0.858342	0.999982
ENSMUSG00000037197	14.303	1.69413e-06	0.00144258	0.855626	0.999982
ENSMUSG00000021177	4.28153	1.78557e-05	0.00144272	0.274227	0.999982
ENSMUSG00000029528	11.5129	-1.18219e-05	0.00144262	0.141687	0.999982
ENSMUSG00000022442	10.1344	0.00176259	0.00357302	0.567316	0.999982
ENSMUSG00000106490	0.0669647	-1.65083e-07	0.00144269	0.883334	0.999982
ENSMUSG00000001918	1.18972	1.86537e-06	0.00144269	0.52066	0.999982
ENSMUSG00000032553	12.0513	-6.03696e-06	0.00144262	0.956051	0.999982
ENSMUSG00000054452	68.1161	6.91819e-06	0.00144245	0.611404	0.999982
ENSMUSG00000041958	21.5095	2.61853e-06	0.00144259	0.949914	0.999982
ENSMUSG00000031778	61.9197	2.23447e-06	0.00144254	0.833393	0.999982
ENSMUSG00000093752	4.57219	2.13409e-06	0.00144269	0.220216	0.999982
ENSMUSG00000106457	0.0597066	-7.47985e-08	0.00144269	0.933008	0.999982
ENSMUSG00000032352	2.40977	-2.29308e-06	0.00144268	0.533945	0.999982
ENSMUSG00000046321	0.318565	-7.34652e-07	0.00144269	0.603279	0.999982
ENSMUSG00000036904	6.20577	1.01949e-06	0.00144263	0.886528	0.999982
ENSMUSG00000097860	0.432967	-1.47019e-07	0.00144269	0.794055	0.999982
ENSMUSG00000028165	12.3753	1.55691e-05	0.00144262	0.0847288	0.999982
ENSMUSG00000022756	8.33035	-9.02669e-06	0.00144266	0.113619	0.999982
ENSMUSG00000085720	0.0754875	3.57873e-07	0.00144269	0.677492	0.999982
ENSMUSG00000004980	93.7323	1.30542e-06	0.0014424	0.928776	0.999982
ENSMUSG00000024182	8.02653	3.3156e-06	0.00144265	0.569242	0.999982
ENSMUSG00000034730	5.16993	-4.60365e-07	0.00144266	0.926392	0.999982
ENSMUSG00000107566	0.0167306	3.10954e-08	0.0014427	0.934387	0.999982
ENSMUSG00000038871	12.5944	7.45949e-06	0.00144265	0.205165	0.999982
ENSMUSG00000056537	12.989	-5.32333e-06	0.00144264	0.438789	0.999982
ENSMUSG00000037185	0.0412798	-9.76813e-08	0.00144269	0.975617	0.999982
ENSMUSG00000103092	1.8031	1.87599e-06	0.00144269	0.254746	0.999982
ENSMUSG00000033396	3.87429	-6.38143e-06	0.00144265	0.286019	0.999982
ENSMUSG00000026999	4.28689	8.43572e-06	0.00144268	0.0587942	0.999982
ENSMUSG00000022488	0.818118	6.81378e-07	0.00144269	0.86978	0.999982
ENSMUSG00000111103	0.0823595	5.22194e-08	0.00144269	0.993379	0.999982
ENSMUSG00000086591	0.0218508	-4.50019e-08	0.00144269	0.970867	0.999982
ENSMUSG00000070713	3.76191	1.43637e-06	0.00144268	0.657369	0.999982
ENSMUSG00000031731	17.4321	1.93459e-05	0.00144269	0.995453	0.999982
ENSMUSG00000035764	9.5269	1.21559e-05	0.00144266	0.0711134	0.999982
ENSMUSG00000005621	5.54497	-1.38072e-05	0.00144267	0.0119503	0.999982
ENSMUSG00000003437	20.3007	1.43553e-05	0.00144255	0.210385	0.999982
ENSMUSG00000028631	2.9555	-6.34811e-06	0.00144267	0.171764	0.999982
ENSMUSG00000111709	0.348717	2.33472e-06	0.0014427	0.474934	0.999982
ENSMUSG00000002550	16.5408	-5.145e-05	0.001443	0.0139117	0.999982
ENSMUSG00000087149	0.0630949	-1.8985e-09	0.00144269	0.97867	0.999982
ENSMUSG00000031979	7.83591	5.72526e-06	0.00144261	0.470969	0.999982
ENSMUSG00000085511	0.0559758	-1.73903e-08	0.00144269	0.967677	0.999982
ENSMUSG00000038406	13.5371	-5.53207e-06	0.00144265	0.451287	0.999982
ENSMUSG00000028028	0.854992	1.53486e-06	0.00144268	0.682793	0.999982
ENSMUSG00000031750	3.03507	-1.15042e-06	0.00144267	0.797109	0.999982
ENSMUSG00000109045	0.0118475	1.24193e-08	0.00144269	0.991716	0.999982
ENSMUSG00000071267	3.98587	-3.17273e-06	0.00144266	0.564668	0.999982
ENSMUSG00000097729	1.29882	1.8431e-06	0.00144268	0.582349	0.999982
ENSMUSG00000035179	2.06351	1.96315e-06	0.00144267	0.639391	0.999982
ENSMUSG00000067771	0.164091	-2.91948e-07	0.00144269	0.561365	0.999982
ENSMUSG00000016619	9.08175	1.69475e-07	0.0014426	0.983882	0.999982
ENSMUSG00000072845	0.021863	-1.14955e-07	0.0014427	0.85683	0.999982
ENSMUSG00000044647	4.98228	3.26269e-07	0.00144265	0.955445	0.999982
ENSMUSG00000036158	3.19032	-1.74524e-06	0.00144266	0.740492	0.999982
ENSMUSG00000084828	0.0238304	-2.79689e-08	0.0014427	0.941986	0.999982
ENSMUSG00000097231	0.221993	1.36172e-07	0.00144269	0.949777	0.999982
ENSMUSG00000059412	0.172556	-5.15007e-07	0.00144269	0.94267	0.999982
ENSMUSG00000063286	0.114749	-1.23114e-07	0.00144269	0.849159	0.999982
ENSMUSG00000026193	123.015	8.59693e-07	0.00144268	0.760157	0.999982
ENSMUSG00000055943	37.4749	-5.68382e-05	0.00144302	0.925896	0.999982
ENSMUSG00000012609	7.7992	1.07109e-05	0.00144264	0.495936	0.999982
ENSMUSG00000109807	0.0225687	-7.76381e-08	0.0014427	0.936178	0.999982
ENSMUSG00000097365	0.0724308	3.41651e-10	0.00144269	0.835845	0.999982
ENSMUSG00000053173	0.364686	6.48803e-08	0.00144269	0.950163	0.999982
ENSMUSG00000034032	6.18906	-7.65233e-06	0.00144264	0.280888	0.999982
ENSMUSG00000061559	16.1387	9.75914e-06	0.00144258	0.318707	0.999982
ENSMUSG00000102397	0.0357023	-2.37195e-08	0.00144269	0.957698	0.999982
ENSMUSG00000085481	0.0268257	7.59541e-08	0.0014427	0.941986	0.999982
ENSMUSG00000031935	7.97319	8.00876e-06	0.00144264	0.247684	0.999982
ENSMUSG00000017686	22.048	-6.02801e-06	0.0014425	0.616488	0.999982
ENSMUSG00000063109	0.0418774	-9.16374e-09	0.00144269	0.955253	0.999982
ENSMUSG00000021598	11.9182	-1.72617e-06	0.00144264	0.905783	0.999982
ENSMUSG00000106356	0.0185732	-1.64887e-08	0.0014427	0.984644	0.999982
ENSMUSG00000109958	0.0211006	-7.88352e-08	0.0014427	0.933017	0.999982
ENSMUSG00000053684	0.529537	-1.49633e-06	0.00144269	0.39231	0.999982
ENSMUSG00000073995	0.0340193	1.34547e-08	0.00144269	0.996577	0.999982
ENSMUSG00000024114	0.0596908	-9.58477e-08	0.00144269	0.910201	0.999982
ENSMUSG00000099083	8.02108	8.67359e-06	0.00144265	0.174236	0.999982
ENSMUSG00000047213	17.2555	-2.26543e-06	0.00144256	0.876466	0.999982
ENSMUSG00000104026	0.0155701	-9.60473e-08	0.0014427	0.929756	0.999982
ENSMUSG00000046922	0.383404	-8.88906e-07	0.00144269	0.44509	0.999982
ENSMUSG00000098318	0.0559195	3.70091e-09	0.00144269	0.930157	0.999982
ENSMUSG00000020581	0.0147828	3.61955e-08	0.0014427	0.96381	0.999982
ENSMUSG00000021071	26.9645	1.60875e-06	0.00144259	0.817657	0.999982
ENSMUSG00000108456	0.835164	-1.21183e-06	0.00144269	0.488959	0.999982
ENSMUSG00000022061	0.0195643	-1.19795e-07	0.0014427	0.871334	0.999982
ENSMUSG00000058396	0.038358	-1.59336e-08	0.0014427	0.990729	0.999982
ENSMUSG00000002324	0.0137583	-6.47171e-09	0.00144269	0.986417	0.999982
ENSMUSG00000099876	0.0457384	-4.31065e-08	0.00144269	0.945513	0.999982
ENSMUSG00000063972	0.444291	1.87296e-06	0.00144269	0.541919	0.999982
ENSMUSG00000086061	0.0246232	-7.79255e-08	0.0014427	0.932879	0.999982
ENSMUSG00000031392	19.0484	-4.82854e-06	0.00144262	0.533752	0.999982
ENSMUSG00000029534	6.36436	4.89569e-06	0.00144265	0.427451	0.999982
ENSMUSG00000070570	82.2365	-3.55997e-06	0.00144263	0.551044	0.999982
ENSMUSG00000043157	0.103604	4.23617e-08	0.00144269	0.972502	0.999982
ENSMUSG00000027670	0.0349201	-1.44497e-07	0.0014427	0.905011	0.999982
ENSMUSG00000090546	2.88381	5.21203e-06	0.00144269	0.132513	0.999982
ENSMUSG00000024142	7.93894	-1.1269e-05	0.00144267	0.0645289	0.999982
ENSMUSG00000103132	0.0195922	5.75557e-08	0.00144269	0.982422	0.999982
ENSMUSG00000031652	7.8141	-8.45494e-06	0.00144262	0.30033	0.999982
ENSMUSG00000021481	6.61579	2.22733e-06	0.00144263	0.745441	0.999982
ENSMUSG00000027636	0.174303	2.68285e-07	0.00144269	0.784256	0.999982
ENSMUSG00000054013	8.28269	-2.14097e-06	0.00144262	0.776531	0.999982
ENSMUSG00000032398	3.03929	-2.37832e-06	0.00144268	0.452922	0.999982
ENSMUSG00000059461	0.222282	-4.47753e-08	0.00144269	0.949125	0.999982
ENSMUSG00000058173	0.498222	1.49064e-06	0.00144269	0.625138	0.999982
ENSMUSG00000040640	15.5134	1.89341e-06	0.00144263	0.759777	0.999982
ENSMUSG00000015944	16.5755	8.1345e-05	0.00144381	0.969372	0.999982
ENSMUSG00000005374	7.22913	5.15831e-07	0.00144263	0.938728	0.999982
ENSMUSG00000030401	9.2007	-2.75292e-06	0.00144262	0.710704	0.999982
ENSMUSG00000031701	47.4247	2.77063e-06	0.00144252	0.907822	0.999982
ENSMUSG00000028718	0.232014	1.53582e-07	0.00144269	0.897742	0.999982
ENSMUSG00000105456	0.0404977	3.27753e-08	0.00144269	0.974094	0.999982
ENSMUSG00000045838	5.67092	3.74795e-06	0.00144264	0.56929	0.999982
ENSMUSG00000024442	1.42647	2.10422e-06	0.00144268	0.572878	0.999982
ENSMUSG00000030424	0.526254	-9.32263e-07	0.00144269	0.584739	0.999982
ENSMUSG00000028803	3.70302	4.84588e-06	0.00144266	0.384187	0.999982
ENSMUSG00000026121	0.792137	-2.3417e-06	0.00144269	0.408975	0.999982
ENSMUSG00000023931	1.06771	1.3582e-06	0.00144269	0.595575	0.999982
ENSMUSG00000039375	1.67249	-1.13814e-06	0.00144268	0.650752	0.999982
ENSMUSG00000026812	6.70809	8.5596e-06	0.00144267	0.120399	0.999982
ENSMUSG00000109604	0.0510019	-6.42242e-08	0.00144269	0.966506	0.999982
ENSMUSG00000024909	18.6281	-4.84188e-05	0.00144297	0.183435	0.999982
ENSMUSG00000035235	1.88854	-1.77986e-06	0.00144267	0.610275	0.999982
ENSMUSG00000018339	33.5249	-8.97089e-07	0.00144259	0.91627	0.999982
ENSMUSG00000078656	17.6396	6.737e-06	0.00144261	0.35498	0.999982
ENSMUSG00000093674	36.8309	6.10147e-06	0.00144259	0.975714	0.999982
ENSMUSG00000020653	1.77748	-1.19505e-06	0.00144268	0.697442	0.999982
ENSMUSG00000103445	0.0963734	2.77667e-07	0.00144269	0.885802	0.999982
ENSMUSG00000028681	0.0217284	-1.30558e-07	0.0014427	0.92833	0.999982
ENSMUSG00000081214	0.793999	7.37906e-08	0.00144269	0.866769	0.999982
ENSMUSG00000048911	4.52102	1.73717e-05	0.00144273	0.959086	0.999982
ENSMUSG00000028278	20.4764	-1.61081e-05	0.00144264	0.331308	0.999982
ENSMUSG00000091050	0.808197	8.54702e-07	0.00144269	0.735217	0.999982
ENSMUSG00000037410	15.643	-2.41653e-06	0.00144265	0.681357	0.999982
ENSMUSG00000038987	0.429597	-4.55681e-07	0.00144269	0.602829	0.999982
ENSMUSG00000075370	0.170022	-4.09482e-09	0.00144269	0.995171	0.999982
ENSMUSG00000060257	0.649949	-2.82535e-06	0.00144269	0.22097	0.999982
ENSMUSG00000087056	0.0228414	1.6966e-08	0.00144269	0.993291	0.999982
ENSMUSG00000028646	29.7926	4.95857e-06	0.00144254	0.640792	0.999982
ENSMUSG00000104156	0.0644856	-1.93045e-08	0.00144269	0.953586	0.999982
ENSMUSG00000032966	104.971	-1.84002e-06	0.00144239	0.90004	0.999982
ENSMUSG00000086708	0.0188931	-1.12783e-07	0.0014427	0.909218	0.999982
ENSMUSG00000035890	5.93028	-7.08711e-06	0.00144264	0.290964	0.999982
ENSMUSG00000110986	0.0226716	-1.08481e-07	0.0014427	0.908074	0.999982
ENSMUSG00000037747	48.9091	1.3749e-05	0.00144249	0.384378	0.999982
ENSMUSG00000057074	1.66176	2.30598e-06	0.00144268	0.52468	0.999982
ENSMUSG00000092193	0.0987242	1.63231e-08	0.0014427	0.996006	0.999982
ENSMUSG00000079065	8.14947	-1.21715e-05	0.00144267	0.533479	0.999982
ENSMUSG00000009633	1.07456	1.41565e-07	0.00144269	0.948101	0.999982
ENSMUSG00000063696	3.49929	-2.64851e-06	0.00144267	0.501615	0.999982
ENSMUSG00000111593	0.822226	3.6253e-08	0.00144269	0.891147	0.999982
ENSMUSG00000067889	20.023	1.73304e-06	0.00144268	0.944506	0.999982
ENSMUSG00000022354	50.8326	-1.40602e-06	0.00144262	0.842122	0.999982
ENSMUSG00000105203	0.226557	1.65665e-07	0.00144269	0.847158	0.999982
ENSMUSG00000040163	0.0164243	-1.42862e-08	0.0014427	0.980205	0.999982
ENSMUSG00000084899	0.0175384	-6.38212e-08	0.0014427	0.934387	0.999982
ENSMUSG00000037007	2.91517	-2.40133e-06	0.00144267	0.610136	0.999982
ENSMUSG00000074215	0.950834	1.03739e-06	0.00144268	0.751879	0.999982
ENSMUSG00000023022	9.68141	-2.89913e-06	0.00144265	0.604819	0.999982
ENSMUSG00000110185	1.24707	-1.863e-06	0.00144268	0.516498	0.999982
ENSMUSG00000034118	12.2615	1.04687e-05	0.00144264	0.165551	0.999982
ENSMUSG00000072680	7.61913	1.7149e-06	0.00144269	0.31342	0.999982
ENSMUSG00000041747	4.38512	-4.81154e-06	0.00144265	0.401849	0.999982
ENSMUSG00000020362	10.7223	-4.30141e-07	0.00144261	0.58941	0.999982
ENSMUSG00000111856	0.232999	1.3351e-07	0.0014427	0.955333	0.999982
ENSMUSG00000022678	12.3169	2.08613e-05	0.00144264	0.0311576	0.999982
ENSMUSG00000015377	3.27738	-1.9231e-06	0.00144266	0.690408	0.999982
ENSMUSG00000025266	40.1031	3.16292e-06	0.00144241	0.826246	0.999982
ENSMUSG00000032023	0.349944	1.34255e-08	0.00144269	0.873576	0.999982
ENSMUSG00000068184	2.2417	5.7853e-06	0.00144268	0.121174	0.999982
ENSMUSG00000112241	0.674685	8.78851e-07	0.00144269	0.882747	0.999982
ENSMUSG00000043866	14.1492	-1.49095e-05	0.00144266	0.0431625	0.999982
ENSMUSG00000034023	0.072026	2.18434e-09	0.00144269	0.981849	0.999982
ENSMUSG00000048481	1.8883	3.21836e-06	0.00144268	0.410183	0.999982
ENSMUSG00000027852	15.5285	6.41207e-06	0.00144255	0.535012	0.999982
ENSMUSG00000053436	13.6516	-9.54191e-07	0.00144261	0.904951	0.999982
ENSMUSG00000097734	0.44272	2.23159e-07	0.00144269	0.981764	0.999982
ENSMUSG00000097320	2.69958	1.04228e-06	0.00144268	0.756997	0.999982
ENSMUSG00000104496	0.23213	2.77911e-07	0.00144269	0.617676	0.999982
ENSMUSG00000112295	0.0194947	-6.50038e-08	0.0014427	0.934387	0.999982
ENSMUSG00000038812	7.60839	7.71019e-07	0.00144262	0.917406	0.999982
ENSMUSG00000026628	7.72283	1.21602e-06	0.00144267	0.763825	0.999982
ENSMUSG00000009621	6.9063	4.90881e-06	0.00144264	0.45555	0.999982
ENSMUSG00000050675	0.0403183	-6.02781e-08	0.00144269	0.989652	0.999982
ENSMUSG00000035621	2.4638	2.44348e-06	0.00144267	0.584676	0.999982
ENSMUSG00000106200	0.0368807	-1.80638e-08	0.0014427	0.990729	0.999982
ENSMUSG00000041840	1.87917	2.96774e-06	0.00144268	0.44213	0.999982
ENSMUSG00000021501	9.07106	-2.7502e-06	0.00144265	0.377712	0.999982
ENSMUSG00000028766	1.81104	-3.45264e-06	0.00144268	0.292334	0.999982
ENSMUSG00000047671	0.7008	-4.27738e-07	0.00144268	0.773765	0.999982
ENSMUSG00000032456	0.476365	-4.4941e-07	0.00144269	0.545283	0.999982
ENSMUSG00000024045	9.69768	-8.90756e-06	0.00144262	0.306059	0.999982
ENSMUSG00000055717	9.00006	-6.00661e-06	0.00144264	0.360317	0.999982
ENSMUSG00000043282	0.0206883	2.48694e-07	0.0014427	0.933023	0.999982
ENSMUSG00000032333	15.1918	-3.43525e-05	0.00144277	0.978836	0.999982
ENSMUSG00000045409	2.72489	-2.59864e-06	0.00144266	0.586662	0.999982
ENSMUSG00000037013	17.9612	-5.63489e-06	0.0014426	0.717439	0.999982
ENSMUSG00000046330	28.7784	-5.64736e-07	0.00144267	0.898296	0.999982
ENSMUSG00000031669	0.947031	-3.21285e-06	0.00144269	0.219485	0.999982
ENSMUSG00000053475	0.481373	-4.06891e-07	0.00144269	0.711035	0.999982
ENSMUSG00000028699	0.0221573	-1.57265e-08	0.0014427	0.978946	0.999982
ENSMUSG00000078995	0.199517	-3.3625e-07	0.00144269	0.803482	0.999982
ENSMUSG00000029802	4.50329	4.31356e-06	0.00144264	0.492016	0.999982
ENSMUSG00000026473	36.3005	-2.18058e-06	0.00144251	0.851976	0.999982
ENSMUSG00000030785	0.314306	-1.86625e-06	0.00144269	0.199076	0.999982
ENSMUSG00000023926	0.11721	1.78079e-07	0.00144269	0.922668	0.999982
ENSMUSG00000022372	0.236729	-1.54175e-08	0.00144269	0.968025	0.999982
ENSMUSG00000040606	6.69378	-7.84606e-06	0.00144264	0.249789	0.999982
ENSMUSG00000031367	30.4603	1.25515e-05	0.00144263	0.12137	0.999982
ENSMUSG00000107971	0.0322123	3.79088e-09	0.00144269	0.990323	0.999982
ENSMUSG00000097194	0.063397	-2.43354e-07	0.00144269	0.801666	0.999982
ENSMUSG00000055760	1.38052	6.95223e-07	0.00144269	0.823679	0.999982
ENSMUSG00000006378	3.31089	-8.40836e-06	0.00144267	0.0869274	0.999982
ENSMUSG00000090129	0.456633	-2.74139e-06	0.00144269	0.177829	0.999982
ENSMUSG00000032041	1.31999	2.82573e-06	0.00144268	0.456177	0.999982
ENSMUSG00000074500	0.232718	1.59768e-07	0.00144269	0.954723	0.999982
ENSMUSG00000064141	0.119364	-1.96365e-07	0.00144269	0.569107	0.999982
ENSMUSG00000091971	3.94192	-3.72298e-06	0.00144267	0.553991	0.999982
ENSMUSG00000086587	0.161999	3.13704e-07	0.00144269	0.908974	0.999982
ENSMUSG00000078941	25.0692	-6.03273e-06	0.00144263	0.486781	0.999982
ENSMUSG00000000563	69.4615	8.00127e-06	0.00144247	0.542274	0.999982
ENSMUSG00000043671	10.3599	5.6784e-06	0.0014426	0.513496	0.999982
ENSMUSG00000022820	14.7978	4.47024e-06	0.00144267	0.342096	0.999982
ENSMUSG00000041052	0.0445801	2.32329e-08	0.00144269	0.980719	0.999982
ENSMUSG00000106648	0.0251616	-3.20092e-09	0.00144269	0.988778	0.999982
ENSMUSG00000034729	7.50235	-1.50716e-05	0.00144266	0.0377804	0.999982
ENSMUSG00000029093	7.87714	9.90074e-07	0.00144264	0.876765	0.999982
ENSMUSG00000021886	0.208404	1.03922e-07	0.00144269	0.979998	0.999982
ENSMUSG00000002129	13.7069	8.30349e-06	0.00144263	0.413916	0.999982
ENSMUSG00000021556	14.0849	9.71394e-06	0.00144257	0.341548	0.999982
ENSMUSG00000029027	0.677864	-5.82225e-07	0.00144269	0.680094	0.999982
ENSMUSG00000082292	0.139094	-8.97831e-07	0.00144269	0.960797	0.999982
ENSMUSG00000096544	0.285022	-3.89982e-07	0.00144269	0.569168	0.999982
ENSMUSG00000004056	35.1497	7.07386e-09	0.00144262	0.999973	0.999982
ENSMUSG00000020609	0.0127837	-1.68509e-07	0.0014427	0.906517	0.999982
ENSMUSG00000017002	0.151931	-8.45186e-08	0.00144269	0.940477	0.999982
ENSMUSG00000029767	89.4905	2.49966e-05	0.00144245	0.494719	0.999982
ENSMUSG00000079428	0.115055	9.32763e-08	0.00144269	0.973958	0.999982
ENSMUSG00000098620	0.0146578	-1.50964e-08	0.0014427	0.980205	0.999982
ENSMUSG00000020941	1.77234	1.78006e-06	0.00144268	0.577208	0.999982
ENSMUSG00000050379	4.80431	5.60543e-07	0.00144265	0.921639	0.999982
ENSMUSG00000025646	3.50871	1.3058e-06	0.00144267	0.771011	0.999982
ENSMUSG00000024810	1.22122	1.11309e-06	0.00144269	0.706584	0.999982
ENSMUSG00000024347	13.312	3.17853e-06	0.00144266	0.848653	0.999982
ENSMUSG00000074746	10.7025	-6.33127e-07	0.00144261	0.93427	0.999982
ENSMUSG00000023938	2.55564	1.44542e-06	0.00144266	0.760328	0.999982
ENSMUSG00000064373	10.4594	1.86428e-06	0.00144264	0.770897	0.999982
ENSMUSG00000037722	4.36516	-7.57641e-06	0.00144266	0.166836	0.999982
ENSMUSG00000026980	0.288824	1.86787e-06	0.00144269	0.306881	0.999982
ENSMUSG00000111184	0.0665658	-3.09745e-08	0.00144269	0.897737	0.999982
ENSMUSG00000110263	0.0238772	-8.93848e-08	0.0014427	0.946852	0.999982
ENSMUSG00000027412	4.32819	-3.60552e-06	0.00144267	0.415658	0.999982
ENSMUSG00000059552	15.6004	6.18496e-06	0.00144263	0.404036	0.999982
ENSMUSG00000032855	19.6494	9.0761e-06	0.00144263	0.222489	0.999982
ENSMUSG00000022884	30.6144	9.16892e-06	0.00144256	0.379456	0.999982
ENSMUSG00000081552	0.107562	-2.75981e-07	0.00144269	0.709772	0.999982
ENSMUSG00000019990	0.484001	3.48156e-07	0.00144269	0.939622	0.999982
ENSMUSG00000028228	13.367	-6.65268e-06	0.00144262	0.395119	0.999982
ENSMUSG00000097148	0.546986	1.30858e-06	0.00144269	0.62614	0.999982
ENSMUSG00000032409	3.70944	-2.39347e-06	0.00144267	0.580165	0.999982
ENSMUSG00000024083	65.6366	4.00119e-06	0.00144226	0.822665	0.999982
ENSMUSG00000038759	6.2595	-3.34863e-06	0.00144265	0.987496	0.999982
ENSMUSG00000041974	7.15419	-1.22469e-06	0.00144262	0.868983	0.999982
ENSMUSG00000051335	1.44927	3.28757e-06	0.00144268	0.402166	0.999982
ENSMUSG00000049303	12.1845	-1.2329e-05	0.00144261	0.165296	0.999982
ENSMUSG00000071847	3.59912	-1.218e-06	0.00144266	0.814956	0.999982
ENSMUSG00000040435	13.2039	-6.67395e-07	0.00144257	0.943033	0.999982
ENSMUSG00000045205	3.51432	-5.29436e-06	0.00144266	0.295505	0.999982
ENSMUSG00000111631	0.0295822	-7.33081e-08	0.0014427	0.977086	0.999982
ENSMUSG00000079489	0.0303877	-1.4097e-07	0.0014427	0.938088	0.999982
ENSMUSG00000048916	0.177441	-5.96771e-08	0.00144269	0.937922	0.999982
ENSMUSG00000090952	0.805424	-5.12456e-07	0.00144269	0.741848	0.999982
ENSMUSG00000058298	2.7388	4.77366e-06	0.00144267	0.30447	0.999982
ENSMUSG00000082455	0.0805432	7.7422e-07	0.00144269	0.788268	0.999982
ENSMUSG00000054630	0.06591	-2.10452e-07	0.00144269	0.788631	0.999982
ENSMUSG00000044641	2.0099	-4.02736e-06	0.00144269	0.186437	0.999982
ENSMUSG00000028730	0.441735	-8.88697e-07	0.00144269	0.606656	0.999982
ENSMUSG00000001847	110.467	-0.000188019	0.00144809	0.696574	0.999982
ENSMUSG00000100546	0.0342998	8.36122e-08	0.00144269	0.930637	0.999982
ENSMUSG00000046096	3.35909	-1.60037e-06	0.00144266	0.766123	0.999982
ENSMUSG00000109561	0.0310136	-3.1997e-08	0.00144269	0.991894	0.999982
ENSMUSG00000105683	0.0313338	-8.93486e-08	0.0014427	0.949791	0.999982
ENSMUSG00000031698	0.454522	-5.32694e-07	0.00144269	0.673508	0.999982
ENSMUSG00000025431	0.0524541	-2.81256e-07	0.00144269	0.974474	0.999982
ENSMUSG00000020917	43.9504	-6.12827e-06	0.00144265	0.523903	0.999982
ENSMUSG00000097710	0.0239413	-7.1599e-08	0.0014427	0.887253	0.999982
ENSMUSG00000062859	0.509021	-4.59169e-06	0.00144269	0.0251004	0.999982
ENSMUSG00000074256	0.015732	-6.37936e-08	0.0014427	0.934387	0.999982
ENSMUSG00000030271	2.84966	1.6461e-06	0.00144266	0.740027	0.999982
ENSMUSG00000104631	0.0246777	-1.01755e-07	0.0014427	0.900669	0.999982
ENSMUSG00000008932	0.0192483	-4.08168e-08	0.00144269	0.955963	0.999982
ENSMUSG00000038591	0.0202237	-1.06777e-07	0.0014427	0.911101	0.999982
ENSMUSG00000097632	0.0194947	-6.50038e-08	0.0014427	0.934387	0.999982
ENSMUSG00000051251	0.0129621	-3.81017e-07	0.0014427	0.939508	0.999982
ENSMUSG00000021200	0.0120658	1.34087e-07	0.0014427	0.929306	0.999982
ENSMUSG00000047894	0.134333	-1.95118e-07	0.00144269	0.790705	0.999982
ENSMUSG00000038930	1.33763	5.56627e-06	0.00144269	0.0971364	0.999982
ENSMUSG00000103233	0.0507023	-7.86797e-08	0.00144269	0.910974	0.999982
ENSMUSG00000042641	0.0495768	4.67554e-08	0.00144269	0.931127	0.999982
ENSMUSG00000072673	0.0292371	-1.81152e-08	0.0014427	0.987687	0.999982
ENSMUSG00000057286	1.12269	4.20839e-06	0.00144269	0.213034	0.999982
ENSMUSG00000102114	0.0170195	-9.37953e-08	0.0014427	0.936667	0.999982
ENSMUSG00000070808	1.19311	-1.65603e-06	0.00144268	0.598729	0.999982
ENSMUSG00000028688	2.5847	3.93886e-06	0.00144268	0.304043	0.999982
ENSMUSG00000041757	7.81521	3.49358e-06	0.00144266	0.527028	0.999982
ENSMUSG00000032120	14.3456	-4.54328e-06	0.00144261	0.644056	0.999982
ENSMUSG00000052955	0.0200554	-9.54036e-08	0.0014427	0.936667	0.999982
ENSMUSG00000038235	2.2845	-7.80979e-07	0.00144267	0.833945	0.999982
ENSMUSG00000051663	0.0553877	2.22838e-08	0.00144269	0.969051	0.999982
ENSMUSG00000025241	14.1247	3.68472e-06	0.00144262	0.686204	0.999982
ENSMUSG00000022214	20.2738	-4.70307e-06	0.00144253	0.673105	0.999982
ENSMUSG00000027347	3.08729	5.90371e-07	0.00144268	0.876027	0.999982
ENSMUSG00000097455	0.0644857	2.03232e-07	0.00144269	0.805108	0.999982
ENSMUSG00000097806	0.128479	-4.96218e-07	0.00144269	0.576176	0.999982
ENSMUSG00000052336	0.555822	9.349e-07	0.00144269	0.717475	0.999982
ENSMUSG00000024429	23.3403	-3.42657e-06	0.00144255	0.737985	0.999982
ENSMUSG00000029245	29.653	1.2844e-05	0.00144265	0.818028	0.999982
ENSMUSG00000018819	2.23938	6.83305e-06	0.00144268	0.0727359	0.999982
ENSMUSG00000071796	20.9607	6.64467e-06	0.0014426	0.443495	0.999982
ENSMUSG00000034799	10.1626	1.31102e-06	0.00144266	0.67064	0.999982
ENSMUSG00000037795	1.31087	3.36038e-06	0.00144269	0.228827	0.999982
ENSMUSG00000087621	0.0525909	1.45296e-07	0.00144269	0.843937	0.999982
ENSMUSG00000004018	1.95197	3.89136e-06	0.00144269	0.207269	0.999982
ENSMUSG00000031592	14.6105	8.38906e-06	0.00144261	0.3351	0.999982
ENSMUSG00000021700	11.9132	-4.34625e-06	0.00144266	0.403692	0.999982
ENSMUSG00000052673	0.15441	1.6923e-07	0.00144269	0.927228	0.999982
ENSMUSG00000019302	66.1976	1.08266e-07	0.00144257	0.991651	0.999982
ENSMUSG00000023945	0.0234957	1.03536e-07	0.0014427	0.963983	0.999982
ENSMUSG00000018166	0.200767	-1.15948e-07	0.00144269	0.827641	0.999982
ENSMUSG00000078503	0.46535	2.02858e-06	0.00144269	0.229283	0.999982
ENSMUSG00000026288	0.352306	1.23562e-06	0.00144269	0.398875	0.999982
ENSMUSG00000000957	18.1638	5.11778e-06	0.00144253	0.642246	0.999982
ENSMUSG00000028461	5.72231	6.44407e-06	0.00144265	0.284666	0.999982
ENSMUSG00000006611	5.50342	-7.01555e-07	0.00144263	0.916252	0.999982
ENSMUSG00000051985	0.0235629	7.16168e-08	0.0014427	0.964603	0.999982
ENSMUSG00000097536	0.253909	1.40206e-07	0.00144269	0.941295	0.999982
ENSMUSG00000047810	0.115006	6.30092e-07	0.00144269	0.629257	0.999982
ENSMUSG00000094724	12.8667	-1.75194e-06	0.00144269	0.410881	0.999982
ENSMUSG00000061535	0.0367155	2.51557e-07	0.0014427	0.899524	0.999982
ENSMUSG00000035686	9.58074	-1.26608e-05	0.00144264	0.0926574	0.999982
ENSMUSG00000104671	0.0820089	3.865e-07	0.00144269	0.706764	0.999982
ENSMUSG00000102234	0.11436	-1.38809e-07	0.00144269	0.869399	0.999982
ENSMUSG00000101860	0.0196561	4.2387e-08	0.00144269	0.984805	0.999982
ENSMUSG00000027524	1.79281	2.9775e-06	0.00144268	0.36642	0.999982
ENSMUSG00000073528	0.0315782	-2.78916e-08	0.00144269	0.964382	0.999982
ENSMUSG00000102215	0.0604968	5.13984e-08	0.00144269	0.935071	0.999982
ENSMUSG00000097879	0.160902	-7.79421e-07	0.00144269	0.452622	0.999982
ENSMUSG00000026840	0.39168	3.85628e-06	0.00144269	0.086578	0.999982
ENSMUSG00000028869	11.8465	2.70489e-07	0.00144259	0.976139	0.999982
ENSMUSG00000019810	13.3985	-3.88009e-06	0.00144258	0.678627	0.999982
ENSMUSG00000092444	0.0194674	-1.64956e-08	0.0014427	0.984644	0.999982
ENSMUSG00000043557	7.28399	-2.23265e-06	0.00144266	0.640671	0.999982
ENSMUSG00000055494	0.0938178	-4.79633e-07	0.00144269	0.413942	0.999982
ENSMUSG00000097530	1.19249	-1.2956e-08	0.00144269	0.99551	0.999982
ENSMUSG00000020743	4.55727	-1.13911e-05	0.00144266	0.0673245	0.999982
ENSMUSG00000086942	0.0469745	-7.67654e-08	0.0014427	0.939195	0.999982
ENSMUSG00000111539	0.0448195	6.79258e-08	0.0014427	0.936932	0.999982
ENSMUSG00000091580	0.319421	4.54005e-07	0.00144269	0.794458	0.999982
ENSMUSG00000087028	0.0479139	2.21174e-08	0.00144269	0.990427	0.999982
ENSMUSG00000041827	0.0954424	-1.68534e-07	0.00144269	0.875956	0.999982
ENSMUSG00000037355	2.97794	-1.45784e-06	0.00144266	0.775994	0.999982
ENSMUSG00000030528	0.251686	-5.44037e-07	0.00144269	0.680613	0.999982
ENSMUSG00000033423	38.826	-4.04126e-06	0.00144243	0.769525	0.999982
ENSMUSG00000026399	2.73398	-1.19959e-06	0.00144268	0.830594	0.999982
ENSMUSG00000071047	0.039852	1.52331e-07	0.00144269	0.930813	0.999982
ENSMUSG00000020910	2.06206	-1.31766e-06	0.00144267	0.768079	0.999982
ENSMUSG00000013662	28.0694	6.16298e-06	0.00144258	0.706553	0.999982
ENSMUSG00000040372	0.0629769	1.29172e-07	0.00144269	0.926728	0.999982
ENSMUSG00000038248	4.21258	1.8389e-06	0.00144265	0.738764	0.999982
ENSMUSG00000091866	0.0950865	2.33128e-07	0.00144269	0.702811	0.999982
ENSMUSG00000024905	0.0814517	-2.09062e-07	0.00144269	0.781782	0.999982
ENSMUSG00000107504	0.0201262	-6.58189e-08	0.0014427	0.934387	0.999982
ENSMUSG00000049091	8.50449	-3.81782e-06	0.00144262	0.606119	0.999982
ENSMUSG00000026885	2.79349	4.43995e-06	0.00144267	0.370727	0.999982
ENSMUSG00000030249	0.0647238	9.71877e-08	0.00144269	0.932335	0.999982
ENSMUSG00000043424	9.88425	-6.29576e-06	0.00144267	0.201455	0.999982
ENSMUSG00000092627	0.416509	-1.03962e-06	0.00144269	0.355495	0.999982
ENSMUSG00000038398	8.48483	-5.325e-07	0.00144262	0.943674	0.999982
ENSMUSG00000005533	4.61076	2.13695e-06	0.00144266	0.612952	0.999982
ENSMUSG00000027832	12.5559	-1.91772e-05	0.00144268	0.352526	0.999982
ENSMUSG00000107362	0.560567	-2.28358e-06	0.00144269	0.263711	0.999982
ENSMUSG00000006676	29.2547	-1.021e-07	0.00144265	0.97971	0.999982
ENSMUSG00000001419	18.2853	2.60517e-06	0.00144262	0.735516	0.999982
ENSMUSG00000073418	8.63861	4.34071e-05	0.00144298	0.711477	0.999982
ENSMUSG00000034801	7.28339	6.88998e-06	0.00144265	0.827776	0.999982
ENSMUSG00000097643	0.0653176	-3.39486e-07	0.00144269	0.671082	0.999982
ENSMUSG00000041923	6.9549	1.34205e-05	0.00144265	0.0646664	0.999982
ENSMUSG00000072612	0.368413	-4.362e-07	0.00144269	0.48599	0.999982
ENSMUSG00000024827	33.8655	-6.47349e-06	0.00144259	0.271842	0.999982
ENSMUSG00000054966	0.059938	1.51735e-07	0.00144269	0.863538	0.999982
ENSMUSG00000108709	0.0372264	9.99468e-08	0.00144269	0.929857	0.999982
ENSMUSG00000057541	5.67754	8.19623e-06	0.00144264	0.233624	0.999982
ENSMUSG00000075284	1.67355	1.36967e-06	0.00144268	0.684193	0.999982
ENSMUSG00000020682	0.360571	-9.37012e-07	0.00144269	0.443828	0.999982
ENSMUSG00000010175	7.95413	3.27853e-06	0.00144266	0.534053	0.999982
ENSMUSG00000043313	1.53996	-1.70522e-06	0.00144268	0.556814	0.999982
ENSMUSG00000029552	1.86967	-1.36546e-06	0.00144267	0.708421	0.999982
ENSMUSG00000045282	0.51285	-1.06318e-06	0.00144269	0.486426	0.999982
ENSMUSG00000041592	1.12056	3.24091e-06	0.00144269	0.275426	0.999982
ENSMUSG00000031913	24.8387	-9.94946e-06	0.00144249	0.429519	0.999982
ENSMUSG00000094388	0.290772	-3.01096e-07	0.00144269	0.831876	0.999982
ENSMUSG00000048967	2.08816	-5.13072e-06	0.00144269	0.116596	0.999982
ENSMUSG00000038763	0.0263632	-5.18153e-08	0.00144269	0.947762	0.999982
ENSMUSG00000020580	35.7514	1.85743e-05	0.00144257	0.657831	0.999982
ENSMUSG00000008318	3.84629	3.5819e-07	0.00144267	0.929773	0.999982
ENSMUSG00000104197	0.146479	4.5461e-07	0.00144269	0.835839	0.999982
ENSMUSG00000021785	12.3961	1.05216e-06	0.00144259	0.90619	0.999982
ENSMUSG00000033022	2.29398	1.18778e-06	0.00144268	0.769903	0.999982
ENSMUSG00000034265	4.28794	2.67148e-06	0.00144265	0.641035	0.999982
ENSMUSG00000041245	1.25263	-7.37944e-07	0.00144268	0.79891	0.999982
ENSMUSG00000041439	11.5316	7.32249e-07	0.00144261	0.925445	0.999982
ENSMUSG00000097902	0.0156581	-8.02711e-08	0.0014427	0.943955	0.999982
ENSMUSG00000096736	0.0188462	-1.59964e-08	0.0014427	0.984644	0.999982
ENSMUSG00000035754	13.653	8.95376e-06	0.00144259	0.339333	0.999982
ENSMUSG00000036333	33.9606	4.1642e-06	0.00144266	0.490136	0.999982
ENSMUSG00000053980	0.0839091	9.85637e-08	0.00144269	0.945777	0.999982
ENSMUSG00000073233	0.401152	-4.29121e-07	0.00144269	0.737655	0.999982
ENSMUSG00000064330	0.0278351	-1.52619e-08	0.00144269	0.945662	0.999982
ENSMUSG00000096972	0.256924	5.13187e-07	0.00144269	0.666093	0.999982
ENSMUSG00000035863	38.7384	-7.8909e-06	0.00144259	0.384315	0.999982
ENSMUSG00000031543	0.265489	8.14861e-07	0.00144269	0.739186	0.999982
ENSMUSG00000103293	0.0409319	4.96016e-08	0.00144269	0.909681	0.999982
ENSMUSG00000102275	0.018111	6.60625e-08	0.00144269	0.96622	0.999982
ENSMUSG00000024168	0.183398	3.34084e-07	0.00144269	0.935866	0.999982
ENSMUSG00000073678	2.18388	3.27228e-06	0.00144267	0.488017	0.999982
ENSMUSG00000092395	1.28357	4.04437e-07	0.00144269	0.538673	0.999982
ENSMUSG00000057244	0.158712	-1.32056e-07	0.0014427	0.923524	0.999982
ENSMUSG00000002032	2.42505	-2.98103e-06	0.00144267	0.46843	0.999982
ENSMUSG00000092490	0.227013	-7.03661e-07	0.00144269	0.533405	0.999982
ENSMUSG00000036432	3.21381	-2.92637e-06	0.00144266	0.576366	0.999982
ENSMUSG00000024972	0.0335122	5.5809e-08	0.00144269	0.987792	0.999982
ENSMUSG00000022336	19.6577	1.35455e-05	0.00144263	0.0970614	0.999982
ENSMUSG00000030103	18.7642	2.1604e-06	0.00144257	0.821054	0.999982
ENSMUSG00000024241	7.44136	1.83552e-06	0.00144265	0.743732	0.999982
ENSMUSG00000019846	2.82526	-9.83331e-07	0.00144267	0.80728	0.999982
ENSMUSG00000102782	0.0346047	-2.85416e-08	0.00144269	0.965355	0.999982
ENSMUSG00000046085	0.137932	-5.01151e-08	0.00144269	0.922817	0.999982
ENSMUSG00000075229	3.11472	-5.07887e-06	0.00144267	0.251704	0.999982
ENSMUSG00000063253	35.8108	1.01304e-05	0.00144265	0.703163	0.999982
ENSMUSG00000005871	54.2216	8.90338e-06	0.00144261	0.296291	0.999982
ENSMUSG00000078141	0.0145467	-6.15585e-08	0.0014427	0.934387	0.999982
ENSMUSG00000048070	0.103302	-1.89154e-07	0.00144269	0.77894	0.999982
ENSMUSG00000011884	12.1623	-4.3927e-06	0.00144261	0.590277	0.999982
ENSMUSG00000108520	0.182005	-7.209e-07	0.00144269	0.46758	0.999982
ENSMUSG00000027737	2.65712	6.34845e-06	0.00144268	0.138045	0.999982
ENSMUSG00000097706	0.246958	9.74232e-07	0.00144269	0.356059	0.999982
ENSMUSG00000006019	2.65833	-4.92464e-06	0.00144268	0.809669	0.999982
ENSMUSG00000021403	2.25738	4.85826e-06	0.00144268	0.22013	0.999982
ENSMUSG00000041697	94.6739	-2.90359e-06	0.0014426	0.725219	0.999982
ENSMUSG00000025486	14.2222	-3.17013e-06	0.0014426	0.698918	0.999982
ENSMUSG00000071650	23.8122	8.6727e-06	0.00144258	0.366216	0.999982
ENSMUSG00000047591	0.0220656	1.10686e-08	0.00144269	0.999982	0.999982
ENSMUSG00000031155	8.54699	-1.37935e-05	0.00144266	0.0416219	0.999982
ENSMUSG00000098105	0.334374	-1.46571e-07	0.0014427	0.833434	0.999982
ENSMUSG00000028911	11.6986	-4.76816e-06	0.00144259	0.587019	0.999982
ENSMUSG00000111885	0.315649	-1.24834e-07	0.0014427	0.834722	0.999982
ENSMUSG00000026696	14.7711	8.18773e-05	0.00144377	0.693148	0.999982
ENSMUSG00000046573	1.97867	-2.506e-06	0.00144268	0.491859	0.999982
ENSMUSG00000057604	4.4413	-1.29881e-06	0.00144268	0.71378	0.999982
ENSMUSG00000015405	0.995025	-6.03724e-06	0.00144269	0.0387634	0.999982
ENSMUSG00000102517	0.0736011	6.42951e-08	0.00144269	0.978706	0.999982
ENSMUSG00000090266	3.1581	-5.05365e-06	0.00144267	0.285783	0.999982
ENSMUSG00000050967	3.65049	4.7531e-06	0.00144267	0.305874	0.999982
ENSMUSG00000025156	32.1854	2.98584e-06	0.00144253	0.31289	0.999982
ENSMUSG00000040111	4.38945	1.85094e-06	0.00144265	0.74231	0.999982
ENSMUSG00000067924	13.5529	1.24676e-06	0.00144265	0.835167	0.999982
ENSMUSG00000051224	1.481	-4.43406e-06	0.00144268	0.211014	0.999982
ENSMUSG00000020892	0.109795	-1.15852e-07	0.00144269	0.877407	0.999982
ENSMUSG00000087352	0.0316805	-7.63682e-08	0.0014427	0.840387	0.999982
ENSMUSG00000038738	8.50413	1.43439e-05	0.00144271	0.67437	0.999982
ENSMUSG00000037134	4.09051	-1.03096e-05	0.00144268	0.0419716	0.999982
ENSMUSG00000000439	7.50478	-2.37674e-06	0.00144261	0.766648	0.999982
ENSMUSG00000035372	9.28721	-4.38136e-06	0.00144263	0.524869	0.999982
ENSMUSG00000025533	4.99335	-1.87959e-06	0.00144265	0.736852	0.999982
ENSMUSG00000036966	22.6753	-7.52538e-07	0.00144257	0.935326	0.999982
ENSMUSG00000014496	10.3891	-7.50072e-06	0.0014426	0.379688	0.999982
ENSMUSG00000020389	5.04939	-5.80147e-07	0.00144267	0.899001	0.999982
ENSMUSG00000034575	6.05455	-5.89642e-06	0.00144264	0.365866	0.999982
ENSMUSG00000041375	2.34857	7.76125e-07	0.00144268	0.826333	0.999982
ENSMUSG00000003068	17.2671	-2.01403e-06	0.00144263	0.76951	0.999982
ENSMUSG00000098650	1.56558	-3.69973e-09	0.00144269	0.929799	0.999982
ENSMUSG00000057193	32.1377	-1.62394e-05	0.00144266	0.752361	0.999982
ENSMUSG00000046719	1.14542	-2.42054e-06	0.00144268	0.468495	0.999982
ENSMUSG00000025932	5.64528	-3.21244e-06	0.00144264	0.610055	0.999982
ENSMUSG00000083670	0.512771	1.60599e-07	0.00144269	0.685976	0.999982
ENSMUSG00000068876	0.460138	-2.94802e-07	0.00144269	0.894154	0.999982
ENSMUSG00000097219	0.0973022	-4.46156e-07	0.00144269	0.457238	0.999982
ENSMUSG00000111837	0.0466745	-1.66006e-07	0.0014427	0.857718	0.999982
ENSMUSG00000059689	9.38999	-1.63761e-05	0.00144266	0.0341596	0.999982
ENSMUSG00000080981	0.0434761	4.14452e-08	0.00144269	0.98429	0.999982
ENSMUSG00000051146	3.05777	2.32096e-06	0.00144266	0.628134	0.999982
ENSMUSG00000086360	0.0744187	-1.63612e-07	0.00144269	0.69999	0.999982
ENSMUSG00000022686	3.32238	3.93688e-06	0.00144269	0.146753	0.999982
ENSMUSG00000025473	2.15644	1.12022e-06	0.00144268	0.734308	0.999982
ENSMUSG00000097392	0.778319	-1.64102e-06	0.00144269	0.44714	0.999982
ENSMUSG00000109528	0.0695731	2.61655e-08	0.00144269	0.999434	0.999982
ENSMUSG00000102478	0.0431636	2.35618e-08	0.00144269	0.991067	0.999982
ENSMUSG00000042102	0.0133772	9.72303e-08	0.0014427	0.967564	0.999982
ENSMUSG00000031534	9.44541	-4.93954e-06	0.00144264	0.223181	0.999982
ENSMUSG00000103889	0.0461682	4.84609e-08	0.00144269	0.935534	0.999982
ENSMUSG00000047766	8.37889	-7.85185e-06	0.00144265	0.230339	0.999982
ENSMUSG00000043998	14.5371	-1.39442e-05	0.0014426	0.744589	0.999982
ENSMUSG00000027247	23.1539	-9.0052e-06	0.00144254	0.750931	0.999982
ENSMUSG00000063358	91.9915	2.09019e-05	0.00144232	0.246309	0.999982
ENSMUSG00000075467	9.30162	-5.97469e-06	0.00144262	0.444316	0.999982
ENSMUSG00000097944	0.680703	-5.60126e-07	0.00144269	0.729403	0.999982
ENSMUSG00000056174	8.11397	-9.19619e-06	0.00144267	0.914935	0.999982
ENSMUSG00000063514	0.338923	4.05573e-07	0.00144269	0.92666	0.999982
ENSMUSG00000063145	2.46265	-8.13883e-06	0.00144268	0.0670431	0.999982
ENSMUSG00000055707	16.1287	4.03833e-06	0.00144261	0.521932	0.999982
ENSMUSG00000105342	0.0195922	5.75557e-08	0.00144269	0.982422	0.999982
ENSMUSG00000025784	2.11218	-3.27879e-06	0.00144268	0.404693	0.999982
ENSMUSG00000078528	0.0428361	9.90236e-08	0.00144269	0.930386	0.999982
ENSMUSG00000022132	10.2653	3.41556e-06	0.00144262	0.637851	0.999982
ENSMUSG00000052302	2.86873	2.88219e-06	0.00144267	0.478521	0.999982
ENSMUSG00000027202	0.0663323	1.03272e-07	0.00144269	0.943855	0.999982
ENSMUSG00000111685	0.0583992	2.18301e-07	0.0014427	0.82573	0.999982
ENSMUSG00000031216	5.11622	-7.54073e-06	0.00144265	0.228831	0.999982
ENSMUSG00000024012	59.946	4.07139e-06	0.0014422	0.830955	0.999982
ENSMUSG00000020003	8.19746	-1.09188e-05	0.00144266	0.271234	0.999982
ENSMUSG00000108763	0.098926	4.41417e-07	0.00144269	0.679999	0.999982
ENSMUSG00000005378	5.19751	3.27114e-06	0.00144266	0.516305	0.999982
ENSMUSG00000036586	0.0227482	8.45049e-09	0.00144269	0.993451	0.999982
ENSMUSG00000001707	7.69762	-9.10418e-07	0.00144267	0.834951	0.999982
ENSMUSG00000087458	0.289008	1.87976e-07	0.00144269	0.893826	0.999982
ENSMUSG00000020205	4.63668	-7.8393e-06	0.00144265	0.196161	0.999982
ENSMUSG00000056124	8.46417	8.17065e-06	0.00144265	0.253234	0.999982
ENSMUSG00000049493	5.02179	9.61178e-06	0.00144267	0.0925479	0.999982
ENSMUSG00000021732	0.565262	-1.84359e-06	0.00144269	0.365613	0.999982
ENSMUSG00000021751	2.33749	1.61429e-06	0.00144268	0.620942	0.999982
ENSMUSG00000034488	11.5914	3.17583e-05	0.00144282	0.782089	0.999982
ENSMUSG00000086691	0.0219635	1.45001e-07	0.0014427	0.893784	0.999982
ENSMUSG00000046567	4.44805	1.7729e-06	0.00144267	0.330275	0.999982
ENSMUSG00000037750	9.75039	5.73077e-06	0.00144264	0.9886	0.999982
ENSMUSG00000051590	2.76019	-1.66015e-06	0.00144267	0.696915	0.999982
ENSMUSG00000053465	0.187422	2.17537e-08	0.00144269	0.974074	0.999982
ENSMUSG00000073753	0.012397	9.14983e-09	0.00144269	0.988722	0.999982
ENSMUSG00000031125	0.0131352	-6.56694e-08	0.00144269	0.98188	0.999982
ENSMUSG00000021242	34.6849	-1.37296e-05	0.00144252	0.299458	0.999982
ENSMUSG00000038085	1.43609	-7.03988e-07	0.00144268	0.751831	0.999982
ENSMUSG00000010663	111.814	-2.27258e-05	0.00144256	0.0785117	0.999982
ENSMUSG00000054958	0.188628	-2.85052e-06	0.00144269	0.0821551	0.999982
ENSMUSG00000061981	30.8133	1.49264e-05	0.00144245	0.875094	0.999982
ENSMUSG00000003778	15.0395	-3.46856e-05	0.00144275	0.907799	0.999982
ENSMUSG00000087259	1.53322	3.53319e-06	0.00144268	0.30588	0.999982
ENSMUSG00000051950	4.07205	-6.40501e-06	0.00144265	0.289828	0.999982
ENSMUSG00000090157	0.291744	-9.61501e-08	0.0014427	0.923841	0.999982
ENSMUSG00000053656	0.776628	-3.27552e-07	0.00144269	0.822209	0.999982
ENSMUSG00000080888	0.101926	1.57388e-07	0.00144269	0.893865	0.999982
ENSMUSG00000084851	0.0515678	1.7513e-08	0.00144269	0.994952	0.999982
ENSMUSG00000027580	0.473226	-5.59664e-07	0.00144269	0.712232	0.999982
ENSMUSG00000005148	3.96814	-6.91834e-07	0.00144267	0.866078	0.999982
ENSMUSG00000108452	0.108428	-5.19245e-08	0.00144269	0.984055	0.999982
ENSMUSG00000109876	0.0197857	7.31695e-09	0.00144269	0.988024	0.999982
ENSMUSG00000097989	0.160055	-1.26043e-07	0.0014427	0.922221	0.999982
ENSMUSG00000044014	0.0295761	-2.23161e-07	0.00144269	0.945964	0.999982
ENSMUSG00000054057	2.91678	-6.41765e-07	0.00144268	0.84022	0.999982
ENSMUSG00000066687	2.11881	-4.1871e-07	0.00144268	0.91425	0.999982
ENSMUSG00000020018	3.20916	-6.56505e-06	0.00144268	0.0916196	0.999982
ENSMUSG00000063652	0.459537	5.75506e-07	0.00144269	0.832345	0.999982
ENSMUSG00000079499	2.21045	-6.4567e-06	0.00144269	0.0688729	0.999982
ENSMUSG00000020641	0.538794	-1.45247e-06	0.00144269	0.414081	0.999982
ENSMUSG00000078570	11.2172	2.24909e-06	0.00144262	0.766924	0.999982
ENSMUSG00000049969	6.82489	-5.391e-06	0.00144265	0.391625	0.999982
ENSMUSG00000090860	0.398419	2.93599e-07	0.00144269	0.852438	0.999982
ENSMUSG00000060429	2.16146	-3.10635e-06	0.00144268	0.419498	0.999982
ENSMUSG00000047965	0.224854	1.89551e-07	0.0014427	0.878407	0.999982
ENSMUSG00000016940	12.8492	1.22295e-06	0.00144261	0.875956	0.999982
ENSMUSG00000023391	2.59674	3.37096e-06	0.00144268	0.385731	0.999982
ENSMUSG00000096006	3.44957	3.65407e-06	0.00144269	0.0964352	0.999982
ENSMUSG00000045215	0.0890131	1.52639e-07	0.00144269	0.957634	0.999982
ENSMUSG00000072934	0.172336	1.89998e-07	0.00144269	0.918028	0.999982
ENSMUSG00000045039	7.48488	-7.88653e-06	0.00144266	0.190634	0.999982
ENSMUSG00000062619	4.89732	8.84709e-06	0.00144267	0.0994694	0.999982
ENSMUSG00000081189	0.0752421	-2.87652e-07	0.00144269	0.621565	0.999982
ENSMUSG00000019768	0.253779	-1.27373e-07	0.00144269	0.661258	0.999982
ENSMUSG00000046961	1.07298	3.81901e-06	0.00144269	0.211603	0.999982
ENSMUSG00000025892	6.21133	-1.77457e-06	0.00144265	0.757554	0.999982
ENSMUSG00000106834	0.0128602	-9.00461e-08	0.0014427	0.929862	0.999982
ENSMUSG00000048988	0.534019	-4.53955e-06	0.00144269	0.0654666	0.999982
ENSMUSG00000021431	3.04998	-2.2472e-06	0.00144267	0.593109	0.999982
ENSMUSG00000105711	0.0121488	5.98612e-09	0.00144269	0.990066	0.999982
ENSMUSG00000083650	0.0146355	9.80272e-08	0.0014427	0.947005	0.999982
ENSMUSG00000031662	0.131135	-2.27825e-07	0.00144269	0.900753	0.999982
ENSMUSG00000044092	0.0140967	9.74732e-08	0.0014427	0.972411	0.999982
ENSMUSG00000107176	1.19275	-1.44589e-06	0.00144269	0.174999	0.999982
ENSMUSG00000067642	0.0272046	1.31893e-08	0.00144269	0.993427	0.999982
ENSMUSG00000048617	0.154851	2.69765e-07	0.00144269	0.86003	0.999982
ENSMUSG00000004996	3.366	4.02441e-09	0.00144267	0.997637	0.999982
ENSMUSG00000071104	0.47568	4.6368e-07	0.00144269	0.683159	0.999982
ENSMUSG00000051065	4.79753	-3.74228e-06	0.00144265	0.504989	0.999982
ENSMUSG00000022329	5.55537	-1.73046e-05	0.00144268	0.0120753	0.999982
ENSMUSG00000028654	5.44368	3.62108e-06	0.00144267	0.451475	0.999982
ENSMUSG00000037070	10.7334	2.34134e-06	0.00144261	0.768372	0.999982
ENSMUSG00000061616	0.0157713	-6.19707e-08	0.0014427	0.934387	0.999982
ENSMUSG00000026393	25.82	-1.72408e-06	0.00144251	0.880643	0.999982
ENSMUSG00000103195	0.047523	-9.66755e-08	0.00144269	0.889332	0.999982
ENSMUSG00000055485	4.69171	-2.93405e-06	0.00144264	0.636291	0.999982
ENSMUSG00000020720	27.5868	-8.91947e-06	0.00144254	0.419774	0.999982
ENSMUSG00000002250	0.325103	3.327e-07	0.00144269	0.970052	0.999982
ENSMUSG00000037876	9.38246	-8.81972e-07	0.00144263	0.685912	0.999982
ENSMUSG00000032068	0.0187495	-1.92939e-08	0.00144269	0.986255	0.999982
ENSMUSG00000025607	13.7519	3.69684e-06	0.00144255	0.716524	0.999982
ENSMUSG00000102969	0.214911	6.0153e-07	0.00144269	0.625701	0.999982
ENSMUSG00000023982	0.0772247	9.0643e-08	0.00144269	0.855883	0.999982
ENSMUSG00000022494	6.29925	-6.03037e-06	0.00144262	0.422889	0.999982
ENSMUSG00000010110	16.9846	4.12611e-06	0.00144254	0.700586	0.999982
ENSMUSG00000021671	5.8994	5.11604e-06	0.00144264	0.443724	0.999982
ENSMUSG00000038836	3.90422	-2.74695e-06	0.00144266	0.569432	0.999982
ENSMUSG00000026456	7.31766	-1.00394e-05	0.00144265	0.462051	0.999982
ENSMUSG00000059534	33.3253	4.39746e-06	0.0014426	0.603277	0.999982
ENSMUSG00000033460	8.49083	1.92837e-07	0.00144267	0.965941	0.999982
ENSMUSG00000043388	9.55798	4.49209e-06	0.00144263	0.538307	0.999982
ENSMUSG00000043635	1.6759	1.16793e-06	0.00144267	0.76123	0.999982
ENSMUSG00000049872	1.68881	6.8675e-07	0.00144268	0.88012	0.999982
ENSMUSG00000096948	0.0364875	2.74865e-08	0.00144269	0.991067	0.999982
ENSMUSG00000040904	2.66138	-1.24894e-06	0.00144268	0.671263	0.999982
ENSMUSG00000026176	0.847614	-1.9016e-07	0.00144269	0.857966	0.999982
ENSMUSG00000089957	0.0646423	-1.07233e-07	0.00144269	0.91174	0.999982
ENSMUSG00000104303	0.0133552	2.04871e-07	0.0014427	0.899251	0.999982
ENSMUSG00000027430	7.64766	-5.61679e-06	0.00144264	0.412019	0.999982
ENSMUSG00000109850	0.0142375	1.99893e-08	0.00144269	0.997198	0.999982
ENSMUSG00000015850	14.1697	-9.84103e-06	0.00144264	0.185617	0.999982
ENSMUSG00000102778	0.0352608	9.94867e-10	0.00144269	0.973999	0.999982
ENSMUSG00000081137	0.183	1.06081e-06	0.00144269	0.456453	0.999982
ENSMUSG00000108035	0.0558995	-6.52823e-08	0.00144269	0.9386	0.999982
ENSMUSG00000094852	0.0228026	-1.67992e-08	0.0014427	0.984644	0.999982
ENSMUSG00000111443	0.574799	7.00149e-07	0.00144269	0.68179	0.999982
ENSMUSG00000064302	20.9981	7.449e-06	0.00144266	0.409551	0.999982
ENSMUSG00000079450	0.464396	1.32283e-06	0.00144269	0.569123	0.999982
ENSMUSG00000068264	4.63176	-5.48652e-06	0.00144266	0.307669	0.999982
ENSMUSG00000037890	7.92924	-6.65126e-06	0.00144264	0.307903	0.999982
ENSMUSG00000030062	56.1395	-1.97814e-05	0.00144245	0.186747	0.999982
ENSMUSG00000068134	2.3085	3.88282e-06	0.00144268	0.274284	0.999982
ENSMUSG00000025138	6.32789	-2.25279e-06	0.00144263	0.749257	0.999982
ENSMUSG00000042286	1.25479	1.6494e-06	0.00144268	0.596613	0.999982
ENSMUSG00000096145	7.99114	-1.69403e-05	0.00144268	0.252903	0.999982
ENSMUSG00000109481	0.106443	-3.70158e-08	0.00144269	0.801027	0.999982
ENSMUSG00000021294	0.265346	-8.19585e-07	0.00144269	0.465946	0.999982
ENSMUSG00000048027	13.0866	8.19966e-05	0.00144373	0.421011	0.999982
ENSMUSG00000042682	46.0745	8.61196e-06	0.00144259	0.341584	0.999982
ENSMUSG00000085256	1.09919	1.88906e-06	0.00144269	0.366237	0.999982
ENSMUSG00000017718	0.153484	-1.18797e-07	0.00144269	0.563489	0.999982
ENSMUSG00000109901	13.9014	-7.11254e-06	0.00144266	0.218401	0.999982
ENSMUSG00000037973	0.0338788	7.31954e-08	0.00144269	0.942864	0.999982
ENSMUSG00000029321	0.0339411	1.12038e-08	0.00144269	0.884872	0.999982
ENSMUSG00000034563	42.9946	-1.09976e-05	0.00144246	0.249847	0.999982
ENSMUSG00000004630	0.0230558	-1.02303e-07	0.0014427	0.895728	0.999982
ENSMUSG00000091405	0.736733	5.03604e-07	0.00144269	0.906211	0.999982
ENSMUSG00000024298	16.4668	-1.27074e-05	0.00144263	0.962338	0.999982
ENSMUSG00000106617	0.0208598	-6.60199e-08	0.00144269	0.986417	0.999982
ENSMUSG00000104684	0.0911708	6.25384e-07	0.00144269	0.650322	0.999982
ENSMUSG00000018411	23.869	8.22068e-06	0.00144256	0.421957	0.999982
ENSMUSG00000108890	0.0326369	2.60359e-08	0.0014427	0.938675	0.999982
ENSMUSG00000040276	17.9952	-2.40464e-06	0.0014426	0.771864	0.999982
ENSMUSG00000097047	0.587652	1.00756e-06	0.00144269	0.592539	0.999982
ENSMUSG00000026956	8.72647	-1.15117e-05	0.00144264	0.129156	0.999982
ENSMUSG00000014243	3.48039	2.66786e-06	0.00144267	0.531529	0.999982
ENSMUSG00000000028	0.672687	-1.10512e-06	0.00144269	0.550797	0.999982
ENSMUSG00000081076	0.116969	-1.34481e-07	0.0014427	0.923524	0.999982
ENSMUSG00000097626	0.448474	2.27572e-06	0.00144269	0.251064	0.999982
ENSMUSG00000106447	0.0545107	2.11143e-08	0.00144269	0.993454	0.999982
ENSMUSG00000002831	0.170429	-1.28492e-07	0.00144269	0.905329	0.999982
ENSMUSG00000028890	7.36986	-3.70738e-05	0.00144287	0.168866	0.999982
ENSMUSG00000051048	29.0927	-1.68093e-05	0.0014426	0.186132	0.999982
ENSMUSG00000022893	43.0505	-4.49014e-07	0.00144261	0.955102	0.999982
ENSMUSG00000055319	12.4233	4.88641e-06	0.00144261	0.537226	0.999982
ENSMUSG00000057666	316.154	1.19785e-05	0.00144219	0.543648	0.999982
ENSMUSG00000026857	12.6159	-7.92405e-06	0.00144261	0.335255	0.999982
ENSMUSG00000040105	6.88029	-7.75748e-06	0.00144265	0.22476	0.999982
ENSMUSG00000093651	0.316038	4.1205e-09	0.0014427	0.968938	0.999982
ENSMUSG00000027875	1.1326	-2.30766e-07	0.00144268	0.907823	0.999982
ENSMUSG00000087557	0.0379253	3.50554e-08	0.00144269	0.911429	0.999982
ENSMUSG00000059493	0.833816	-3.21393e-07	0.00144269	0.810757	0.999982
ENSMUSG00000046179	0.0647106	-2.72481e-07	0.0014427	0.881391	0.999982
ENSMUSG00000044294	0.0137054	-1.12854e-07	0.0014427	0.902487	0.999982
ENSMUSG00000102250	0.159559	-3.674e-07	0.00144269	0.555384	0.999982
ENSMUSG00000096160	0.177984	-6.32912e-08	0.00144269	0.921419	0.999982
ENSMUSG00000045176	2.2295	1.2843e-06	0.00144267	0.771135	0.999982
ENSMUSG00000032733	8.62437	-1.23189e-06	0.0014426	0.87915	0.999982
ENSMUSG00000106631	0.385242	1.28662e-07	0.00144269	0.925632	0.999982
ENSMUSG00000050148	6.2551	-4.67735e-06	0.00144264	0.455382	0.999982
ENSMUSG00000033948	1.55412	1.3141e-06	0.00144268	0.714525	0.999982
ENSMUSG00000093456	0.0787635	-1.15296e-07	0.00144269	0.876872	0.999982
ENSMUSG00000103377	0.124609	8.53069e-07	0.00144269	0.497556	0.999982
ENSMUSG00000021468	9.92229	3.38237e-06	0.00144259	0.702788	0.999982
ENSMUSG00000111505	0.0884109	1.27324e-07	0.00144269	0.88513	0.999982
ENSMUSG00000031976	2.4735	-2.57267e-06	0.00144267	0.551739	0.999982
ENSMUSG00000097201	0.188933	8.83526e-07	0.00144269	0.417072	0.999982
ENSMUSG00000068036	12.9983	5.53697e-06	0.0014426	0.682947	0.999982
ENSMUSG00000102871	0.0204516	7.20279e-08	0.00144269	0.948281	0.999982
ENSMUSG00000034189	15.8348	1.54993e-06	0.00144259	0.859753	0.999982
ENSMUSG00000049122	6.33826	-5.37093e-08	0.00144263	0.993254	0.999982
ENSMUSG00000057058	0.102077	-3.76203e-07	0.00144269	0.541814	0.999982
ENSMUSG00000097101	0.101233	5.79706e-07	0.00144269	0.603322	0.999982
ENSMUSG00000024914	29.3727	-2.70121e-05	0.00144261	0.0270315	0.999982
ENSMUSG00000081441	0.0259401	-4.82783e-07	0.0014427	0.907906	0.999982
ENSMUSG00000108059	0.0166019	-1.48217e-08	0.0014427	0.980121	0.999982
ENSMUSG00000034990	0.146569	-4.44303e-07	0.00144269	0.657317	0.999982
ENSMUSG00000108460	0.0484583	5.52543e-08	0.0014427	0.932179	0.999982
ENSMUSG00000028354	4.88092	3.141e-06	0.00144266	0.977724	0.999982
ENSMUSG00000069135	5.31151	-3.00128e-06	0.00144265	0.59162	0.999982
ENSMUSG00000042590	17.1277	-7.72196e-05	0.00144358	0.857393	0.999982
ENSMUSG00000105586	0.0443351	7.49507e-09	0.00144269	0.98213	0.999982
ENSMUSG00000107534	0.0196016	2.40612e-08	0.0014427	0.903859	0.999982
ENSMUSG00000014158	1.21618	2.07216e-06	0.00144268	0.570376	0.999982
ENSMUSG00000054931	2.27298	-3.07218e-07	0.00144268	0.894097	0.999982
ENSMUSG00000009356	0.513798	-3.70794e-06	0.00144269	0.0680733	0.999982
ENSMUSG00000020251	0.305113	-1.66067e-06	0.00144269	0.225778	0.999982
ENSMUSG00000029036	9.96986	3.89134e-06	0.00144262	0.600037	0.999982
ENSMUSG00000089818	0.0688116	-1.01691e-08	0.00144269	0.941447	0.999982
ENSMUSG00000099835	0.0172344	-7.72761e-08	0.0014427	0.884232	0.999982
ENSMUSG00000041523	0.0143194	-1.26563e-08	0.0014427	0.97559	0.999982
ENSMUSG00000006021	2.41613	-4.26767e-06	0.00144268	0.294913	0.999982
ENSMUSG00000103522	0.0295018	-1.58484e-08	0.0014427	0.987687	0.999982
ENSMUSG00000029920	8.65587	-7.73787e-07	0.00144262	0.918931	0.999982
ENSMUSG00000105176	0.213406	-3.76085e-07	0.00144269	0.777433	0.999982
ENSMUSG00000061082	0.0130264	-3.12132e-07	0.0014427	0.936623	0.999982
ENSMUSG00000035000	0.0316119	3.17285e-07	0.00144269	0.953181	0.999982
ENSMUSG00000028133	1.66136	4.89224e-06	0.00144269	0.148414	0.999982
ENSMUSG00000010064	74.2307	2.30037e-06	0.00144252	0.838821	0.999982
ENSMUSG00000028847	24.2825	-1.16367e-05	0.00144254	0.258228	0.999982
ENSMUSG00000041907	1.47624	1.12056e-06	0.00144267	0.817343	0.999982
ENSMUSG00000025428	190.063	-3.23584e-05	0.00144181	0.2166	0.999982
ENSMUSG00000074671	3.02971	-1.90069e-06	0.00144266	0.705122	0.999982
ENSMUSG00000081281	0.0152148	1.10236e-08	0.00144269	0.992103	0.999982
ENSMUSG00000054618	0.0230049	5.09624e-08	0.00144269	0.995196	0.999982
ENSMUSG00000027669	3.61253	4.87746e-06	0.00144267	0.317818	0.999982
ENSMUSG00000103039	0.051541	-1.36012e-07	0.00144269	0.826905	0.999982
ENSMUSG00000106384	0.144557	1.77192e-07	0.00144269	0.99851	0.999982
ENSMUSG00000060579	1.03201	-8.36332e-07	0.00144269	0.602901	0.999982
ENSMUSG00000006717	11.4648	-8.20202e-06	0.00144264	0.238229	0.999982
ENSMUSG00000058407	17.4464	-3.61352e-06	0.0014426	0.670205	0.999982
ENSMUSG00000056812	9.33648	8.97525e-06	0.00144266	0.133776	0.999982
ENSMUSG00000105033	0.0124927	1.37716e-07	0.0014427	0.926838	0.999982
ENSMUSG00000087326	0.0142387	-9.24317e-08	0.0014427	0.929799	0.999982
ENSMUSG00000029119	7.14459	-8.05204e-07	0.00144264	0.897641	0.999982
ENSMUSG00000006010	12.4258	-3.24541e-06	0.00144258	0.720586	0.999982
ENSMUSG00000059482	20.0596	1.45318e-06	0.00144257	0.830765	0.999982
ENSMUSG00000068079	0.0170574	7.28821e-08	0.0014427	0.941986	0.999982
ENSMUSG00000041231	8.61405	1.69751e-05	0.0014427	0.310484	0.999982
ENSMUSG00000029464	6.0379	-6.09544e-07	0.00144265	0.916738	0.999982
ENSMUSG00000021743	3.90085	5.03553e-06	0.00144266	0.323612	0.999982
ENSMUSG00000059430	0.219531	-1.97262e-07	0.00144269	0.593719	0.999982
ENSMUSG00000042372	6.91458	-1.00678e-06	0.00144262	0.891189	0.999982
ENSMUSG00000032011	6.4985	1.0113e-05	0.00144268	0.0252767	0.999982
ENSMUSG00000020358	42.6345	1.54806e-05	0.00144248	0.258347	0.999982
ENSMUSG00000084020	0.0668607	-1.57131e-07	0.00144269	0.925306	0.999982
ENSMUSG00000026273	4.24902	-7.21222e-06	0.00144267	0.175224	0.999982
ENSMUSG00000085316	0.449793	-7.4335e-07	0.00144269	0.610099	0.999982
ENSMUSG00000097618	0.0274491	2.35377e-08	0.00144269	0.986465	0.999982
ENSMUSG00000105489	0.322071	-5.33459e-08	0.00144269	0.890772	0.999982
ENSMUSG00000053198	0.251915	1.2171e-07	0.00144269	0.969733	0.999982
ENSMUSG00000063576	23.6981	1.94295e-05	0.00144259	0.0775346	0.999982
ENSMUSG00000097374	0.0537793	1.23309e-07	0.00144269	0.904913	0.999982
ENSMUSG00000097877	0.100355	1.33271e-07	0.00144269	0.904007	0.999982
ENSMUSG00000086938	0.0798358	-2.45361e-08	0.00144269	0.95667	0.999982
ENSMUSG00000039059	1.423	1.00344e-06	0.00144268	0.721109	0.999982
ENSMUSG00000028327	0.147816	-2.89423e-07	0.00144269	0.665287	0.999982
ENSMUSG00000020169	0.247752	2.80522e-07	0.00144269	0.820404	0.999982
ENSMUSG00000111892	0.0132089	4.80624e-10	0.00144269	0.984419	0.999982
ENSMUSG00000057762	1.38144	-3.14366e-07	0.00144269	0.806412	0.999982
ENSMUSG00000042699	8.12983	4.75285e-06	0.00144264	0.461505	0.999982
ENSMUSG00000025024	5.23823	6.84618e-06	0.00144266	0.225615	0.999982
ENSMUSG00000024007	7.5761	-5.53752e-06	0.00144263	0.425746	0.999982
ENSMUSG00000033712	12.9244	-5.84113e-07	0.00144261	0.93954	0.999982
ENSMUSG00000087408	13.0478	-2.71923e-06	0.00144263	0.430315	0.999982
ENSMUSG00000006288	11.4789	-5.11917e-06	0.00144261	0.729867	0.999982
ENSMUSG00000070522	1.09642	6.4427e-08	0.00144269	0.849204	0.999982
ENSMUSG00000027406	35.6523	-6.98147e-06	0.0014425	0.567908	0.999982
ENSMUSG00000009378	1.15178	-1.21627e-06	0.00144268	0.648013	0.999982
ENSMUSG00000090115	0.738551	1.34111e-06	0.00144269	0.351441	0.999982
ENSMUSG00000039431	5.94653	3.37193e-06	0.00144266	0.521441	0.999982
ENSMUSG00000033278	10.561	5.52055e-06	0.00144264	0.392537	0.999982
ENSMUSG00000110949	2.44823	3.68626e-06	0.00144268	0.273884	0.999982
ENSMUSG00000072949	6.79872	4.87051e-05	0.00144304	0.116051	0.999982
ENSMUSG00000009079	63.8517	-4.1579e-06	0.00144238	0.824665	0.999982
ENSMUSG00000000876	5.14216	-5.67233e-06	0.00144265	0.365101	0.999982
ENSMUSG00000068854	0.679163	-2.10793e-07	0.00144269	0.865743	0.999982
ENSMUSG00000026691	0.0174004	1.03041e-07	0.0014427	0.941986	0.999982
ENSMUSG00000037761	1.10827	-6.42587e-07	0.00144269	0.779548	0.999982
ENSMUSG00000056692	7.01176	-7.33394e-06	0.00144264	0.29408	0.999982
ENSMUSG00000017837	5.42313	-1.76762e-06	0.00144264	0.788607	0.999982
ENSMUSG00000001622	0.0235378	1.21946e-07	0.00144269	0.988778	0.999982
ENSMUSG00000022035	9.97862	-2.97372e-06	0.00144262	0.684106	0.999982
ENSMUSG00000080058	2.26547	7.38754e-07	0.00144269	0.558582	0.999982
ENSMUSG00000026239	10.178	7.95339e-06	0.00144264	0.359153	0.999982
ENSMUSG00000032806	2.45011	-1.13489e-06	0.00144267	0.774466	0.999982
ENSMUSG00000101309	0.0395371	-1.05609e-07	0.0014427	0.903749	0.999982
ENSMUSG00000038932	0.610919	4.08696e-07	0.00144269	0.843266	0.999982
ENSMUSG00000029020	39.7219	1.0561e-06	0.00144256	0.885021	0.999982
ENSMUSG00000024784	0.0149908	2.16758e-08	0.00144269	0.985787	0.999982
ENSMUSG00000103125	0.0297169	-6.19848e-08	0.0014427	0.937426	0.999982
ENSMUSG00000034158	66.4832	-4.65426e-07	0.00144263	0.945752	0.999982
ENSMUSG00000029048	22.458	-4.03583e-06	0.00144255	0.698846	0.999982
ENSMUSG00000072761	0.124529	-4.10085e-07	0.00144269	0.431086	0.999982
ENSMUSG00000041762	4.99159	-2.11975e-06	0.00144264	0.727872	0.999982
ENSMUSG00000001700	5.17522	2.59365e-08	0.00144264	0.996702	0.999982
ENSMUSG00000009145	0.28085	3.14843e-07	0.00144269	0.817622	0.999982
ENSMUSG00000094935	1.19951	-2.39162e-06	0.00144269	0.150783	0.999982
ENSMUSG00000029177	0.253686	-1.94701e-06	0.00144269	0.206968	0.999982
ENSMUSG00000020684	20.6496	1.84452e-07	0.00144264	0.977799	0.999982
ENSMUSG00000029209	10.085	8.76252e-06	0.00144264	0.200137	0.999982
ENSMUSG00000033658	5.58268	-1.75121e-07	0.00144263	0.978783	0.999982
ENSMUSG00000032413	5.51795	1.64711e-06	0.00144264	0.78847	0.999982
ENSMUSG00000102729	0.417146	-8.93705e-07	0.00144269	0.52067	0.999982
ENSMUSG00000032405	17.3254	-5.49417e-06	0.00144256	0.665798	0.999982
ENSMUSG00000047347	1.15841	4.41923e-07	0.00144269	0.845316	0.999982
ENSMUSG00000102357	0.179078	9.71933e-10	0.00144269	0.978031	0.999982
ENSMUSG00000070643	1.91217	-2.79851e-06	0.00144267	0.54911	0.999982
ENSMUSG00000102312	1.09711	-6.60218e-07	0.00144269	0.76828	0.999982
ENSMUSG00000002103	19.1125	1.90825e-06	0.00144257	0.844765	0.999982
ENSMUSG00000087196	0.0146709	-8.14437e-09	0.0014427	0.96381	0.999982
ENSMUSG00000038079	10.6283	4.68237e-06	0.00144265	0.943273	0.999982
ENSMUSG00000097347	1.9189	-7.5533e-07	0.00144269	0.0820658	0.999982
ENSMUSG00000072974	0.0318265	5.22399e-08	0.00144269	0.942864	0.999982
ENSMUSG00000030138	6.49276	1.39575e-05	0.00144268	0.523947	0.999982
ENSMUSG00000009585	3.75712	2.28007e-06	0.00144267	0.385983	0.999982
ENSMUSG00000030340	1.83778	-1.13089e-06	0.00144268	0.736484	0.999982
ENSMUSG00000012819	0.511941	-5.5964e-07	0.00144269	0.674722	0.999982
ENSMUSG00000020413	5.99975	2.34871e-06	0.00144264	0.709667	0.999982
ENSMUSG00000055184	0.538064	-9.37173e-07	0.00144269	0.56549	0.999982
ENSMUSG00000019146	2.08581	-1.89021e-06	0.00144268	0.550857	0.999982
ENSMUSG00000048826	0.239058	2.78905e-09	0.00144269	0.760342	0.999982
ENSMUSG00000045210	11.4228	7.42194e-06	0.00144263	0.351061	0.999982
ENSMUSG00000048756	2.11809	-7.02372e-07	0.00144267	0.874834	0.999982
ENSMUSG00000060988	0.942516	-7.35196e-07	0.00144269	0.717657	0.999982
ENSMUSG00000028189	2.88385	-1.11884e-06	0.00144268	0.727931	0.999982
ENSMUSG00000042179	0.0576515	6.08493e-08	0.00144269	0.998888	0.999982
ENSMUSG00000037622	2.57505	2.83294e-06	0.00144267	0.538676	0.999982
ENSMUSG00000031636	1.38409	1.31291e-06	0.00144269	0.56268	0.999982
ENSMUSG00000110446	0.104945	-1.45135e-07	0.00144269	0.96324	0.999982
ENSMUSG00000081225	0.0337497	-8.93798e-08	0.0014427	0.943791	0.999982
ENSMUSG00000026959	18.9909	1.30671e-06	0.00144262	0.858825	0.999982
ENSMUSG00000031782	18.509	6.42809e-06	0.00144255	0.534535	0.999982
ENSMUSG00000002346	3.57819	4.23289e-06	0.00144265	0.481123	0.999982
ENSMUSG00000040694	0.0388342	-1.11477e-07	0.0014427	0.872861	0.999982
ENSMUSG00000073063	0.0846026	-1.10667e-07	0.00144269	0.841388	0.999982
ENSMUSG00000014418	6.55111	-2.92441e-06	0.00144262	0.686158	0.999982
ENSMUSG00000087600	0.0137512	-3.98971e-07	0.0014427	0.943955	0.999982
ENSMUSG00000025192	2.60743	3.8457e-06	0.00144269	0.189027	0.999982
ENSMUSG00000031774	13.746	2.79511e-06	0.00144258	0.76183	0.999982
ENSMUSG00000097331	0.135871	2.36095e-07	0.00144269	0.794946	0.999982
ENSMUSG00000092130	0.240862	9.73463e-07	0.00144269	0.477057	0.999982
ENSMUSG00000072772	22.7043	-6.15291e-06	0.00144261	0.304736	0.999982
ENSMUSG00000057697	0.0335613	-1.10945e-07	0.0014427	0.965225	0.999982
ENSMUSG00000072898	0.238611	2.1837e-07	0.00144269	0.60087	0.999982
ENSMUSG00000030986	30.1341	-9.94952e-06	0.00144251	0.414192	0.999982
ENSMUSG00000069008	3.9256	2.63092e-08	0.00144269	0.985484	0.999982
ENSMUSG00000021379	76.5986	-0.000125648	0.00144514	0.276046	0.999982
ENSMUSG00000101493	0.218393	2.31677e-07	0.00144269	0.654619	0.999982
ENSMUSG00000051790	1.07801	2.76346e-06	0.00144268	0.421757	0.999982
ENSMUSG00000074129	23.2924	-1.79814e-06	0.00144256	0.855232	0.999982
ENSMUSG00000026097	2.26107	-7.11165e-07	0.00144267	0.82853	0.999982
ENSMUSG00000051678	0.325104	6.15435e-07	0.00144269	0.61807	0.999982
ENSMUSG00000047656	1.44481	-7.76822e-07	0.00144269	0.642368	0.999982
ENSMUSG00000045464	1.23997	3.55783e-06	0.00144269	0.249512	0.999982
ENSMUSG00000111726	0.0727452	1.57643e-07	0.00144269	0.749924	0.999982
ENSMUSG00000043760	0.0196838	-1.48248e-07	0.0014427	0.906697	0.999982
ENSMUSG00000020288	6.24065	4.83451e-06	0.00144264	0.447849	0.999982
ENSMUSG00000047678	0.0403938	-5.43257e-08	0.00144269	0.941306	0.999982
ENSMUSG00000039830	3.36672	8.23543e-06	0.00144267	0.0937921	0.999982
ENSMUSG00000102893	0.0663175	-2.93115e-07	0.00144269	0.787931	0.999982
ENSMUSG00000041488	3.7586	-3.7361e-07	0.00144268	0.919537	0.999982
ENSMUSG00000045391	0.0602539	2.26331e-08	0.0014427	0.900096	0.999982
ENSMUSG00000035431	1.35061	3.25026e-06	0.00144269	0.141686	0.999982
ENSMUSG00000083139	0.338028	-1.52601e-07	0.0014427	0.822016	0.999982
ENSMUSG00000074793	0.0336932	9.67389e-08	0.0014427	0.957333	0.999982
ENSMUSG00000056952	0.632285	-2.19815e-06	0.00144269	0.309611	0.999982
ENSMUSG00000100230	0.0237402	-2.61264e-09	0.00144269	0.988778	0.999982
ENSMUSG00000042622	3.6527	5.23236e-06	0.00144268	0.224342	0.999982
ENSMUSG00000032913	5.31429	3.27594e-06	0.00144263	0.63594	0.999982
ENSMUSG00000108681	0.0180027	-1.44459e-08	0.0014427	0.980166	0.999982
ENSMUSG00000031250	0.0224263	-8.81173e-08	0.0014427	0.942328	0.999982
ENSMUSG00000029068	21.0261	1.57126e-05	0.00144256	0.16437	0.999982
ENSMUSG00000024955	5.89727	4.74512e-06	0.00144265	0.443	0.999982
ENSMUSG00000056073	10.2954	4.61894e-06	0.0014426	0.581153	0.999982
ENSMUSG00000030098	0.691905	7.04783e-08	0.00144269	0.987614	0.999982
ENSMUSG00000032498	3.10282	-4.10945e-06	0.00144266	0.440689	0.999982
ENSMUSG00000035133	40.4678	2.21316e-05	0.0014425	0.122547	0.999982
ENSMUSG00000112639	0.76774	9.83365e-07	0.00144269	0.643077	0.999982
ENSMUSG00000053253	34.2913	4.05006e-06	0.00144261	0.616312	0.999982
ENSMUSG00000040495	0.148631	6.61598e-07	0.00144269	0.630093	0.999982
ENSMUSG00000023011	12.6647	-1.09998e-06	0.00144266	0.784611	0.999982
ENSMUSG00000033502	2.37462	-1.59091e-06	0.00144267	0.717008	0.999982
ENSMUSG00000026469	28.107	3.53229e-06	0.00144266	0.541628	0.999982
ENSMUSG00000040855	6.33951	4.52416e-06	0.00144266	0.148852	0.999982
ENSMUSG00000023064	0.481645	7.68713e-07	0.00144269	0.819448	0.999982
ENSMUSG00000036863	1.0433	-3.47184e-06	0.00144269	0.236487	0.999982
ENSMUSG00000021609	0.0440619	-1.96153e-08	0.00144269	0.970578	0.999982
ENSMUSG00000029167	10.9114	-3.97286e-06	0.0014426	0.643872	0.999982
ENSMUSG00000052681	53.5299	-2.54574e-06	0.00144256	0.447001	0.999982
ENSMUSG00000063882	28.6716	3.3191e-05	0.00144282	0.980345	0.999982
ENSMUSG00000026972	2.30525	-4.25299e-06	0.00144268	0.287975	0.999982
ENSMUSG00000021457	0.543557	-4.9015e-07	0.00144269	0.771103	0.999982
ENSMUSG00000005043	2.22423	-2.70946e-06	0.00144267	0.50229	0.999982
ENSMUSG00000006930	11.2302	-3.96741e-06	0.00144259	0.649608	0.999982
ENSMUSG00000097722	0.0810951	2.93371e-07	0.00144269	0.868642	0.999982
ENSMUSG00000087484	0.122501	9.67715e-07	0.00144269	0.544269	0.999982
ENSMUSG00000036533	2.44509	5.52955e-06	0.00144267	0.221126	0.999982
ENSMUSG00000095456	1.10925	1.41648e-06	0.00144269	0.434189	0.999982
ENSMUSG00000031386	14.4835	2.04731e-05	0.00144273	0.883043	0.999982
ENSMUSG00000100033	0.0200955	-1.98978e-07	0.0014427	0.934387	0.999982
ENSMUSG00000097884	0.043941	-1.62859e-07	0.0014427	0.839778	0.999982
ENSMUSG00000098332	3.53072	-6.12156e-06	0.00144267	0.183993	0.999982
ENSMUSG00000082738	0.0305309	-8.26283e-07	0.0014427	0.899518	0.999982
ENSMUSG00000031730	4.99461	2.43733e-06	0.00144266	0.651022	0.999982
ENSMUSG00000001156	3.21102	-1.50356e-06	0.00144266	0.765715	0.999982
ENSMUSG00000110308	0.02218	1.21011e-07	0.0014427	0.898855	0.999982
ENSMUSG00000051537	0.295883	3.17168e-07	0.00144269	0.682036	0.999982
ENSMUSG00000052144	8.03425	7.3663e-06	0.00144263	0.304199	0.999982
ENSMUSG00000057068	1.1825	-1.03852e-06	0.00144268	0.690433	0.999982
ENSMUSG00000108484	0.175235	-3.45373e-07	0.00144269	0.702501	0.999982
ENSMUSG00000069303	1.65179	-2.32157e-06	0.00144269	0.124604	0.999982
ENSMUSG00000014453	0.0143597	1.09842e-07	0.0014427	0.946942	0.999982
ENSMUSG00000108108	0.0492692	1.65571e-08	0.00144269	0.993439	0.999982
ENSMUSG00000005469	34.5884	6.22318e-08	0.00144256	0.809454	0.999982
ENSMUSG00000108478	0.0293068	-4.37217e-08	0.00144269	0.973522	0.999982
ENSMUSG00000059187	1.57157	-2.18188e-06	0.00144269	0.170126	0.999982
ENSMUSG00000064363	246.278	1.52682e-05	0.00144254	0.195871	0.999982
ENSMUSG00000033106	2.84667	1.56381e-06	0.00144267	0.733413	0.999982
ENSMUSG00000029131	41.1219	1.57599e-06	0.0014425	0.866406	0.999982
ENSMUSG00000038215	2.41594	3.05483e-07	0.00144267	0.984468	0.999982
ENSMUSG00000109574	0.0389401	1.25483e-07	0.0014427	0.925589	0.999982
ENSMUSG00000111390	0.112184	2.41947e-08	0.00144269	0.908915	0.999982
ENSMUSG00000029432	12.1946	-7.11027e-06	0.00144257	0.464388	0.999982
ENSMUSG00000021384	0.377223	-8.59179e-08	0.00144269	0.817913	0.999982
ENSMUSG00000066894	1.49734	-4.36975e-06	0.00144268	0.227646	0.999982
ENSMUSG00000049580	2.19811	-5.81174e-08	0.00144267	0.982524	0.999982
ENSMUSG00000025742	18.0197	1.21148e-05	0.0014426	0.190989	0.999982
ENSMUSG00000039163	3.75338	-4.5712e-06	0.00144267	0.320681	0.999982
ENSMUSG00000005656	14.8755	8.0475e-06	0.0014426	0.365467	0.999982
ENSMUSG00000090698	0.102292	-2.05817e-08	0.00144269	0.974026	0.999982
ENSMUSG00000084890	0.210128	-3.5674e-07	0.00144269	0.736307	0.999982
ENSMUSG00000106714	0.0404674	-1.85709e-08	0.00144269	0.954769	0.999982
ENSMUSG00000026405	0.116184	9.41601e-08	0.00144269	0.955856	0.999982
ENSMUSG00000027215	4.49228	6.02242e-06	0.00144266	0.291487	0.999982
ENSMUSG00000032589	3.16305	9.31266e-06	0.00144269	0.377652	0.999982
ENSMUSG00000042997	4.21311	-4.10897e-06	0.00144267	0.356682	0.999982
ENSMUSG00000002546	10.5789	-1.05706e-05	0.00144264	0.161178	0.999982
ENSMUSG00000020081	0.0377723	-4.15734e-08	0.00144269	0.950153	0.999982
ENSMUSG00000055134	0.192147	-8.13704e-07	0.00144269	0.499881	0.999982
ENSMUSG00000056492	0.220341	3.24276e-07	0.00144269	0.834882	0.999982
ENSMUSG00000086358	0.238672	1.29938e-06	0.00144269	0.51275	0.999982
ENSMUSG00000034755	4.30727	-4.13558e-07	0.00144266	0.733587	0.999982
ENSMUSG00000080893	7.83791	-1.90903e-06	0.00144268	0.611619	0.999982
ENSMUSG00000024610	2.97064	7.12233e-06	0.00144268	0.230517	0.999982
ENSMUSG00000049719	0.0198498	-1.14425e-07	0.0014427	0.902773	0.999982
ENSMUSG00000104970	0.0873069	2.75703e-07	0.00144269	0.882992	0.999982
ENSMUSG00000032384	6.0782	1.23863e-05	0.00144267	0.0526414	0.999982
ENSMUSG00000021895	2.16439	2.25328e-06	0.00144268	0.50879	0.999982
ENSMUSG00000039195	23.4675	-1.61002e-06	0.00144258	0.85932	0.999982
ENSMUSG00000020644	87.4209	-5.71801e-06	0.00144242	0.688213	0.999982
ENSMUSG00000034127	0.0814493	3.19872e-08	0.00144269	0.788703	0.999982
ENSMUSG00000052917	4.52516	4.4567e-06	0.00144265	0.442431	0.999982
ENSMUSG00000024070	3.22201	-1.48367e-06	0.00144267	0.729967	0.999982
ENSMUSG00000038718	0.977983	1.1552e-06	0.00144268	0.793139	0.999982
ENSMUSG00000102198	0.0137583	-6.47171e-09	0.00144269	0.986417	0.999982
ENSMUSG00000030291	10.0678	1.0916e-06	0.00144261	0.8863	0.999982
ENSMUSG00000045251	2.86021	6.5938e-06	0.00144267	0.171219	0.999982
ENSMUSG00000031714	14.9355	8.26732e-06	0.00144258	0.396975	0.999982
ENSMUSG00000081559	0.293735	-4.60831e-08	0.00144269	0.936779	0.999982
ENSMUSG00000101767	0.0710777	-2.81347e-07	0.00144269	0.733351	0.999982
ENSMUSG00000091002	12.6024	4.07687e-06	0.00144263	0.567595	0.999982
ENSMUSG00000097053	0.158873	2.90532e-07	0.00144269	0.678236	0.999982
ENSMUSG00000106500	0.0161513	-2.04246e-08	0.0014427	0.980205	0.999982
ENSMUSG00000035455	0.285258	3.65403e-07	0.00144269	0.799458	0.999982
ENSMUSG00000030678	8.06154	9.29052e-07	0.00144264	0.888155	0.999982
ENSMUSG00000101964	0.025033	2.31028e-07	0.0014427	0.960885	0.999982
ENSMUSG00000025103	70.3494	-4.4999e-06	0.00144234	0.777434	0.999982
ENSMUSG00000110409	0.0352973	-1.21198e-07	0.0014427	0.812393	0.999982
ENSMUSG00000037885	4.27058	1.7081e-05	0.0014427	0.732338	0.999982
ENSMUSG00000031349	11.3972	-7.45853e-06	0.0014426	0.382546	0.999982
ENSMUSG00000074978	0.434979	-2.25777e-07	0.00144269	0.787413	0.999982
ENSMUSG00000073405	0.40513	-6.06965e-07	0.00144269	0.36587	0.999982
ENSMUSG00000050567	0.604694	-1.72262e-06	0.00144269	0.418642	0.999982
ENSMUSG00000036249	5.33494	-2.98938e-06	0.00144267	0.509138	0.999982
ENSMUSG00000021133	59.9264	1.45774e-06	0.00144264	0.995537	0.999982
ENSMUSG00000069670	0.774653	-4.02732e-07	0.00144269	0.789266	0.999982
ENSMUSG00000089936	0.560483	-6.28017e-08	0.00144269	0.975902	0.999982
ENSMUSG00000000594	47.2432	5.91827e-06	0.00144248	0.639128	0.999982
ENSMUSG00000067242	15.0671	4.33063e-06	0.00144263	0.531159	0.999982
ENSMUSG00000073437	1.10864	-1.67177e-06	0.00144269	0.359973	0.999982
ENSMUSG00000091269	2.35185	-5.05155e-07	0.00144269	0.651717	0.999982
ENSMUSG00000038412	33.9933	-6.63221e-06	0.00144246	0.616395	0.999982
ENSMUSG00000032615	7.39089	-4.42415e-06	0.00144264	0.505756	0.999982
ENSMUSG00000096960	0.0959753	-6.91262e-09	0.00144269	0.975985	0.999982
ENSMUSG00000053769	2.24453	-1.58679e-07	0.00144268	0.9597	0.999982
ENSMUSG00000108190	0.0480945	2.49109e-08	0.00144269	0.94795	0.999982
ENSMUSG00000038569	1.62146	6.07598e-06	0.00144269	0.0586384	0.999982
ENSMUSG00000056429	54.21	8.67308e-06	0.00144228	0.62406	0.999982
ENSMUSG00000038866	2.44047	5.49263e-06	0.00144268	0.193908	0.999982
ENSMUSG00000027778	9.69855	-2.67556e-06	0.0014426	0.749076	0.999982
ENSMUSG00000032532	9.39703	4.92588e-07	0.00144267	0.915256	0.999982
ENSMUSG00000022889	8.921	5.03968e-06	0.00144261	0.539614	0.999982
ENSMUSG00000092511	0.168899	5.96244e-08	0.00144269	0.969291	0.999982
ENSMUSG00000036208	1.169	-8.88564e-07	0.00144269	0.676628	0.999982
ENSMUSG00000063714	3.14296	3.27208e-06	0.00144268	0.39193	0.999982
ENSMUSG00000021040	8.87596	-1.74591e-06	0.00144262	0.817421	0.999982
ENSMUSG00000107610	0.0362682	5.54666e-08	0.00144269	0.965341	0.999982
ENSMUSG00000042747	16.0991	-1.22239e-05	0.00144266	0.462162	0.999982
ENSMUSG00000004462	6.02086	-7.66278e-06	0.00144264	0.250352	0.999982
ENSMUSG00000084127	0.0292487	-2.69583e-08	0.0014427	0.976705	0.999982
ENSMUSG00000034902	41.7376	-3.93153e-06	0.00144265	0.995794	0.999982
ENSMUSG00000112454	0.0308396	4.55705e-08	0.00144269	0.935889	0.999982
ENSMUSG00000032667	36.9895	-8.19553e-06	0.00144236	0.603331	0.999982
ENSMUSG00000022696	3.66169	-2.60325e-07	0.00144268	0.942446	0.999982
ENSMUSG00000090223	35.8247	4.27938e-06	0.00144265	0.470827	0.999982
ENSMUSG00000040428	0.435827	6.15021e-07	0.00144269	0.843349	0.999982
ENSMUSG00000029512	9.97473	-5.96612e-07	0.00144263	0.929199	0.999982
ENSMUSG00000102797	0.06298	1.25741e-07	0.0014427	0.91458	0.999982
ENSMUSG00000093540	0.020316	1.00897e-07	0.0014427	0.984644	0.999982
ENSMUSG00000029335	1.1648	5.36833e-07	0.00144268	0.917123	0.999982
ENSMUSG00000049411	2.71002	-3.06825e-06	0.00144266	0.531218	0.999982
ENSMUSG00000049470	30.838	-9.98289e-07	0.00144259	0.696831	0.999982
ENSMUSG00000085001	0.0396534	7.97945e-08	0.0014427	0.940109	0.999982
ENSMUSG00000027420	0.0311665	-1.51763e-08	0.0014427	0.984946	0.999982
ENSMUSG00000045404	3.15572	1.61082e-06	0.00144267	0.726365	0.999982
ENSMUSG00000025006	68.3761	-1.01885e-05	0.00144233	0.576331	0.999982
ENSMUSG00000084384	0.400035	-1.49156e-07	0.00144269	0.869097	0.999982
ENSMUSG00000085882	0.082696	-2.65143e-07	0.00144269	0.759539	0.999982
ENSMUSG00000045328	0.203567	3.08993e-07	0.00144269	0.963142	0.999982
ENSMUSG00000031480	2.88396	-4.2537e-07	0.00144268	0.905802	0.999982
ENSMUSG00000034115	0.0291483	-1.21326e-07	0.0014427	0.85157	0.999982
ENSMUSG00000018865	31.8024	-2.42154e-07	0.00144258	0.978672	0.999982
ENSMUSG00000000631	25.6495	-1.55791e-06	0.00144267	0.65415	0.999982
ENSMUSG00000104713	0.583983	1.66895e-07	0.00144269	0.964129	0.999982
ENSMUSG00000033253	2.46883	4.04558e-06	0.00144268	0.23058	0.999982
ENSMUSG00000078958	0.020608	-2.36133e-08	0.00144269	0.947697	0.999982
ENSMUSG00000109115	0.0222755	-1.10146e-07	0.0014427	0.837394	0.999982
ENSMUSG00000057842	0.665044	-2.66819e-07	0.00144269	0.822935	0.999982
ENSMUSG00000048652	0.157025	-8.32692e-07	0.00144269	0.513028	0.999982
ENSMUSG00000107928	0.217207	-5.48633e-07	0.00144269	0.482453	0.999982
ENSMUSG00000003974	0.26894	-1.44751e-06	0.00144269	0.312576	0.999982
ENSMUSG00000028832	50.2018	-4.05921e-06	0.00144263	0.441623	0.999982
ENSMUSG00000041540	2.61533	-3.92262e-07	0.00144267	0.931992	0.999982
ENSMUSG00000103507	0.0438627	-6.03106e-08	0.0014427	0.943502	0.999982
ENSMUSG00000024777	25.415	6.43434e-06	0.00144257	0.52077	0.999982
ENSMUSG00000001773	6.40857	-3.80545e-06	0.00144264	0.561782	0.999982
ENSMUSG00000045776	0.193538	-1.68963e-07	0.00144269	0.962335	0.999982
ENSMUSG00000039828	3.2552	4.61358e-06	0.00144266	0.378327	0.999982
ENSMUSG00000034453	4.87068	-7.75614e-06	0.00144266	0.171756	0.999982
ENSMUSG00000011837	10.2627	-9.14601e-06	0.00144261	0.270068	0.999982
ENSMUSG00000081232	0.376852	3.16763e-08	0.00144269	0.955362	0.999982
ENSMUSG00000090017	0.0142783	6.64288e-08	0.0014427	0.986115	0.999982
ENSMUSG00000008036	29.1603	-3.75982e-06	0.00144253	0.730061	0.999982
ENSMUSG00000078486	0.13187	5.076e-07	0.00144269	0.761567	0.999982
ENSMUSG00000031209	0.773825	-2.52002e-06	0.00144269	0.258814	0.999982
ENSMUSG00000021234	5.7652	9.15327e-06	0.00144266	0.130046	0.999982
ENSMUSG00000054412	0.196538	-6.08438e-08	0.00144269	0.945401	0.999982
ENSMUSG00000053819	33.1784	-6.17414e-07	0.00144251	0.957204	0.999982
ENSMUSG00000034245	2.37252	-1.85909e-06	0.00144268	0.987204	0.999982
ENSMUSG00000052825	0.499105	-1.83063e-07	0.00144269	0.862345	0.999982
ENSMUSG00000100747	0.151938	-1.30828e-06	0.00144269	0.22734	0.999982
ENSMUSG00000001948	1.74839	4.9982e-06	0.00144268	0.246753	0.999982
ENSMUSG00000094518	0.160122	1.11439e-07	0.00144269	0.993061	0.999982
ENSMUSG00000025576	17.2053	1.60484e-06	0.00144264	0.804082	0.999982
ENSMUSG00000044364	0.18789	2.35268e-07	0.00144269	0.941383	0.999982
ENSMUSG00000012396	0.0363663	6.44269e-09	0.0014427	0.982241	0.999982
ENSMUSG00000041789	0.0585705	-2.7766e-08	0.00144269	0.991272	0.999982
ENSMUSG00000039463	5.31123	3.64149e-06	0.00144265	0.527417	0.999982
ENSMUSG00000105636	0.0132089	4.80624e-10	0.00144269	0.984419	0.999982
ENSMUSG00000021983	3.92821	-1.24476e-06	0.00144266	0.805822	0.999982
ENSMUSG00000020733	33.2885	2.6266e-05	0.00144258	0.70783	0.999982
ENSMUSG00000042474	0.0291844	7.19112e-09	0.00144269	0.991908	0.999982
ENSMUSG00000036526	0.0485537	-8.32635e-07	0.0014427	0.95537	0.999982
ENSMUSG00000032231	78.957	-1.4138e-05	0.00144245	0.317763	0.999982
ENSMUSG00000030094	7.20023	-8.03168e-06	0.00144267	0.123446	0.999982
ENSMUSG00000050229	4.49645	-3.93575e-06	0.00144266	0.474212	0.999982
ENSMUSG00000031691	15.0375	1.46016e-06	0.00144265	0.805332	0.999982
ENSMUSG00000111842	0.0431317	-7.37557e-08	0.0014427	0.939267	0.999982
ENSMUSG00000093006	0.0327716	4.50214e-08	0.00144269	0.988584	0.999982
ENSMUSG00000004105	13.9013	-3.87907e-06	0.0014426	0.649959	0.999982
ENSMUSG00000021764	17.85	-4.46581e-06	0.00144253	0.680454	0.999982
ENSMUSG00000029290	4.80051	2.3311e-06	0.00144265	0.681314	0.999982
ENSMUSG00000036459	2.1441	-1.9805e-06	0.00144268	0.558726	0.999982
ENSMUSG00000019947	10.2871	1.46008e-06	0.00144262	0.846886	0.999982
ENSMUSG00000043811	2.51832	1.14695e-06	0.00144268	0.737521	0.999982
ENSMUSG00000074210	0.743757	-3.69776e-07	0.00144269	0.652859	0.999982
ENSMUSG00000085336	0.0158755	-1.25924e-08	0.0014427	0.980256	0.999982
ENSMUSG00000099553	0.040762	-2.03375e-08	0.0014427	0.990729	0.999982
ENSMUSG00000039637	10.1507	-5.88422e-06	0.00144265	0.332693	0.999982
ENSMUSG00000030093	3.84189	-7.04939e-07	0.00144266	0.890731	0.999982
ENSMUSG00000048600	0.740357	7.67026e-07	0.00144269	0.621204	0.999982
ENSMUSG00000053693	10.1571	1.88139e-06	0.00144265	0.637846	0.999982
ENSMUSG00000001175	317.087	-5.89786e-06	0.00144259	0.320632	0.999982
ENSMUSG00000044172	0.0773512	2.50764e-08	0.00144269	0.993622	0.999982
ENSMUSG00000006281	2.00232	-1.03124e-06	0.00144268	0.742519	0.999982
ENSMUSG00000019874	126.059	-4.70765e-06	0.00144248	0.702188	0.999982
ENSMUSG00000051354	0.138715	-2.70543e-07	0.00144269	0.799279	0.999982
ENSMUSG00000062438	0.0470754	1.06837e-07	0.0014427	0.867441	0.999982
ENSMUSG00000042644	0.277374	6.41221e-07	0.00144269	0.76555	0.999982
ENSMUSG00000021782	9.95014	2.19259e-06	0.00144265	0.719555	0.999982
ENSMUSG00000024925	2.41065	3.77855e-06	0.00144269	0.198027	0.999982
ENSMUSG00000019789	0.981334	3.72014e-06	0.00144269	0.0653408	0.999982
ENSMUSG00000045427	29.5015	6.82052e-06	0.00144246	0.609246	0.999982
ENSMUSG00000111312	0.136948	9.66e-08	0.00144269	0.952497	0.999982
ENSMUSG00000021025	18.3368	8.29627e-06	0.00144254	0.454706	0.999982
ENSMUSG00000073460	0.0153837	-2.33905e-07	0.0014427	0.894789	0.999982
ENSMUSG00000038552	9.65377	-1.1124e-05	0.00144265	0.109896	0.999982
ENSMUSG00000097610	0.276271	-1.98164e-07	0.00144269	0.786277	0.999982
ENSMUSG00000063316	25.0371	3.02254e-07	0.00144264	0.961597	0.999982
ENSMUSG00000051639	0.336933	-1.57084e-07	0.00144269	0.825369	0.999982
ENSMUSG00000030649	3.56446	-6.38956e-06	0.00144268	0.137621	0.999982
ENSMUSG00000073427	2.13289	1.47388e-06	0.00144267	0.721012	0.999982
ENSMUSG00000049551	1.70293	1.95151e-06	0.00144268	0.619941	0.999982
ENSMUSG00000026188	2.77638	-2.6288e-06	0.00144267	0.549301	0.999982
ENSMUSG00000009216	4.87606	3.2901e-06	0.00144267	0.458105	0.999982
ENSMUSG00000097016	0.208679	-6.34172e-08	0.00144269	0.983007	0.999982
ENSMUSG00000068227	0.045212	-2.11165e-07	0.00144269	0.958558	0.999982
ENSMUSG00000040560	23.2494	2.09935e-06	0.00144265	0.72229	0.999982
ENSMUSG00000017670	49.5571	-1.45669e-05	0.00144254	0.906794	0.999982
ENSMUSG00000025968	35.8092	1.35938e-05	0.00144249	0.29748	0.999982
ENSMUSG00000015947	0.0910954	1.23426e-07	0.00144269	0.746488	0.999982
ENSMUSG00000022516	8.87386	9.4582e-06	0.00144262	0.252907	0.999982
ENSMUSG00000097253	0.0313208	2.44973e-08	0.00144269	0.988778	0.999982
ENSMUSG00000097761	0.021026	1.27313e-07	0.0014427	0.984644	0.999982
ENSMUSG00000024679	0.434206	-9.56023e-07	0.00144269	0.573973	0.999982
ENSMUSG00000066361	0.97717	-4.15433e-06	0.00144269	0.0535709	0.999982
ENSMUSG00000074817	0.0214216	2.06656e-08	0.00144269	0.993955	0.999982
ENSMUSG00000025314	10.0976	1.68403e-06	0.00144265	0.779517	0.999982
ENSMUSG00000012429	5.87129	3.504e-06	0.00144264	0.59412	0.999982
ENSMUSG00000026768	3.71325	-2.73396e-07	0.00144267	0.903061	0.999982
ENSMUSG00000052951	0.0425537	7.74707e-09	0.00144269	0.981189	0.999982
ENSMUSG00000029030	65.6677	-2.78874e-05	0.00144228	0.197279	0.999982
ENSMUSG00000021219	3.68531	-7.59169e-07	0.00144266	0.881879	0.999982
ENSMUSG00000022204	6.07259	-9.95608e-07	0.00144264	0.877337	0.999982
ENSMUSG00000018451	123.203	-2.24348e-05	0.00144252	0.105017	0.999982
ENSMUSG00000027338	0.192118	-3.61606e-07	0.00144269	0.642915	0.999982
ENSMUSG00000096977	0.0435509	-8.65996e-08	0.00144269	0.894115	0.999982
ENSMUSG00000030704	121.107	1.2687e-05	0.00144244	0.137916	0.999982
ENSMUSG00000074743	0.461142	-4.17755e-06	0.00144269	0.0209068	0.999982
ENSMUSG00000017132	9.01603	6.10094e-07	0.00144264	0.923831	0.999982
ENSMUSG00000011263	0.0205796	3.73174e-08	0.00144269	0.985631	0.999982
ENSMUSG00000104113	0.124307	-1.76782e-07	0.00144269	0.795697	0.999982
ENSMUSG00000059658	0.152922	-9.00299e-09	0.0014427	0.969381	0.999982
ENSMUSG00000003033	20.7734	1.44902e-05	0.00144262	0.504918	0.999982
ENSMUSG00000097197	0.0155959	1.09672e-07	0.0014427	0.957286	0.999982
ENSMUSG00000024646	38.8704	1.40264e-05	0.00144256	0.199951	0.999982
ENSMUSG00000087660	0.081607	-1.02004e-07	0.0014427	0.828578	0.999982
ENSMUSG00000029705	19.0662	-3.23066e-06	0.00144259	0.873016	0.999982
ENSMUSG00000048489	0.079886	2.02791e-07	0.00144269	0.825964	0.999982
ENSMUSG00000044807	6.00382	4.64567e-06	0.00144263	0.512765	0.999982
ENSMUSG00000025810	26.8734	-8.32445e-06	0.0014426	0.878407	0.999982
ENSMUSG00000018547	1.29883	-5.62305e-07	0.00144268	0.823881	0.999982
ENSMUSG00000072844	0.385276	6.02248e-07	0.00144269	0.965976	0.999982
ENSMUSG00000030814	5.5406	2.17429e-05	0.00144273	0.588529	0.999982
ENSMUSG00000059796	48.7934	7.94504e-06	0.00144233	0.629371	0.999982
ENSMUSG00000078307	15.4382	-4.80851e-06	0.00144263	0.639056	0.999982
ENSMUSG00000097287	0.636358	-3.48545e-06	0.00144269	0.126825	0.999982
ENSMUSG00000019320	1.53405	-1.03e-06	0.00144268	0.726826	0.999982
ENSMUSG00000097789	12.411	4.78423e-06	0.00144258	0.350794	0.999982
ENSMUSG00000071636	0.127703	4.37147e-07	0.00144269	0.785361	0.999982
ENSMUSG00000022074	1.79067	5.5639e-06	0.00144268	0.158655	0.999982
ENSMUSG00000015854	0.201364	8.9874e-09	0.00144269	0.988049	0.999982
ENSMUSG00000028517	110.184	-4.80013e-06	0.00144235	0.932162	0.999982
ENSMUSG00000051256	13.145	-2.80705e-06	0.00144259	0.747756	0.999982
ENSMUSG00000021265	7.31146	-7.37462e-06	0.00144266	0.263635	0.999982
ENSMUSG00000106427	0.0873795	2.51143e-07	0.00144269	0.87787	0.999982
ENSMUSG00000036768	0.0650551	-2.19351e-07	0.00144269	0.684192	0.999982
ENSMUSG00000019852	8.7917	8.56464e-07	0.00144266	0.865131	0.999982
ENSMUSG00000033350	154.018	-4.71905e-06	0.00144261	0.663811	0.999982
ENSMUSG00000055547	0.0205068	1.36469e-07	0.0014427	0.902637	0.999982
ENSMUSG00000053182	0.0137445	-8.58946e-08	0.0014427	0.884232	0.999982
ENSMUSG00000022306	4.48912	-3.08633e-06	0.00144264	0.629897	0.999982
ENSMUSG00000020386	34.7878	-1.00334e-05	0.00144257	0.613368	0.999982
ENSMUSG00000102573	0.674375	-6.0138e-07	0.00144269	0.716937	0.999982
ENSMUSG00000021996	53.0414	-3.11805e-06	0.0014425	0.881328	0.999982
ENSMUSG00000021176	0.480954	1.56864e-06	0.00144269	0.556128	0.999982
ENSMUSG00000064326	4.96017	1.22538e-05	0.00144268	0.0335303	0.999982
ENSMUSG00000048787	4.37447	-3.1955e-06	0.00144265	0.58923	0.999982
ENSMUSG00000034342	8.58377	3.80627e-06	0.00144264	0.735848	0.999982
ENSMUSG00000059363	1.34369	2.21603e-06	0.00144268	0.542773	0.999982
ENSMUSG00000046093	22.7185	8.99932e-06	0.0014426	0.305583	0.999982
ENSMUSG00000027665	13.7982	-1.83476e-06	0.00144262	0.786458	0.999982
ENSMUSG00000026203	18.1756	-1.69391e-05	0.00144256	0.712868	0.999982
ENSMUSG00000099779	0.260818	-3.44092e-07	0.00144269	0.706358	0.999982
ENSMUSG00000031027	0.463685	-5.9589e-07	0.00144269	0.736614	0.999982
ENSMUSG00000095690	1.10381	-3.04541e-07	0.00144269	0.736028	0.999982
ENSMUSG00000048897	3.54833	-6.55249e-06	0.00144266	0.2321	0.999982
ENSMUSG00000042655	0.113615	-1.46664e-07	0.00144269	0.873357	0.999982
ENSMUSG00000051041	4.29615	8.15121e-07	0.00144267	0.85333	0.999982
ENSMUSG00000098093	0.0460673	4.06305e-08	0.00144269	0.921598	0.999982
ENSMUSG00000057329	7.60108	1.67704e-06	0.00144262	0.815106	0.999982
ENSMUSG00000038648	4.65268	1.87638e-06	0.00144265	0.753099	0.999982
ENSMUSG00000036678	7.31691	-2.27387e-06	0.00144262	0.762837	0.999982
ENSMUSG00000048039	3.27187	-3.36299e-06	0.00144268	0.386045	0.999982
ENSMUSG00000075359	1.6846	1.23241e-06	0.00144269	0.378261	0.999982
ENSMUSG00000024217	8.18108	-6.36804e-06	0.00144263	0.380388	0.999982
ENSMUSG00000029564	0.0179073	-1.64654e-07	0.0014427	0.979957	0.999982
ENSMUSG00000106961	0.0530457	3.19306e-08	0.00144269	0.931086	0.999982
ENSMUSG00000021553	0.303776	9.17826e-08	0.00144269	0.835486	0.999982
ENSMUSG00000086171	0.297483	1.3458e-06	0.00144269	0.69069	0.999982
ENSMUSG00000028347	9.91179	-1.25874e-06	0.00144261	0.874601	0.999982
ENSMUSG00000026042	21.5412	3.07005e-06	0.00144264	0.632411	0.999982
ENSMUSG00000049929	2.18926	-4.10219e-06	0.00144268	0.231654	0.999982
ENSMUSG00000058900	0.248799	-3.80505e-07	0.00144269	0.727032	0.999982
ENSMUSG00000093452	0.44888	6.57782e-07	0.00144269	0.74468	0.999982
ENSMUSG00000046337	0.0485557	-6.65936e-10	0.00144269	0.964662	0.999982
ENSMUSG00000035566	7.75221	-1.5631e-06	0.00144261	0.842087	0.999982
ENSMUSG00000020598	65.5628	-2.55577e-06	0.0014426	0.767017	0.999982
ENSMUSG00000049422	35.6406	-2.22902e-06	0.00144252	0.840791	0.999982
ENSMUSG00000063953	0.952866	-1.8603e-06	0.00144269	0.110927	0.999982
ENSMUSG00000036480	0.0430754	1.38717e-08	0.00144269	0.991111	0.999982
ENSMUSG00000019761	2.00517	4.38372e-08	0.00144268	0.917444	0.999982
ENSMUSG00000074093	5.76822	1.11008e-05	0.00144266	0.786546	0.999982
ENSMUSG00000018196	11.739	-1.26949e-06	0.0014426	0.875775	0.999982
ENSMUSG00000031885	16.9535	8.27007e-06	0.00144259	0.673085	0.999982
ENSMUSG00000091825	0.014877	-1.89608e-07	0.0014427	0.980256	0.999982
ENSMUSG00000050357	4.97653	-7.56661e-06	0.00144268	0.0705013	0.999982
ENSMUSG00000028825	0.0351952	1.70951e-07	0.0014427	0.986559	0.999982
ENSMUSG00000027716	4.17046	-7.1508e-06	0.00144266	0.189735	0.999982
ENSMUSG00000108070	0.272656	4.312e-07	0.0014427	0.965469	0.999982
ENSMUSG00000089768	1.10683	-2.08947e-06	0.00144269	0.414318	0.999982
ENSMUSG00000026304	0.0249869	-1.02655e-07	0.0014427	0.897717	0.999982
ENSMUSG00000025147	9.62282	-1.20295e-06	0.00144264	0.854127	0.999982
ENSMUSG00000020120	2.7014	7.48479e-06	0.00144268	0.0956938	0.999982
ENSMUSG00000068196	44.1864	5.2333e-05	0.00144307	0.921849	0.999982
ENSMUSG00000030782	6.42431	-3.87379e-06	0.00144263	0.583796	0.999982
ENSMUSG00000097986	0.0426474	8.01139e-08	0.0014427	0.936701	0.999982
ENSMUSG00000054459	9.20452	-1.90108e-06	0.00144266	0.720657	0.999982
ENSMUSG00000018425	12.0553	3.33497e-06	0.00144261	0.6709	0.999982
ENSMUSG00000091237	0.0365137	-7.5164e-08	0.0014427	0.936041	0.999982
ENSMUSG00000043587	2.72798	-2.19874e-06	0.00144267	0.593387	0.999982
ENSMUSG00000104000	0.0142375	1.99893e-08	0.00144269	0.997198	0.999982
ENSMUSG00000021396	0.240131	4.72332e-07	0.00144269	0.61768	0.999982
ENSMUSG00000096712	0.0126711	-1.92681e-07	0.0014427	0.884232	0.999982
ENSMUSG00000070044	13.1363	-1.18472e-05	0.00144264	0.125248	0.999982
ENSMUSG00000079362	1.22266	-9.09484e-07	0.00144269	0.541017	0.999982
ENSMUSG00000063779	0.030941	-7.36971e-08	0.0014427	0.946896	0.999982
ENSMUSG00000073557	8.61901	-7.42653e-07	0.00144264	0.910186	0.999982
ENSMUSG00000071192	0.0499386	-6.3344e-08	0.00144269	0.909882	0.999982
ENSMUSG00000032175	2.87461	2.23619e-06	0.00144267	0.663981	0.999982
ENSMUSG00000022463	52.8414	-1.41418e-05	0.0014425	0.279062	0.999982
ENSMUSG00000050211	0.532626	-1.89391e-06	0.00144269	0.278612	0.999982
ENSMUSG00000027386	3.3268	4.12597e-07	0.00144266	0.93829	0.999982
ENSMUSG00000051627	0.999901	-5.32005e-07	0.00144269	0.776772	0.999982
ENSMUSG00000051262	0.0279982	-4.55198e-08	0.00144269	0.961844	0.999982
ENSMUSG00000009734	0.0410212	-1.64315e-07	0.0014427	0.775586	0.999982
ENSMUSG00000109770	0.128038	1.87051e-07	0.0014427	0.843184	0.999982
ENSMUSG00000032470	23.7024	-2.1577e-06	0.00144263	0.874912	0.999982
ENSMUSG00000028184	5.00771	6.43954e-07	0.00144266	0.781882	0.999982
ENSMUSG00000020790	16.7558	9.66496e-07	0.00144266	0.80756	0.999982
ENSMUSG00000062588	0.02752	-1.29719e-07	0.0014427	0.844175	0.999982
ENSMUSG00000074677	0.0133173	1.09731e-08	0.00144269	0.985227	0.999982
ENSMUSG00000022837	3.53807	-4.654e-06	0.00144267	0.290444	0.999982
ENSMUSG00000098573	0.0752852	-1.24426e-07	0.00144269	0.946861	0.999982
ENSMUSG00000032064	6.39284	1.31843e-05	0.00144266	0.0492973	0.999982
ENSMUSG00000062168	0.0198566	-1.13512e-07	0.0014427	0.897731	0.999982
ENSMUSG00000028475	0.0303976	5.7021e-09	0.0014427	0.981544	0.999982
ENSMUSG00000067438	0.175692	-1.61278e-07	0.00144269	0.91712	0.999982
ENSMUSG00000112716	0.0126717	1.00568e-07	0.0014427	0.970435	0.999982
ENSMUSG00000097656	0.132943	-2.08977e-07	0.00144269	0.644134	0.999982
ENSMUSG00000078816	25.7525	-5.96494e-06	0.00144264	0.355373	0.999982
ENSMUSG00000031993	16.0157	1.71152e-06	0.00144259	0.843908	0.999982
ENSMUSG00000095538	0.0352303	1.24055e-07	0.0014427	0.926354	0.999982
ENSMUSG00000029675	3.06711	-2.47843e-06	0.00144268	0.492824	0.999982
ENSMUSG00000018363	4.67098	0.000175359	0.00144805	0.560679	0.999982
ENSMUSG00000109695	0.0361152	8.12373e-08	0.0014427	0.957333	0.999982
ENSMUSG00000105453	0.0205943	-9.51094e-08	0.0014427	0.9285	0.999982
ENSMUSG00000102136	0.101869	1.72259e-08	0.00144269	0.951142	0.999982
ENSMUSG00000034330	1.52524	-3.42939e-07	0.00144268	0.86206	0.999982
ENSMUSG00000097727	0.0316033	3.37329e-08	0.00144269	0.941321	0.999982
ENSMUSG00000102307	0.0200586	-1.23007e-07	0.00144269	0.994567	0.999982
ENSMUSG00000029614	25.2751	-6.86755e-06	0.00144259	0.583126	0.999982
ENSMUSG00000065954	22.4809	-3.01338e-06	0.00144261	0.70766	0.999982
ENSMUSG00000102960	0.0287349	-1.20706e-08	0.00144269	0.945701	0.999982
ENSMUSG00000038991	45.6248	1.5461e-06	0.00144243	0.912129	0.999982
ENSMUSG00000092062	0.0245046	1.34546e-07	0.0014427	0.911628	0.999982
ENSMUSG00000050043	63.5777	-3.32246e-05	0.00144262	0.828935	0.999982
ENSMUSG00000090877	5.0336	1.79515e-06	0.00144266	0.709417	0.999982
ENSMUSG00000024422	6.87666	-6.46326e-06	0.00144263	0.386509	0.999982
ENSMUSG00000019467	11.4536	-3.84404e-06	0.0014426	0.640093	0.999982
ENSMUSG00000074971	2.75717	-2.64081e-06	0.00144268	0.460157	0.999982
ENSMUSG00000102553	0.0256637	-7.87424e-08	0.0014427	0.932879	0.999982
ENSMUSG00000017405	2.96499	-1.10619e-06	0.00144266	0.816027	0.999982
ENSMUSG00000002107	28.7745	1.75657e-05	0.00144251	0.818137	0.999982
ENSMUSG00000038128	23.0858	9.64158e-07	0.00144263	0.891599	0.999982
ENSMUSG00000026933	12.1457	3.58683e-06	0.0014426	0.670482	0.999982
ENSMUSG00000020674	4.60048	2.99789e-05	0.00144282	0.0530675	0.999982
ENSMUSG00000019773	0.058027	-5.64888e-08	0.00144269	0.928121	0.999982
ENSMUSG00000036879	16.9953	-1.93985e-05	0.00144257	0.0951412	0.999982
ENSMUSG00000020088	55.6857	4.18903e-06	0.00144219	0.826499	0.999982
ENSMUSG00000032479	96.384	5.16648e-05	0.00144304	0.815251	0.999982
ENSMUSG00000098083	0.0125575	2.44444e-07	0.0014427	0.971283	0.999982
ENSMUSG00000044122	0.305314	3.73093e-07	0.00144269	0.839643	0.999982
ENSMUSG00000044748	0.869409	-8.67166e-07	0.00144269	0.586648	0.999982
ENSMUSG00000028862	1.01727	-3.01749e-06	0.00144269	0.219966	0.999982
ENSMUSG00000019214	0.213782	-1.50108e-06	0.00144269	0.21873	0.999982
ENSMUSG00000079317	18.9465	-2.70819e-06	0.00144265	0.642596	0.999982
ENSMUSG00000016833	6.41874	2.67926e-06	0.00144264	0.682423	0.999982
ENSMUSG00000022641	13.1356	-2.02608e-06	0.00144259	0.819308	0.999982
ENSMUSG00000073415	0.375566	2.17173e-07	0.00144269	0.990949	0.999982
ENSMUSG00000041460	0.272066	-2.28462e-07	0.00144269	0.715705	0.999982
ENSMUSG00000030882	0.208229	9.13841e-08	0.00144269	0.902866	0.999982
ENSMUSG00000082588	0.131883	-3.131e-07	0.00144269	0.85435	0.999982
ENSMUSG00000032899	0.158529	-7.02749e-08	0.00144269	0.846853	0.999982
ENSMUSG00000049721	0.556511	7.49222e-07	0.00144269	0.7538	0.999982
ENSMUSG00000104011	0.10689	-3.5579e-07	0.00144269	0.754645	0.999982
ENSMUSG00000097544	0.0849064	1.78029e-07	0.00144269	0.718585	0.999982
ENSMUSG00000037984	16.4074	2.16642e-06	0.00144267	0.586477	0.999982
ENSMUSG00000028965	0.110516	-5.06946e-07	0.00144269	0.64927	0.999982
ENSMUSG00000054237	1.92531	-8.22724e-06	0.00144269	0.0292192	0.999982
ENSMUSG00000085666	3.15285	-1.34264e-07	0.00144268	0.866503	0.999982
ENSMUSG00000066735	7.94255	-1.19497e-05	0.00144263	0.135756	0.999982
ENSMUSG00000084862	0.124048	-3.40651e-07	0.00144269	0.533757	0.999982
ENSMUSG00000030034	3.52916	-3.39738e-06	0.00144266	0.518154	0.999982
ENSMUSG00000010307	5.83625	1.97142e-06	0.00144265	0.572956	0.999982
ENSMUSG00000032500	1.59967	-1.37684e-06	0.00144268	0.637128	0.999982
ENSMUSG00000055204	12.3198	-1.09406e-05	0.00144261	0.2191	0.999982
ENSMUSG00000026785	0.0512597	6.803e-08	0.00144269	0.914491	0.999982
ENSMUSG00000026917	6.43008	-3.30086e-06	0.00144265	0.576471	0.999982
ENSMUSG00000044081	0.137773	-5.45354e-07	0.00144269	0.560076	0.999982
ENSMUSG00000027346	33.1605	6.08089e-06	0.00144256	0.55232	0.999982
ENSMUSG00000086763	0.0163833	3.68216e-08	0.0014427	0.979957	0.999982
ENSMUSG00000045348	5.23538	-5.83998e-06	0.00144264	0.391412	0.999982
ENSMUSG00000026721	8.0838	3.21443e-06	0.00144263	0.422316	0.999982
ENSMUSG00000024654	45.2234	-2.03342e-05	0.00144233	0.25393	0.999982
ENSMUSG00000043008	0.152112	-1.51226e-07	0.00144269	0.808671	0.999982
ENSMUSG00000105112	0.0690958	-4.3349e-08	0.00144269	0.879816	0.999982
ENSMUSG00000021706	5.69828	2.03188e-06	0.00144266	0.703646	0.999982
ENSMUSG00000026940	0.11159	-8.11607e-08	0.00144269	0.788454	0.999982
ENSMUSG00000047446	9.24858	1.2616e-05	0.00144264	0.112324	0.999982
ENSMUSG00000087159	0.0222038	-7.01791e-08	0.00144269	0.981127	0.999982
ENSMUSG00000087317	0.0142497	-1.35366e-07	0.00144269	0.983518	0.999982
ENSMUSG00000111375	2.29075	-9.47342e-07	0.00144269	0.597479	0.999982
ENSMUSG00000103656	0.0258393	8.77735e-08	0.0014427	0.943594	0.999982
ENSMUSG00000054072	0.995757	1.37295e-06	0.00144269	0.594435	0.999982
ENSMUSG00000089984	0.0137526	1.02002e-07	0.0014427	0.967728	0.999982
ENSMUSG00000085482	0.0470162	7.64617e-08	0.0014427	0.860195	0.999982
ENSMUSG00000028467	8.48192	-9.26536e-06	0.00144264	0.182916	0.999982
ENSMUSG00000038057	0.0220162	1.96355e-07	0.0014427	0.923624	0.999982
ENSMUSG00000070031	0.0924444	2.77224e-07	0.00144269	0.785895	0.999982
ENSMUSG00000016128	5.22649	-5.67317e-06	0.00144265	0.337213	0.999982
ENSMUSG00000019579	13.7417	-3.59367e-05	0.00144284	0.648065	0.999982
ENSMUSG00000107428	0.0400237	-7.29753e-08	0.0014427	0.939268	0.999982
ENSMUSG00000031617	23.9056	-5.99799e-06	0.0014425	0.618567	0.999982
ENSMUSG00000020888	4.82546	3.67555e-07	0.00144266	0.944995	0.999982
ENSMUSG00000035572	7.01125	-4.50533e-06	0.00144264	0.489744	0.999982
ENSMUSG00000021115	3.53879	1.09285e-06	0.00144267	0.78123	0.999982
ENSMUSG00000086392	0.821283	-1.57507e-06	0.00144269	0.363356	0.999982
ENSMUSG00000096992	0.134275	4.68185e-07	0.00144269	0.651006	0.999982
ENSMUSG00000079502	0.205497	-1.52189e-06	0.00144269	0.122172	0.999982
ENSMUSG00000019948	4.53616	-7.70292e-06	0.00144268	0.0816096	0.999982
ENSMUSG00000097595	0.21646	2.63706e-07	0.00144269	0.890248	0.999982
ENSMUSG00000030816	9.87345	2.50986e-06	0.0014426	0.759247	0.999982
ENSMUSG00000100862	220.566	-4.11681e-07	0.00144269	0.405158	0.999982
ENSMUSG00000085051	0.0165878	-9.49051e-08	0.0014427	0.938934	0.999982
ENSMUSG00000042686	2.62453	-1.09205e-06	0.00144269	0.660463	0.999982
ENSMUSG00000105875	0.310338	7.08614e-07	0.00144269	0.586255	0.999982
ENSMUSG00000051695	35.7744	1.41892e-05	0.00144247	0.303609	0.999982
ENSMUSG00000039617	1.86041	-2.69965e-06	0.00144269	0.0627955	0.999982
ENSMUSG00000048484	0.0412857	-2.14148e-07	0.0014427	0.888996	0.999982
ENSMUSG00000021185	7.0328	4.4414e-06	0.00144265	0.461058	0.999982
ENSMUSG00000063659	41.4574	9.7498e-07	0.00144261	0.905874	0.999982
ENSMUSG00000037318	0.0739811	2.21606e-08	0.00144269	0.921187	0.999982
ENSMUSG00000025366	2.94485	2.48771e-06	0.00144267	0.58912	0.999982
ENSMUSG00000019907	9.70682	1.27897e-07	0.00144261	0.9872	0.999982
ENSMUSG00000097411	0.575543	-6.80018e-07	0.00144269	0.69838	0.999982
ENSMUSG00000089698	0.140574	2.47097e-07	0.00144269	0.872505	0.999982
ENSMUSG00000085289	0.0283169	-8.92365e-08	0.0014427	0.945243	0.999982
ENSMUSG00000030283	1.09946	-5.50412e-06	0.00144269	0.0392054	0.999982
ENSMUSG00000101792	0.0382524	-1.1153e-07	0.0014427	0.908569	0.999982
ENSMUSG00000001473	13.5141	0.000209446	0.00145037	0.819793	0.999982
ENSMUSG00000108310	0.0456559	-1.05569e-07	0.00144269	0.935973	0.999982
ENSMUSG00000110390	0.0298181	-1.21955e-07	0.0014427	0.83259	0.999982
ENSMUSG00000068923	121.2	-1.74062e-05	0.00144215	0.403012	0.999982
ENSMUSG00000068747	35.6833	8.812e-06	0.00144268	0.992791	0.999982
ENSMUSG00000034274	6.02901	-3.77553e-06	0.00144265	0.522594	0.999982
ENSMUSG00000097301	0.0925371	7.29723e-07	0.00144269	0.472347	0.999982
ENSMUSG00000034833	0.0291313	-9.17146e-08	0.0014427	0.941862	0.999982
ENSMUSG00000025269	1.49818	-4.20451e-07	0.00144268	0.852981	0.999982
ENSMUSG00000020061	0.228513	-2.74572e-07	0.00144269	0.789455	0.999982
ENSMUSG00000074354	0.0361246	2.74834e-07	0.0014427	0.831979	0.999982
ENSMUSG00000005575	27.2121	2.17671e-05	0.00144257	0.0740435	0.999982
ENSMUSG00000046167	5.77885	2.94906e-07	0.00144264	0.96205	0.999982
ENSMUSG00000051323	9.89406	2.84758e-06	0.00144263	0.67955	0.999982
ENSMUSG00000061778	3.03406	4.95875e-06	0.00144267	0.307656	0.999982
ENSMUSG00000092483	0.0163672	-6.01414e-08	0.0014427	0.934387	0.999982
ENSMUSG00000042155	9.0402	3.82265e-06	0.00144262	0.610678	0.999982
ENSMUSG00000095253	4.36362	3.00655e-06	0.00144266	0.564233	0.999982
ENSMUSG00000025037	16.5059	-7.95839e-06	0.00144255	0.447041	0.999982
ENSMUSG00000063800	5.26108	-5.69269e-06	0.00144267	0.224708	0.999982
ENSMUSG00000028524	15.4811	1.71789e-05	0.00144263	0.0608209	0.999982
ENSMUSG00000056666	10.0785	2.44928e-06	0.0014426	0.768118	0.999982
ENSMUSG00000017119	35.8545	1.41116e-05	0.00144253	0.789329	0.999982
ENSMUSG00000084790	0.031585	9.6741e-08	0.0014427	0.970444	0.999982
ENSMUSG00000031077	0.700465	-1.02683e-06	0.00144269	0.618139	0.999982
ENSMUSG00000062593	0.831937	6.29273e-07	0.00144269	0.405479	0.999982
ENSMUSG00000030059	17.3153	-1.57321e-05	0.00144266	0.981189	0.999982
ENSMUSG00000029516	2.79167	5.7844e-07	0.00144268	0.914743	0.999982
ENSMUSG00000028962	21.1279	-6.57808e-05	0.0014434	0.277657	0.999982
ENSMUSG00000027597	5.67736	-4.47449e-07	0.00144264	0.943041	0.999982
ENSMUSG00000030217	0.0178471	-9.10554e-08	0.0014427	0.938934	0.999982
ENSMUSG00000020440	31.0549	-4.4707e-06	0.00144249	0.434448	0.999982
ENSMUSG00000028530	48.4905	-5.81663e-06	0.00144253	0.191794	0.999982
ENSMUSG00000029250	22.2017	-5.30278e-06	0.00144257	0.580403	0.999982
ENSMUSG00000026806	1.83524	-2.68302e-06	0.00144268	0.428215	0.999982
ENSMUSG00000084530	0.0621503	-5.31477e-08	0.00144269	0.961906	0.999982
ENSMUSG00000110598	0.06907	7.25256e-08	0.00144269	0.966561	0.999982
ENSMUSG00000051079	0.375221	2.8623e-08	0.00144269	0.986902	0.999982
ENSMUSG00000097004	0.0202549	1.39357e-07	0.0014427	0.904003	0.999982
ENSMUSG00000027963	20.7708	-1.7701e-05	0.00144256	0.131403	0.999982
ENSMUSG00000021458	5.51916	-5.33149e-06	0.00144264	0.412655	0.999982
ENSMUSG00000040919	0.0443091	-7.57067e-08	0.0014427	0.939317	0.999982
ENSMUSG00000039976	1.56535	-2.73621e-06	0.00144268	0.34994	0.999982
ENSMUSG00000029221	28.6945	-6.08086e-06	0.00144244	0.656226	0.999982
ENSMUSG00000033554	3.30396	2.36641e-06	0.00144268	0.527033	0.999982
ENSMUSG00000023075	32.6717	-1.33257e-06	0.0014424	0.926578	0.999982
ENSMUSG00000110342	0.169027	-2.48048e-07	0.00144269	0.594257	0.999982
ENSMUSG00000036602	0.0772327	9.86696e-08	0.00144269	0.988705	0.999982
ENSMUSG00000018379	18.8996	5.70112e-06	0.00144259	0.527181	0.999982
ENSMUSG00000090118	0.0138918	-9.33092e-08	0.0014427	0.934506	0.999982
ENSMUSG00000106896	0.0714861	-3.54107e-07	0.00144269	0.71952	0.999982
ENSMUSG00000095526	0.793999	7.37906e-08	0.00144269	0.866769	0.999982
ENSMUSG00000069793	0.150598	4.34362e-07	0.00144269	0.821964	0.999982
ENSMUSG00000051235	0.0897444	-2.14966e-08	0.00144269	0.99226	0.999982
ENSMUSG00000028008	0.016606	-9.22454e-08	0.0014427	0.936667	0.999982
ENSMUSG00000094708	0.902317	-7.40476e-08	0.00144269	0.920509	0.999982
ENSMUSG00000069744	33.4579	4.74286e-06	0.00144255	0.653681	0.999982
ENSMUSG00000040078	1.59844	-2.41429e-06	0.00144269	0.114932	0.999982
ENSMUSG00000032525	10.0881	-1.67971e-05	0.00144264	0.0497928	0.999982
ENSMUSG00000024480	12.329	-5.00909e-06	0.00144263	0.494137	0.999982
ENSMUSG00000030170	8.63141	-5.89137e-07	0.00144265	0.917454	0.999982
ENSMUSG00000054405	20.1942	-6.56318e-06	0.00144265	0.301976	0.999982
ENSMUSG00000107955	0.110328	-1.94257e-07	0.00144269	0.853113	0.999982
ENSMUSG00000034820	2.83784	2.33891e-06	0.00144266	0.65382	0.999982
ENSMUSG00000020660	0.314986	2.99119e-07	0.00144269	0.85163	0.999982
ENSMUSG00000109413	0.0207791	9.79894e-08	0.0014427	0.969593	0.999982
ENSMUSG00000102101	4.95892	2.46141e-06	0.00144266	0.606077	0.999982
ENSMUSG00000001909	6.76823	-1.85687e-06	0.00144263	0.78312	0.999982
ENSMUSG00000051855	9.82564	-3.11386e-06	0.00144263	0.650124	0.999982
ENSMUSG00000041794	2.37171	-2.45951e-06	0.00144267	0.566624	0.999982
ENSMUSG00000020267	38.885	-4.59858e-07	0.00144262	0.9497	0.999982
ENSMUSG00000082028	0.0449498	6.08461e-08	0.0014427	0.95916	0.999982
ENSMUSG00000103303	0.0553606	-4.1265e-08	0.00144269	0.940896	0.999982
ENSMUSG00000029648	0.614682	5.27874e-06	0.00144269	0.054813	0.999982
ENSMUSG00000020034	25.4801	2.28446e-06	0.00144252	0.940615	0.999982
ENSMUSG00000010505	0.343264	8.51362e-07	0.00144269	0.73907	0.999982
ENSMUSG00000021499	0.397883	-6.01733e-07	0.00144269	0.606701	0.999982
ENSMUSG00000046215	4.57327	5.69752e-06	0.00144269	0.214573	0.999982
ENSMUSG00000003423	5.00202	3.01372e-06	0.00144265	0.616868	0.999982
ENSMUSG00000063447	0.0215654	-1.38251e-08	0.0014427	0.979026	0.999982
ENSMUSG00000033697	7.85957	-1.01644e-05	0.00144267	0.16592	0.999982
ENSMUSG00000109568	0.020771	-1.18761e-07	0.0014427	0.900669	0.999982
ENSMUSG00000089942	0.0891202	-3.0166e-10	0.00144269	0.991151	0.999982
ENSMUSG00000021699	1.42347	-6.05956e-07	0.00144268	0.819558	0.999982
ENSMUSG00000109123	0.0170195	-9.37953e-08	0.0014427	0.936667	0.999982
ENSMUSG00000063362	5.7036	-8.39199e-06	0.00144265	0.204887	0.999982
ENSMUSG00000102644	0.719002	1.75341e-06	0.00144269	0.582958	0.999982
ENSMUSG00000022772	3.68972	2.79926e-06	0.00144265	0.62796	0.999982
ENSMUSG00000110132	0.020429	-4.84477e-08	0.00144269	0.951427	0.999982
ENSMUSG00000040525	0.0139336	-9.28135e-08	0.0014427	0.929862	0.999982
ENSMUSG00000035399	6.9366	-8.21068e-06	0.00144265	0.212057	0.999982
ENSMUSG00000050619	3.93912	4.69288e-06	0.00144266	0.397356	0.999982
ENSMUSG00000100680	0.270599	-1.2192e-06	0.00144269	0.27099	0.999982
ENSMUSG00000103432	0.121201	4.91177e-07	0.00144269	0.696869	0.999982
ENSMUSG00000038072	10.4858	1.77733e-06	0.00144261	0.825276	0.999982
ENSMUSG00000032846	2.40835	-2.49359e-06	0.00144268	0.462679	0.999982
ENSMUSG00000032561	0.20377	1.93913e-06	0.00144269	0.288943	0.999982
ENSMUSG00000032518	20.336	8.095e-06	0.00144256	0.23802	0.999982
ENSMUSG00000097234	0.0957459	4.72494e-07	0.00144269	0.730551	0.999982
ENSMUSG00000039217	2.45354	-1.97487e-06	0.00144267	0.656527	0.999982
ENSMUSG00000019189	34.3205	-3.35186e-06	0.00144256	0.737014	0.999982
ENSMUSG00000022570	3.74905	-6.11257e-06	0.00144266	0.269821	0.999982
ENSMUSG00000091649	0.0282067	-9.2301e-08	0.0014427	0.91224	0.999982
ENSMUSG00000100826	2.31149	1.27686e-06	0.00144268	0.726037	0.999982
ENSMUSG00000066324	30.6328	1.81681e-05	0.00144245	0.215659	0.999982
ENSMUSG00000055782	6.8216	5.46011e-06	0.00144266	0.305938	0.999982
ENSMUSG00000021559	15.7669	4.74738e-08	0.00144264	0.994987	0.999982
ENSMUSG00000111280	0.0214199	-5.26059e-08	0.00144269	0.943914	0.999982
ENSMUSG00000022748	1.33466	-6.31652e-07	0.00144269	0.699198	0.999982
ENSMUSG00000055407	26.7971	-1.16187e-05	0.00144249	0.362845	0.999982
ENSMUSG00000063273	12.4124	-0.000210549	0.00145043	0.477027	0.999982
ENSMUSG00000029204	0.0721947	6.0932e-09	0.00144269	0.966474	0.999982
ENSMUSG00000074228	0.76905	4.12694e-07	0.00144269	0.854294	0.999982
ENSMUSG00000028729	14.0854	1.3872e-06	0.00144261	0.85708	0.999982
ENSMUSG00000023046	0.211548	-5.41517e-07	0.00144269	0.569268	0.999982
ENSMUSG00000048572	0.0412818	-5.47303e-08	0.00144269	0.994167	0.999982
ENSMUSG00000104748	0.508066	-4.01935e-07	0.00144269	0.752422	0.999982
ENSMUSG00000038594	2.3559	3.39422e-06	0.00144268	0.349804	0.999982
ENSMUSG00000054808	86.1026	-2.59764e-05	0.00144271	0.684513	0.999982
ENSMUSG00000026358	0.23995	7.48471e-07	0.00144269	0.576987	0.999982
ENSMUSG00000029868	0.0308194	7.07746e-08	0.0014427	0.962073	0.999982
ENSMUSG00000025165	0.014133	-9.29726e-08	0.0014427	0.93446	0.999982
ENSMUSG00000020717	0.126995	-1.02193e-07	0.00144269	0.852014	0.999982
ENSMUSG00000107109	0.0345312	-9.21262e-08	0.0014427	0.94479	0.999982
ENSMUSG00000058444	7.22888	-2.03953e-06	0.00144261	0.789035	0.999982
ENSMUSG00000040365	0.613278	6.8676e-07	0.00144269	0.776812	0.999982
ENSMUSG00000056888	0.330756	-1.32746e-07	0.00144269	0.890409	0.999982
ENSMUSG00000102319	0.0516928	9.25261e-08	0.00144269	0.85836	0.999982
ENSMUSG00000032591	0.0153134	-1.02084e-07	0.0014427	0.884232	0.999982
ENSMUSG00000098134	3.75713	-6.76866e-06	0.00144268	0.103473	0.999982
ENSMUSG00000092103	0.0307209	1.48212e-07	0.0014427	0.895748	0.999982
ENSMUSG00000045744	0.236281	2.83369e-07	0.00144269	0.753166	0.999982
ENSMUSG00000094437	0.335077	1.08984e-06	0.00144269	0.328086	0.999982
ENSMUSG00000022948	0.40196	2.18444e-06	0.00144269	0.365992	0.999982
ENSMUSG00000107155	0.018403	6.8712e-08	0.00144269	0.964532	0.999982
ENSMUSG00000035355	0.0189867	-1.53128e-08	0.0014427	0.984644	0.999982
ENSMUSG00000050530	12.7352	6.25471e-06	0.00144259	0.495591	0.999982
ENSMUSG00000096916	0.711733	-1.81104e-06	0.00144269	0.395853	0.999982
ENSMUSG00000027552	5.01868	-8.3156e-07	0.00144267	0.835265	0.999982
ENSMUSG00000034292	3.35804	1.09887e-05	0.00144268	0.0364724	0.999982
ENSMUSG00000032577	7.5334	-6.43091e-06	0.00144263	0.359254	0.999982
ENSMUSG00000049709	0.0279634	1.23403e-07	0.0014427	0.925573	0.999982
ENSMUSG00000052926	4.058	1.34373e-07	0.00144266	0.976205	0.999982
ENSMUSG00000051518	3.56933	1.30581e-06	0.00144266	0.801421	0.999982
ENSMUSG00000028540	1.9023	-8.72819e-06	0.00144269	0.0262829	0.999982
ENSMUSG00000044308	10.0273	1.25454e-06	0.00144263	0.687266	0.999982
ENSMUSG00000104576	0.0331923	-1.06677e-07	0.0014427	0.90049	0.999982
ENSMUSG00000034780	7.5997	-2.1586e-06	0.00144262	0.775266	0.999982
ENSMUSG00000051043	3.20918	7.45649e-06	0.00144268	0.0930418	0.999982
ENSMUSG00000018566	0.330905	-3.5871e-07	0.00144269	0.680694	0.999982
ENSMUSG00000079469	6.21504	1.2377e-06	0.00144263	0.856087	0.999982
ENSMUSG00000036940	19.2535	2.74675e-05	0.00144268	0.00703655	0.999982
ENSMUSG00000068245	0.373117	-5.19648e-07	0.00144269	0.736416	0.999982
ENSMUSG00000041341	6.99223	5.44378e-06	0.00144267	0.396586	0.999982
ENSMUSG00000074259	0.600218	1.52687e-07	0.00144269	0.959167	0.999982
ENSMUSG00000090124	1.37939	5.2939e-08	0.00144269	0.986531	0.999982
ENSMUSG00000025081	0.0289715	9.99235e-09	0.00144269	0.998312	0.999982
ENSMUSG00000086946	0.0166337	-2.23376e-08	0.0014427	0.980166	0.999982
ENSMUSG00000045967	7.55375	-9.1676e-07	0.00144264	0.88709	0.999982
ENSMUSG00000039263	5.67832	-8.30114e-06	0.00144264	0.227225	0.999982
ENSMUSG00000036469	4.76112	4.9603e-06	0.00144265	0.151388	0.999982
ENSMUSG00000022802	1.83807	1.59343e-06	0.00144267	0.699036	0.999982
ENSMUSG00000026860	18.2333	-9.08239e-06	0.00144255	0.394617	0.999982
ENSMUSG00000062480	3.64863	9.90485e-07	0.00144268	0.761196	0.999982
ENSMUSG00000024697	1.51386	6.85927e-07	0.00144268	0.887937	0.999982
ENSMUSG00000031167	38.275	9.1676e-06	0.00144259	0.316026	0.999982
ENSMUSG00000026923	22.3654	1.67247e-06	0.00144268	0.662261	0.999982
ENSMUSG00000050299	0.52709	1.01317e-07	0.00144269	0.895141	0.999982
ENSMUSG00000091102	0.222657	1.32829e-06	0.00144269	0.215829	0.999982
ENSMUSG00000097819	0.0225937	-1.01218e-07	0.0014427	0.882381	0.999982
ENSMUSG00000054999	0.0515282	-9.09754e-08	0.00144269	0.904213	0.999982
ENSMUSG00000090330	0.0730108	-1.05776e-07	0.00144269	0.904046	0.999982
ENSMUSG00000009575	31.0976	-2.78637e-06	0.00144264	0.66609	0.999982
ENSMUSG00000022382	5.03229	5.53585e-06	0.00144264	0.40359	0.999982
ENSMUSG00000091764	1.07664	-2.4324e-06	0.00144269	0.295028	0.999982
ENSMUSG00000026526	18.5317	4.14991e-06	0.00144256	0.964943	0.999982
ENSMUSG00000031641	3.04894	-5.11386e-06	0.00144266	0.308039	0.999982
ENSMUSG00000102819	0.0125598	-1.82756e-07	0.0014427	0.897733	0.999982
ENSMUSG00000028842	3.58843	3.29917e-06	0.00144267	0.454421	0.999982
ENSMUSG00000004929	13.3741	3.54927e-06	0.00144257	0.715275	0.999982
ENSMUSG00000037935	10.5104	-1.10369e-05	0.00144263	0.157183	0.999982
ENSMUSG00000033014	2.85658	3.98464e-07	0.00144266	0.938177	0.999982
ENSMUSG00000027752	2.13515	2.65228e-06	0.00144268	0.5175	0.999982
ENSMUSG00000061136	14.5149	-1.09558e-05	0.00144261	0.200037	0.999982
ENSMUSG00000006705	3.68354	-5.34174e-07	0.00144265	0.922184	0.999982
ENSMUSG00000040412	2.18167	1.29935e-06	0.00144268	0.681691	0.999982
ENSMUSG00000027168	6.88368	5.61347e-06	0.00144263	0.429126	0.999982
ENSMUSG00000020658	17.2734	4.26404e-07	0.00144264	0.949786	0.999982
ENSMUSG00000002948	11.1039	-1.73712e-06	0.00144257	0.853711	0.999982
ENSMUSG00000002325	7.9415	-2.0839e-06	0.0014426	0.79684	0.999982
ENSMUSG00000106943	0.208095	-3.1576e-07	0.00144269	0.753931	0.999982
ENSMUSG00000038876	15.1368	-1.75014e-06	0.00144264	0.782962	0.999982
ENSMUSG00000049657	3.73838	-5.23333e-06	0.00144265	0.36284	0.999982
ENSMUSG00000038697	5.9105	-1.74069e-05	0.00144269	0.00809439	0.999982
ENSMUSG00000020303	0.73655	-6.83933e-07	0.00144269	0.698844	0.999982
ENSMUSG00000026568	24.9091	1.50702e-05	0.00144259	0.138133	0.999982
ENSMUSG00000016262	4.28701	-1.43986e-06	0.00144266	0.294087	0.999982
ENSMUSG00000035790	12.8775	-2.54293e-06	0.00144263	0.720834	0.999982
ENSMUSG00000090231	0.102093	1.31219e-07	0.00144269	0.946577	0.999982
ENSMUSG00000001802	12.4177	-1.60458e-06	0.00144262	0.833363	0.999982
ENSMUSG00000087193	0.295452	2.62812e-07	0.00144269	0.851653	0.999982
ENSMUSG00000022610	0.254036	-1.68286e-07	0.00144269	0.846398	0.999982
ENSMUSG00000046605	1.07406	-7.82293e-07	0.00144269	0.760823	0.999982
ENSMUSG00000097752	0.0326753	-9.43041e-08	0.0014427	0.949791	0.999982
ENSMUSG00000078193	5.65326	1.5347e-06	0.00144268	0.65235	0.999982
ENSMUSG00000107659	0.960967	-1.0107e-06	0.00144269	0.230895	0.999982
ENSMUSG00000083161	0.0153134	-1.02084e-07	0.0014427	0.884232	0.999982
ENSMUSG00000001751	6.04817	4.8296e-06	0.00144265	0.437467	0.999982
ENSMUSG00000100113	0.700559	1.15951e-06	0.00144269	0.39294	0.999982
ENSMUSG00000028419	37.7078	2.57119e-06	0.00144248	0.836566	0.999982
ENSMUSG00000010607	5.89402	1.12555e-05	0.00144268	0.732651	0.999982
ENSMUSG00000074785	1.66066	1.36286e-06	0.00144268	0.722568	0.999982
ENSMUSG00000092035	0.615004	-1.32224e-07	0.00144269	0.900432	0.999982
ENSMUSG00000031818	102.98	-5.37739e-06	0.00144256	0.587751	0.999982
ENSMUSG00000064061	13.4381	4.2166e-06	0.00144262	0.6195	0.999982
ENSMUSG00000027919	0.0305874	-9.15271e-08	0.0014427	0.941862	0.999982
ENSMUSG00000085204	0.0160169	9.02456e-08	0.0014427	0.941986	0.999982
ENSMUSG00000028692	99.7405	9.96996e-06	0.00144209	0.637194	0.999982
ENSMUSG00000109829	1.00002	1.19753e-06	0.00144269	0.685952	0.999982
ENSMUSG00000031022	0.0433055	1.90361e-08	0.00144269	0.998845	0.999982
ENSMUSG00000027660	6.18	3.09524e-06	0.00144265	0.624135	0.999982
ENSMUSG00000066543	0.040196	7.23577e-09	0.00144269	0.987014	0.999982
ENSMUSG00000035232	10.0767	-7.42581e-06	0.00144263	0.309915	0.999982
ENSMUSG00000060314	1.11994	-1.98522e-06	0.00144269	0.406876	0.999982
ENSMUSG00000028248	22.467	8.8132e-06	0.00144253	0.431261	0.999982
ENSMUSG00000052783	1.82269	-7.44636e-07	0.00144268	0.80619	0.999982
ENSMUSG00000100259	0.0507559	-1.00322e-07	0.00144269	0.889721	0.999982
ENSMUSG00000003199	19.4129	-6.10067e-06	0.00144256	0.548809	0.999982
ENSMUSG00000032372	11.6384	-5.65158e-06	0.00144263	0.225949	0.999982
ENSMUSG00000096984	0.266297	4.31916e-07	0.00144269	0.708564	0.999982
ENSMUSG00000038570	1.00591	3.58339e-06	0.00144268	0.307578	0.999982
ENSMUSG00000000290	1.03476	-3.55924e-06	0.00144268	0.258674	0.999982
ENSMUSG00000081528	0.0247329	-3.22863e-07	0.0014427	0.863409	0.999982
ENSMUSG00000104044	0.0679823	-1.37429e-08	0.00144269	0.954051	0.999982
ENSMUSG00000072660	0.0650575	9.99895e-08	0.00144269	0.958926	0.999982
ENSMUSG00000026915	21.3283	6.84795e-06	0.00144256	0.501028	0.999982
ENSMUSG00000034066	2.27347	3.71928e-07	0.00144267	0.934604	0.999982
ENSMUSG00000074236	0.252415	-4.33427e-07	0.00144269	0.942593	0.999982
ENSMUSG00000038623	1.22538	1.24687e-06	0.00144269	0.746697	0.999982
ENSMUSG00000045114	23.6582	-5.81964e-06	0.00144265	0.706854	0.999982
ENSMUSG00000020904	9.21365	-4.31e-06	0.00144261	0.5853	0.999982
ENSMUSG00000018923	1.82861	9.03373e-07	0.00144268	0.826377	0.999982
ENSMUSG00000040466	6.31849	9.32329e-06	0.00144265	0.153988	0.999982
ENSMUSG00000074715	0.0869687	-9.13964e-09	0.00144269	0.969676	0.999982
ENSMUSG00000029171	8.67546	3.08717e-06	0.00144265	0.679402	0.999982
ENSMUSG00000021811	10.3513	-2.53815e-07	0.00144261	0.974947	0.999982
ENSMUSG00000043872	1.76655	4.68935e-06	0.00144269	0.0704687	0.999982
ENSMUSG00000034438	0.0778221	2.90304e-07	0.00144269	0.854167	0.999982
ENSMUSG00000042042	5.34359	-3.05496e-07	0.00144265	0.955595	0.999982
ENSMUSG00000040860	3.65989	-2.55289e-06	0.00144267	0.975814	0.999982
ENSMUSG00000048794	1.48522	1.62399e-06	0.00144268	0.629982	0.999982
ENSMUSG00000029313	8.41455	3.42583e-06	0.00144264	0.590049	0.999982
ENSMUSG00000028443	5.65816	6.81964e-06	0.00144266	0.231455	0.999982
ENSMUSG00000024542	1.34739	1.76165e-06	0.00144268	0.672797	0.999982
[truncated: 19,828 more rows]

## Sheet: XRI vs Neg
Genes	baseMean	log2FoldChange	lfcSE	P-value before Benjamini-Hochberg correction	P-value after Benjamini-Hochberg correction
ENSMUSG00000030105	41.6029	8.30738e-06	0.00144226	0.599329	0.999958
ENSMUSG00000096054	11.9868	-9.99755e-06	0.00144261	0.245014	0.999958
ENSMUSG00000020495	4.57069	3.45488e-06	0.00144267	0.602689	0.999958
ENSMUSG00000058979	6.12213	-1.11072e-05	0.00144263	0.150903	0.999958
ENSMUSG00000045903	1.95866	-2.58334e-06	0.00144269	0.163452	0.999958
ENSMUSG00000038045	0.0165878	8.4138e-09	0.00144269	0.911078	0.999958
ENSMUSG00000049536	6.75515	-2.13203e-06	0.00144262	0.769638	0.999958
ENSMUSG00000027333	10.6342	-7.53421e-06	0.00144262	0.33862	0.999958
ENSMUSG00000085586	2.18795	1.00827e-08	0.00144266	0.984935	0.999958
ENSMUSG00000025237	17.3104	-2.05422e-07	0.00144261	0.978891	0.999958
ENSMUSG00000006299	54.4117	1.08051e-05	0.00144204	0.625304	0.999958
ENSMUSG00000029608	8.35103	-9.47157e-08	0.00144264	0.987644	0.999958
ENSMUSG00000036792	3.58959	1.08959e-05	0.00144266	0.0931112	0.999958
ENSMUSG00000021287	0.453518	-1.45262e-06	0.00144269	0.559206	0.999958
ENSMUSG00000106962	0.03694	3.56871e-08	0.00144269	0.884876	0.999958
ENSMUSG00000041241	6.32172	2.71545e-06	0.00144263	0.70436	0.999958
ENSMUSG00000021368	6.16523	6.44366e-06	0.00144263	0.380882	0.999958
ENSMUSG00000089651	0.0166465	-2.77909e-08	0.00144269	0.929137	0.999958
ENSMUSG00000041607	32.755	-1.97327e-06	0.00144264	0.753154	0.999958
ENSMUSG00000109864	0.0620316	1.63092e-07	0.00144269	0.77188	0.999958
ENSMUSG00000054146	0.0359706	1.32104e-07	0.0014427	0.829442	0.999958
ENSMUSG00000026163	25.1124	1.03009e-06	0.00144266	0.832983	0.999958
ENSMUSG00000106940	0.0360289	-1.42491e-07	0.00144269	0.968858	0.999958
ENSMUSG00000001053	1.02445	9.89286e-07	0.00144269	0.669101	0.999958
ENSMUSG00000085787	0.0138687	1.56608e-07	0.0014427	0.849456	0.999958
ENSMUSG00000030374	32.4022	-5.59314e-06	0.00144252	0.608784	0.999958
ENSMUSG00000034297	6.63191	-2.31111e-06	0.00144263	0.730875	0.999958
ENSMUSG00000046714	0.8407	-3.12523e-08	0.00144269	0.887843	0.999958
ENSMUSG00000105063	0.658684	-1.15409e-07	0.00144269	0.907932	0.999958
ENSMUSG00000032298	1.19864	-2.06533e-06	0.00144268	0.539431	0.999958
ENSMUSG00000097716	0.0268929	2.12352e-07	0.0014427	0.811794	0.999958
ENSMUSG00000022594	16.6236	2.83008e-06	0.00144264	0.65578	0.999958
ENSMUSG00000055958	0.10143	8.21062e-07	0.00144269	0.383888	0.999958
ENSMUSG00000085526	0.253646	2.76569e-07	0.00144269	0.751109	0.999958
ENSMUSG00000022900	0.012945	-1.4739e-07	0.00144269	0.976904	0.999958
ENSMUSG00000038459	16.1295	1.80314e-05	0.00144257	0.154655	0.999958
ENSMUSG00000109016	0.0154914	1.34682e-07	0.0014427	0.840302	0.999958
ENSMUSG00000001441	25.0968	1.36952e-05	0.0014424	0.374787	0.999958
ENSMUSG00000030754	26.6582	-2.21053e-05	0.00144251	0.114416	0.999958
ENSMUSG00000087611	0.0656358	1.61465e-07	0.00144269	0.751337	0.999958
ENSMUSG00000078851	13.6016	-8.42944e-07	0.00144256	0.930624	0.999958
ENSMUSG00000039395	0.391932	-4.64484e-07	0.00144269	0.962405	0.999958
ENSMUSG00000109418	0.0741693	3.95944e-07	0.00144269	0.617148	0.999958
ENSMUSG00000033186	10.0841	1.00166e-06	0.00144258	0.978579	0.999958
ENSMUSG00000026577	5.82797	-4.49317e-06	0.00144264	0.29869	0.999958
ENSMUSG00000020123	0.235122	1.15193e-06	0.00144269	0.369938	0.999958
ENSMUSG00000034639	0.626515	2.80259e-07	0.00144269	0.828684	0.999958
ENSMUSG00000030888	4.96756	-1.10782e-06	0.00144263	0.867486	0.999958
ENSMUSG00000074219	0.285605	3.61222e-07	0.00144269	0.647388	0.999958
ENSMUSG00000028003	0.0579781	1.18102e-08	0.00144269	0.871166	0.999958
ENSMUSG00000092323	0.0673426	5.93211e-08	0.00144269	0.832997	0.999958
ENSMUSG00000062184	2.91528	4.0965e-06	0.00144265	0.474188	0.999958
ENSMUSG00000015247	7.54341	6.2445e-06	0.00144264	0.333773	0.999958
ENSMUSG00000048603	0.373934	3.13315e-06	0.00144269	0.105168	0.999958
ENSMUSG00000110744	0.0767067	1.05344e-07	0.00144269	0.705076	0.999958
ENSMUSG00000048960	29.8774	7.60579e-06	0.00144258	0.435929	0.999958
ENSMUSG00000032059	4.13899	-8.0327e-06	0.00144266	0.179754	0.999958
ENSMUSG00000033147	1.44277	4.44833e-06	0.00144267	0.278107	0.999958
ENSMUSG00000030623	1.46737	1.75617e-07	0.00144269	0.914009	0.999958
ENSMUSG00000009739	6.39187	-2.33175e-06	0.00144265	0.816437	0.999958
ENSMUSG00000031629	0.108151	-1.95451e-07	0.00144269	0.951522	0.999958
ENSMUSG00000037266	102.811	6.16733e-05	0.00144271	0.187728	0.999958
ENSMUSG00000085067	0.294559	3.78378e-07	0.00144269	0.701707	0.999958
ENSMUSG00000006782	40.9265	-1.19187e-05	0.00144248	0.396448	0.999958
ENSMUSG00000105139	0.0559399	3.98025e-08	0.0014427	0.787575	0.999958
ENSMUSG00000048706	2.55767	-2.20549e-06	0.00144267	0.636125	0.999958
ENSMUSG00000066720	6.32833	1.03778e-05	0.00144264	0.163069	0.999958
ENSMUSG00000020705	20.8728	-9.65009e-06	0.00144248	0.451903	0.999958
ENSMUSG00000082070	0.341568	-7.39559e-08	0.0014427	0.93422	0.999958
ENSMUSG00000022551	42.6204	-1.47326e-05	0.00144233	0.554193	0.999958
ENSMUSG00000039218	58.059	2.95216e-06	0.00144228	0.468732	0.999958
ENSMUSG00000027940	36.4486	-5.17311e-06	0.00144236	0.740162	0.999958
ENSMUSG00000081769	0.231386	3.36408e-07	0.00144269	0.640925	0.999958
ENSMUSG00000028034	17.7089	1.47385e-06	0.00144258	0.634143	0.999958
ENSMUSG00000055421	17.2467	2.84241e-05	0.00144274	0.313796	0.999958
ENSMUSG00000029754	0.0545132	-1.29449e-07	0.00144269	0.992366	0.999958
ENSMUSG00000063488	0.567428	6.59225e-07	0.00144269	0.661003	0.999958
ENSMUSG00000110427	0.179778	-1.57891e-07	0.00144269	0.973498	0.999958
ENSMUSG00000086470	0.0241733	7.84627e-08	0.0014427	0.87284	0.999958
ENSMUSG00000002477	7.8962	1.76937e-06	0.00144265	0.754341	0.999958
ENSMUSG00000094108	0.223468	2.45046e-07	0.00144269	0.783738	0.999958
ENSMUSG00000041845	4.92153	8.7482e-06	0.00144264	0.221499	0.999958
ENSMUSG00000026102	4.42139	-1.09589e-06	0.00144266	0.857976	0.999958
ENSMUSG00000027523	259.78	-8.69839e-06	0.00144161	0.757527	0.999958
ENSMUSG00000103901	0.103971	-7.29335e-07	0.00144269	0.716006	0.999958
ENSMUSG00000107917	0.110154	-8.21621e-07	0.00144269	0.645759	0.999958
ENSMUSG00000032572	0.0138573	-1.18049e-07	0.00144269	0.942543	0.999958
ENSMUSG00000051777	0.0187046	6.96213e-08	0.00144269	0.874571	0.999958
ENSMUSG00000025877	0.915865	1.61351e-06	0.00144269	0.472745	0.999958
ENSMUSG00000037784	4.46593	-1.27946e-06	0.00144263	0.851994	0.999958
ENSMUSG00000021687	40.2747	-3.29059e-06	0.00144229	0.203128	0.999958
ENSMUSG00000036867	14.3593	5.18998e-06	0.00144251	0.65788	0.999958
ENSMUSG00000024381	20.4556	8.14603e-06	0.00144251	0.491684	0.999958
ENSMUSG00000031262	0.105808	-4.10896e-07	0.00144269	0.87152	0.999958
ENSMUSG00000024900	25.1113	1.41454e-05	0.00144261	0.155884	0.999958
ENSMUSG00000040254	0.858824	2.48886e-08	0.00144269	0.967274	0.999958
ENSMUSG00000023991	1.57033	-1.58105e-06	0.00144267	0.691878	0.999958
ENSMUSG00000030314	7.24556	-6.99427e-06	0.00144262	0.373299	0.999958
ENSMUSG00000047953	0.0493876	-2.22553e-07	0.00144269	0.961486	0.999958
ENSMUSG00000042225	0.744225	1.10746e-07	0.00144269	0.904	0.999958
ENSMUSG00000048696	4.67558	-1.13662e-06	0.00144263	0.867754	0.999958
ENSMUSG00000022435	0.0183801	5.31997e-08	0.00144269	0.915014	0.999958
ENSMUSG00000037822	54.2218	6.27347e-06	0.00144231	0.492451	0.999958
ENSMUSG00000036275	90.9177	-7.55592e-06	0.00144217	0.700395	0.999958
ENSMUSG00000029578	29.3347	5.24221e-06	0.00144259	0.463046	0.999958
ENSMUSG00000104211	0.0259497	-8.69834e-08	0.00144269	0.969927	0.999958
ENSMUSG00000009470	11.7627	-5.99318e-07	0.00144264	0.825883	0.999958
ENSMUSG00000062991	25.3773	7.37156e-06	0.00144255	0.484437	0.999958
ENSMUSG00000058258	26.9288	8.33917e-06	0.00144254	0.437212	0.999958
ENSMUSG00000022221	0.259075	2.92622e-07	0.00144269	0.73537	0.999958
ENSMUSG00000032815	0.243108	-6.91995e-07	0.00144269	0.7161	0.999958
ENSMUSG00000098029	0.0169599	-6.33169e-08	0.00144269	0.929137	0.999958
ENSMUSG00000046748	0.0290496	9.44651e-08	0.00144269	0.862374	0.999958
ENSMUSG00000028865	0.216921	2.08286e-07	0.00144269	0.806038	0.999958
ENSMUSG00000033096	15.3186	-1.88287e-05	0.0014426	0.676344	0.999958
ENSMUSG00000105699	0.0337544	2.76289e-08	0.00144269	0.871926	0.999958
ENSMUSG00000047710	10.0327	-3.16039e-05	0.00144272	0.915854	0.999958
ENSMUSG00000054342	0.329887	-9.5808e-07	0.00144269	0.668683	0.999958
ENSMUSG00000026849	8.7051	2.54794e-06	0.00144265	0.672231	0.999958
ENSMUSG00000051515	10.6423	-5.44402e-06	0.0014426	0.520907	0.999958
ENSMUSG00000028756	103.925	-7.49398e-06	0.00144224	0.731349	0.999958
ENSMUSG00000099757	0.0354883	9.53044e-08	0.0014427	0.800657	0.999958
ENSMUSG00000106464	0.0918373	1.29431e-07	0.00144269	0.770923	0.999958
ENSMUSG00000027194	7.95546	6.77334e-06	0.00144263	0.105863	0.999958
ENSMUSG00000085030	0.215962	4.78593e-07	0.00144269	0.675743	0.999958
ENSMUSG00000022089	2.73891	6.87175e-06	0.00144266	0.194189	0.999958
ENSMUSG00000107944	0.133736	7.08753e-07	0.00144269	0.4068	0.999958
ENSMUSG00000003848	5.54677	-4.23122e-06	0.00144263	0.535723	0.999958
ENSMUSG00000050423	0.0484174	9.74623e-08	0.00144269	0.840256	0.999958
ENSMUSG00000056412	0.0511399	-9.78986e-08	0.00144269	0.955884	0.999958
ENSMUSG00000028940	0.0146934	-1.93117e-07	0.00144269	0.995492	0.999958
ENSMUSG00000030495	0.0465174	-9.46193e-09	0.00144269	0.926922	0.999958
ENSMUSG00000112593	0.0370989	3.34262e-08	0.00144269	0.89802	0.999958
ENSMUSG00000002897	4.70683	-4.77734e-06	0.00144267	0.334619	0.999958
ENSMUSG00000086526	0.0174227	4.24749e-08	0.0014427	0.832314	0.999958
ENSMUSG00000040711	5.92456	1.65153e-06	0.00144264	0.79028	0.999958
ENSMUSG00000040225	17.1768	1.54445e-05	0.00144259	0.131262	0.999958
ENSMUSG00000031379	8.22646	5.95975e-06	0.00144263	0.411878	0.999958
ENSMUSG00000048332	45.7374	-5.03851e-06	0.00144225	0.607611	0.999958
ENSMUSG00000044066	5.54065	-5.47035e-06	0.00144263	0.434805	0.999958
ENSMUSG00000033983	1.38655	3.31597e-06	0.00144267	0.423917	0.999958
ENSMUSG00000085498	0.0394542	6.1441e-08	0.00144269	0.891448	0.999958
ENSMUSG00000031523	1.57719	1.81214e-06	0.00144267	0.611429	0.999958
ENSMUSG00000105679	0.120372	-3.54434e-08	0.00144269	0.853821	0.999958
ENSMUSG00000040139	0.704779	3.62101e-07	0.00144268	0.823901	0.999958
ENSMUSG00000081344	0.0476139	-1.21734e-07	0.00144269	0.872804	0.999958
ENSMUSG00000060181	13.447	-1.67604e-06	0.00144249	0.889232	0.999958
ENSMUSG00000003380	39.4327	-2.97757e-06	0.00144241	0.836671	0.999958
ENSMUSG00000051378	0.277144	6.89799e-07	0.00144269	0.601089	0.999958
ENSMUSG00000030731	8.17197	-7.42999e-06	0.0014426	0.391004	0.999958
ENSMUSG00000019966	2.17223	3.00759e-06	0.00144267	0.518524	0.999958
ENSMUSG00000039239	12.3294	-4.3723e-06	0.0014426	0.601444	0.999958
ENSMUSG00000006542	0.0147198	1.01894e-07	0.0014427	0.868395	0.999958
ENSMUSG00000100975	0.0237684	-5.2228e-08	0.00144269	0.914508	0.999958
ENSMUSG00000103642	0.0126069	-1.94558e-08	0.0014427	0.898559	0.999958
ENSMUSG00000046408	0.135415	3.89007e-08	0.00144269	0.985284	0.999958
ENSMUSG00000042784	0.988047	-3.29385e-06	0.00144268	0.33602	0.999958
ENSMUSG00000091387	0.998044	-2.56669e-06	0.00144269	0.243439	0.999958
ENSMUSG00000039968	1.89033	3.8416e-06	0.00144268	0.310352	0.999958
ENSMUSG00000020935	13.3424	-1.14739e-05	0.00144254	0.314489	0.999958
ENSMUSG00000082860	0.127832	-9.51286e-07	0.00144269	0.350904	0.999958
ENSMUSG00000045394	0.0363309	-3.29732e-08	0.00144269	0.947145	0.999958
ENSMUSG00000028060	11.9151	-0.000433985	0.00147782	0.54002	0.999958
ENSMUSG00000051136	0.102889	5.06849e-07	0.00144269	0.422355	0.999958
ENSMUSG00000100629	0.0527835	-1.08806e-07	0.00144269	0.963383	0.999958
ENSMUSG00000097094	0.0515454	1.86595e-07	0.00144269	0.93853	0.999958
ENSMUSG00000078794	8.58883	5.314e-06	0.00144258	0.574535	0.999958
ENSMUSG00000026443	32.5616	-9.64469e-06	0.00144257	0.340316	0.999958
ENSMUSG00000107909	0.147003	2.51062e-08	0.00144269	0.877668	0.999958
ENSMUSG00000103653	0.463025	8.33056e-08	0.00144269	0.965826	0.999958
ENSMUSG00000104122	0.16981	1.8098e-07	0.0014427	0.818521	0.999958
ENSMUSG00000090841	71.3533	0.00016498	0.00144718	0.808211	0.999958
ENSMUSG00000059434	0.0499752	3.72134e-09	0.00144269	0.899856	0.999958
ENSMUSG00000073982	7.38638	-2.59576e-06	0.00144261	0.746819	0.999958
ENSMUSG00000104093	0.0198568	-2.50358e-08	0.0014427	0.899452	0.999958
ENSMUSG00000105700	0.0247284	1.73149e-07	0.0014427	0.819128	0.999958
ENSMUSG00000083416	0.0199818	-1.96299e-08	0.00144269	0.929137	0.999958
ENSMUSG00000027318	0.114361	5.60569e-07	0.00144269	0.442292	0.999958
ENSMUSG00000027435	0.0590052	1.21e-07	0.00144269	0.793524	0.999958
ENSMUSG00000022471	4.3616	-1.82483e-08	0.00144263	0.997059	0.999958
ENSMUSG00000029468	2.14868	2.63385e-06	0.00144267	0.573445	0.999958
ENSMUSG00000109945	0.024948	1.28146e-07	0.0014427	0.843617	0.999958
ENSMUSG00000066704	0.0217083	-1.53832e-08	0.00144269	0.92153	0.999958
ENSMUSG00000064036	2.27362	-2.98555e-06	0.00144268	0.428984	0.999958
ENSMUSG00000096793	0.0423722	-7.1696e-09	0.00144269	0.899796	0.999958
ENSMUSG00000021476	24.284	9.03404e-06	0.00144252	0.441992	0.999958
ENSMUSG00000049577	2.04452	4.59338e-06	0.00144267	0.301031	0.999958
ENSMUSG00000042401	9.13529	6.98718e-06	0.00144261	0.393187	0.999958
ENSMUSG00000021767	6.02192	-2.39833e-06	0.0014426	0.767946	0.999958
ENSMUSG00000024293	4.56829	8.03859e-06	0.00144264	0.231157	0.999958
ENSMUSG00000020471	4.24189	2.43179e-06	0.00144264	0.713126	0.999958
ENSMUSG00000033033	1.15585	4.34528e-06	0.00144268	0.189184	0.999958
ENSMUSG00000062683	20.5585	-1.87716e-06	0.00144252	0.867607	0.999958
ENSMUSG00000046180	0.0134494	6.37053e-08	0.0014427	0.88037	0.999958
ENSMUSG00000031970	1.76739	1.79639e-06	0.00144267	0.648675	0.999958
ENSMUSG00000097352	0.0238114	-1.49914e-07	0.00144269	0.973726	0.999958
ENSMUSG00000090946	11.1574	1.82206e-05	0.00144264	0.062176	0.999958
ENSMUSG00000067879	6.13256	1.17469e-05	0.00144266	0.133308	0.999958
ENSMUSG00000097338	0.0415257	-2.17308e-08	0.00144269	0.937813	0.999958
ENSMUSG00000111341	0.013368	-1.24184e-07	0.00144269	0.950008	0.999958
ENSMUSG00000007589	2.01254	-4.81101e-06	0.00144267	0.263755	0.999958
ENSMUSG00000019564	0.822894	-2.23817e-06	0.00144269	0.463079	0.999958
ENSMUSG00000024019	18.3369	1.82566e-06	0.00144255	0.860976	0.999958
ENSMUSG00000050608	31.8646	4.88756e-06	0.00144257	0.609377	0.999958
ENSMUSG00000075470	1.21324	5.1546e-06	0.00144268	0.159925	0.999958
ENSMUSG00000051054	0.0137251	8.01641e-08	0.0014427	0.879433	0.999958
ENSMUSG00000089975	0.0244044	1.30662e-07	0.0014427	0.811794	0.999958
ENSMUSG00000097505	0.0551271	1.51811e-07	0.00144269	0.808328	0.999958
ENSMUSG00000001998	2.94869	3.62896e-06	0.00144267	0.444285	0.999958
ENSMUSG00000105981	0.0194947	1.72373e-07	0.00144269	0.929137	0.999958
ENSMUSG00000028899	6.00811	4.32781e-06	0.00144263	0.53083	0.999958
ENSMUSG00000073155	19.0818	-6.02244e-06	0.00144255	0.572264	0.999958
ENSMUSG00000054582	0.0312729	-1.26876e-07	0.0014427	0.84452	0.999958
ENSMUSG00000033434	5.77314	2.11155e-06	0.00144265	0.726749	0.999958
ENSMUSG00000108137	0.0150638	-1.17922e-08	0.00144269	0.911078	0.999958
ENSMUSG00000074882	0.0153621	1.31719e-07	0.0014427	0.841025	0.999958
ENSMUSG00000060512	3.57609	-6.66335e-06	0.00144267	0.183695	0.999958
ENSMUSG00000007944	12.4832	2.43442e-06	0.00144263	0.835091	0.999958
ENSMUSG00000079022	3.23188	-5.64803e-06	0.00144265	0.354365	0.999958
ENSMUSG00000028843	19.1579	-5.03215e-06	0.0014425	0.677327	0.999958
ENSMUSG00000024053	0.758761	-9.81865e-07	0.00144268	0.788618	0.999958
ENSMUSG00000036104	13.407	1.92976e-05	0.00144258	0.0919748	0.999958
ENSMUSG00000100081	0.20667	-3.7598e-07	0.00144269	0.869021	0.999958
ENSMUSG00000032387	1.38514	3.62624e-06	0.00144268	0.335817	0.999958
ENSMUSG00000051721	0.552468	-1.25809e-06	0.00144269	0.702892	0.999958
ENSMUSG00000055862	3.74852	3.93316e-06	0.00144264	0.540758	0.999958
ENSMUSG00000028081	26.2293	3.4044e-05	0.00144257	0.0264002	0.999958
ENSMUSG00000015697	7.39477	4.75358e-07	0.00144262	0.227737	0.999958
ENSMUSG00000020255	8.12265	1.13882e-05	0.00144262	0.170294	0.999958
ENSMUSG00000111548	0.18663	2.07044e-07	0.00144269	0.798622	0.999958
ENSMUSG00000037108	0.412091	1.22287e-06	0.00144269	0.494075	0.999958
ENSMUSG00000025813	5.74406	-5.31034e-06	0.00144265	0.356899	0.999958
ENSMUSG00000100536	0.0952481	-1.70699e-07	0.00144269	0.720986	0.999958
ENSMUSG00000036943	8.6463	1.5024e-05	0.00144263	0.0842931	0.999958
ENSMUSG00000084260	0.0303287	2.69919e-08	0.00144269	0.876582	0.999958
ENSMUSG00000038544	4.22107	2.45516e-07	0.00144265	0.965565	0.999958
ENSMUSG00000019478	15.77	-2.56997e-07	0.0014426	0.721387	0.999958
ENSMUSG00000071419	0.115488	-1.32761e-08	0.00144269	0.932544	0.999958
ENSMUSG00000062753	8.30958	2.16196e-06	0.00144264	0.722968	0.999958
ENSMUSG00000018474	8.98629	-1.01615e-06	0.00144265	0.873943	0.999958
ENSMUSG00000039824	0.165776	-2.67798e-07	0.00144269	0.911251	0.999958
ENSMUSG00000041506	5.39628	-4.10321e-07	0.00144264	0.949417	0.999958
ENSMUSG00000098369	0.259991	-2.06103e-08	0.00144269	0.918545	0.999958
ENSMUSG00000040584	0.336256	-9.61473e-07	0.00144269	0.504147	0.999958
ENSMUSG00000035329	6.19847	-1.31032e-05	0.00144263	0.118594	0.999958
ENSMUSG00000035469	8.41541	1.30915e-05	0.0014426	0.161369	0.999958
ENSMUSG00000092090	0.124032	-1.9911e-07	0.00144269	0.960537	0.999958
ENSMUSG00000059995	5.41896	3.68888e-06	0.00144262	0.623804	0.999958
ENSMUSG00000026249	146.491	1.78623e-05	0.00144219	0.351947	0.999958
ENSMUSG00000102630	0.0144481	-7.23325e-08	0.00144269	0.9353	0.999958
ENSMUSG00000053646	24.5522	-3.57934e-06	0.00144268	0.823933	0.999958
ENSMUSG00000027684	0.255611	3.85081e-07	0.00144269	0.73408	0.999958
ENSMUSG00000110040	1.68866	-4.29815e-08	0.00144269	0.88597	0.999958
ENSMUSG00000109434	0.0159307	-5.09612e-08	0.00144269	0.929137	0.999958
ENSMUSG00000033644	0.022252	1.2592e-07	0.0014427	0.842334	0.999958
ENSMUSG00000024958	9.62016	-4.54328e-06	0.00144256	0.654663	0.999958
ENSMUSG00000022201	40.2946	-3.18705e-06	0.00144237	0.835889	0.999958
ENSMUSG00000024513	14.6557	-1.25637e-06	0.00144251	0.913271	0.999958
ENSMUSG00000037463	0.0365072	1.43816e-07	0.0014427	0.8232	0.999958
ENSMUSG00000010554	8.42412	-6.27579e-07	0.00144262	0.924065	0.999958
ENSMUSG00000109555	0.0372199	-1.44129e-07	0.00144269	0.961341	0.999958
ENSMUSG00000073197	0.0249474	-8.18124e-08	0.00144269	0.994724	0.999958
ENSMUSG00000042066	6.21788	-8.49942e-06	0.00144265	0.322048	0.999958
ENSMUSG00000028989	0.012472	1.0831e-07	0.0014427	0.898541	0.999958
ENSMUSG00000027959	0.600409	4.39506e-06	0.00144269	0.107156	0.999958
ENSMUSG00000024892	80.2043	-1.19337e-05	0.00144267	0.325758	0.999958
ENSMUSG00000066058	0.289595	1.39096e-06	0.00144269	0.288469	0.999958
ENSMUSG00000085873	0.247251	4.70789e-07	0.00144269	0.735508	0.999958
ENSMUSG00000032802	50.7275	9.60781e-06	0.00144252	0.413142	0.999958
ENSMUSG00000026491	4.67381	1.0905e-05	0.00144264	0.138375	0.999958
ENSMUSG00000100876	0.310905	2.26109e-07	0.00144269	0.683191	0.999958
ENSMUSG00000026761	12.6551	-1.54272e-05	0.00144261	0.0652759	0.999958
ENSMUSG00000036437	2.60854	-1.40354e-06	0.00144266	0.771092	0.999958
ENSMUSG00000026922	1.86117	4.2528e-06	0.00144268	0.273456	0.999958
ENSMUSG00000056145	0.822779	2.36573e-06	0.00144269	0.376036	0.999958
ENSMUSG00000098188	3.80487	8.48071e-06	0.00144265	0.188871	0.999958
ENSMUSG00000071112	0.0329834	9.09147e-08	0.0014427	0.834486	0.999958
ENSMUSG00000028518	5.65678	8.48697e-06	0.00144264	0.222085	0.999958
ENSMUSG00000028970	2.58906	-2.29455e-06	0.00144267	0.625334	0.999958
ENSMUSG00000073876	2.46153	2.8287e-06	0.00144268	0.364324	0.999958
ENSMUSG00000021576	21.7159	-1.13916e-05	0.0014426	0.793302	0.999958
ENSMUSG00000029431	0.435385	1.5423e-06	0.00144269	0.365216	0.999958
ENSMUSG00000034931	5.99207	-5.20396e-06	0.00144264	0.433008	0.999958
ENSMUSG00000017195	0.0239635	-1.15349e-09	0.00144269	0.912352	0.999958
ENSMUSG00000109511	5.60607	-4.66872e-06	0.00144262	0.530362	0.999958
ENSMUSG00000071343	0.061556	-2.29991e-07	0.00144269	0.865283	0.999958
ENSMUSG00000029657	36.7011	2.22506e-05	0.00144247	0.423024	0.999958
ENSMUSG00000106291	0.0209821	9.02702e-08	0.0014427	0.832314	0.999958
ENSMUSG00000024780	9.9727	-2.97664e-06	0.00144258	0.744722	0.999958
ENSMUSG00000078607	0.564568	-1.99079e-06	0.00144269	0.555544	0.999958
ENSMUSG00000014773	0.695142	-1.75779e-06	0.00144269	0.465731	0.999958
ENSMUSG00000041380	0.83336	3.43028e-06	0.00144268	0.280631	0.999958
ENSMUSG00000100812	0.0638401	-1.35664e-08	0.00144269	0.898431	0.999958
ENSMUSG00000079707	0.159383	1.06472e-06	0.00144269	0.351732	0.999958
ENSMUSG00000042055	10.3472	1.66257e-05	0.00144264	0.343697	0.999958
ENSMUSG00000025333	0.0820665	2.11323e-07	0.00144269	0.719938	0.999958
ENSMUSG00000039067	38.7548	2.50564e-06	0.00144231	0.986697	0.999958
ENSMUSG00000022159	9.79212	-5.29154e-06	0.00144262	0.36085	0.999958
ENSMUSG00000018920	1.253	-5.83885e-06	0.00144268	0.102602	0.999958
ENSMUSG00000026411	21.1611	-3.03456e-05	0.00144268	0.00624949	0.999958
ENSMUSG00000045009	4.6874	1.26618e-05	0.00144267	0.0442803	0.999958
ENSMUSG00000032086	15.567	-1.03096e-05	0.0014426	0.259917	0.999958
ENSMUSG00000053830	0.18023	4.54318e-07	0.00144269	0.358386	0.999958
ENSMUSG00000001288	1.48724	3.29523e-08	0.00144267	0.993518	0.999958
ENSMUSG00000033943	7.96611	2.27226e-05	0.00144272	0.692432	0.999958
ENSMUSG00000046814	0.779093	2.27915e-07	0.00144269	0.865697	0.999958
ENSMUSG00000037938	2.72479	9.66382e-06	0.00144267	0.0804307	0.999958
ENSMUSG00000019054	32.2473	-1.29619e-06	0.00144252	0.906811	0.999958
ENSMUSG00000060268	1.23179	2.89251e-06	0.00144268	0.436858	0.999958
ENSMUSG00000025505	7.19957	8.45495e-06	0.00144265	0.536127	0.999958
ENSMUSG00000020059	0.25131	-3.716e-08	0.0014427	0.92407	0.999958
ENSMUSG00000058704	8.37836	-7.78468e-06	0.0014426	0.367003	0.999958
ENSMUSG00000039155	0.30792	1.21066e-06	0.00144269	0.496422	0.999958
ENSMUSG00000036560	1.85091	4.94698e-06	0.00144268	0.188086	0.999958
ENSMUSG00000111611	0.0133579	-1.49684e-07	0.00144269	0.962766	0.999958
ENSMUSG00000001039	9.17965	8.7885e-06	0.00144264	0.280964	0.999958
ENSMUSG00000042750	25.9322	2.03361e-06	0.00144261	0.793881	0.999958
ENSMUSG00000107868	0.26324	-8.59914e-07	0.00144269	0.696711	0.999958
ENSMUSG00000105083	0.0167202	-5.31531e-08	0.00144269	0.913584	0.999958
ENSMUSG00000082163	0.137384	2.00205e-07	0.00144269	0.655487	0.999958
ENSMUSG00000035310	3.2257	-4.91641e-08	0.00144265	0.993321	0.999958
ENSMUSG00000097445	0.650326	5.80134e-07	0.00144269	0.372056	0.999958
ENSMUSG00000058486	2.49329	5.1402e-06	0.00144267	0.268195	0.999958
ENSMUSG00000044349	25.048	3.12842e-06	0.00144254	0.761903	0.999958
ENSMUSG00000022565	30.5541	5.39542e-07	0.00144265	0.92924	0.999958
ENSMUSG00000018574	31.3992	4.5975e-06	0.00144242	0.746885	0.999958
ENSMUSG00000034610	2.73353	4.6894e-06	0.00144266	0.371485	0.999958
ENSMUSG00000111497	1.23053	-1.23386e-06	0.00144269	0.265214	0.999958
ENSMUSG00000029088	3.28192	3.11222e-06	0.00144268	0.318133	0.999958
ENSMUSG00000080917	0.0152446	2.02897e-10	0.00144269	0.905536	0.999958
ENSMUSG00000056155	0.0494759	-9.95212e-08	0.00144269	0.906178	0.999958
ENSMUSG00000042500	1.24113	-2.49977e-06	0.00144268	0.467769	0.999958
ENSMUSG00000029392	6.61116	-1.63104e-05	0.00144264	0.0617646	0.999958
ENSMUSG00000050973	2.6918	-6.42746e-06	0.00144267	0.208835	0.999958
ENSMUSG00000054252	36.1047	2.69399e-07	0.0014426	0.975017	0.999958
ENSMUSG00000030835	18.8088	1.0309e-06	0.00144263	0.762333	0.999958
ENSMUSG00000107750	0.0275861	-1.14576e-07	0.00144269	0.994901	0.999958
ENSMUSG00000107086	0.299453	2.47628e-06	0.00144269	0.17915	0.999958
ENSMUSG00000074578	2.82813	-9.42295e-07	0.00144268	0.781566	0.999958
ENSMUSG00000042423	2.16305	-5.75869e-07	0.00144267	0.898788	0.999958
ENSMUSG00000025373	12.8064	-8.0962e-06	0.00144254	0.465697	0.999958
ENSMUSG00000087017	0.0164953	1.34013e-07	0.0014427	0.837667	0.999958
ENSMUSG00000034324	3.712	-1.49157e-06	0.00144264	0.820508	0.999958
ENSMUSG00000106265	0.0856196	-1.5551e-08	0.00144269	0.803006	0.999958
ENSMUSG00000078611	0.0734765	1.61039e-07	0.00144269	0.790077	0.999958
ENSMUSG00000034353	19.2904	-1.62836e-05	0.00144256	0.149311	0.999958
ENSMUSG00000097601	0.0483583	6.8675e-09	0.00144269	0.896544	0.999958
ENSMUSG00000110080	3.32611	-1.40366e-06	0.00144266	0.776233	0.999958
ENSMUSG00000034435	0.157759	-2.83043e-08	0.00144269	0.672944	0.999958
ENSMUSG00000103227	0.0306331	4.37932e-08	0.00144269	0.881098	0.999958
ENSMUSG00000048387	1.79621	4.27634e-06	0.00144268	0.154451	0.999958
ENSMUSG00000038175	1.0619	1.35902e-06	0.00144268	0.631786	0.999958
ENSMUSG00000085715	2.14333	-1.43565e-07	0.00144268	0.956997	0.999958
ENSMUSG00000028348	0.0785002	-2.01855e-07	0.00144269	0.82119	0.999958
ENSMUSG00000095478	0.506061	-1.33544e-07	0.00144269	0.988929	0.999958
ENSMUSG00000112828	0.174625	-1.10426e-07	0.00144269	0.878205	0.999958
ENSMUSG00000102222	5.63073	-3.26694e-06	0.00144266	0.904164	0.999958
ENSMUSG00000046242	0.0599547	-4.21386e-08	0.00144269	0.904331	0.999958
ENSMUSG00000059070	20.0923	-5.14949e-06	0.00144259	0.558412	0.999958
ENSMUSG00000019558	8.30282	-8.63815e-06	0.00144261	0.310542	0.999958
ENSMUSG00000020155	0.109423	3.89323e-07	0.00144269	0.995482	0.999958
ENSMUSG00000097746	0.04427	-5.66433e-08	0.00144269	0.917621	0.999958
ENSMUSG00000036743	0.0421232	7.40259e-08	0.00144269	0.927498	0.999958
ENSMUSG00000069601	12.2269	2.42252e-05	0.00144266	0.0154743	0.999958
ENSMUSG00000039886	5.07614	7.90734e-06	0.00144265	0.222979	0.999958
ENSMUSG00000106103	0.165152	3.75661e-07	0.00144269	0.662593	0.999958
ENSMUSG00000042599	8.52927	-2.79825e-06	0.0014426	0.736031	0.999958
ENSMUSG00000087607	0.0167202	-5.31531e-08	0.00144269	0.913584	0.999958
ENSMUSG00000097575	0.118037	6.12036e-07	0.00144269	0.408635	0.999958
ENSMUSG00000052477	0.0158955	7.77571e-08	0.0014427	0.865496	0.999958
ENSMUSG00000029005	0.288515	-3.03029e-06	0.00144269	0.158643	0.999958
ENSMUSG00000024294	11.4673	5.77631e-06	0.00144264	0.377242	0.999958
ENSMUSG00000093985	0.0408073	-7.16536e-08	0.00144269	0.955357	0.999958
ENSMUSG00000020668	21.9331	-8.62458e-07	0.00144262	0.522258	0.999958
ENSMUSG00000047417	7.0054	6.37546e-06	0.00144264	0.358135	0.999958
ENSMUSG00000102317	0.123731	2.35019e-07	0.00144269	0.680007	0.999958
ENSMUSG00000068739	42.1485	-8.93023e-06	0.00144236	0.574178	0.999958
ENSMUSG00000028550	2.35291	1.4474e-06	0.00144265	0.793012	0.999958
ENSMUSG00000068206	8.80707	-3.35586e-06	0.0014426	0.618902	0.999958
ENSMUSG00000098371	0.660502	-2.14388e-08	0.00144269	0.998732	0.999958
ENSMUSG00000037197	14.303	1.1147e-05	0.00144255	0.303622	0.999958
ENSMUSG00000021177	4.28153	5.56083e-06	0.00144266	0.316502	0.999958
ENSMUSG00000029528	11.5129	-1.90437e-05	0.00144263	0.0651945	0.999958
ENSMUSG00000022442	10.1344	-5.88182e-06	0.0014426	0.479878	0.999958
ENSMUSG00000106490	0.0669647	-7.09825e-08	0.00144269	0.917268	0.999958
ENSMUSG00000001918	1.18972	2.83343e-07	0.00144268	0.913148	0.999958
ENSMUSG00000032553	12.0513	4.86831e-06	0.00144259	0.586116	0.999958
ENSMUSG00000054452	68.1161	-7.80359e-06	0.00144236	0.615191	0.999958
ENSMUSG00000041958	21.5095	-1.09686e-05	0.00144258	0.270688	0.999958
ENSMUSG00000031778	61.9197	6.22579e-07	0.00144249	0.9636	0.999958
ENSMUSG00000093752	4.57219	3.2055e-06	0.00144269	0.0700624	0.999958
ENSMUSG00000106457	0.0597066	9.7189e-08	0.00144269	0.803633	0.999958
ENSMUSG00000032352	2.40977	-3.68696e-06	0.00144267	0.393292	0.999958
ENSMUSG00000046321	0.318565	2.06643e-06	0.00144269	0.145586	0.999958
ENSMUSG00000036904	6.20577	1.4813e-05	0.00144264	0.0768404	0.999958
ENSMUSG00000097860	0.432967	1.2854e-07	0.00144269	0.865003	0.999958
ENSMUSG00000028165	12.3753	1.15299e-05	0.00144257	0.266164	0.999958
ENSMUSG00000022756	8.33035	1.75754e-05	0.00144269	0.187734	0.999958
ENSMUSG00000085720	0.0754875	3.46201e-07	0.00144269	0.636417	0.999958
ENSMUSG00000004980	93.7323	2.2353e-06	0.00144229	0.415053	0.999958
ENSMUSG00000024182	8.02653	-3.93597e-06	0.00144264	0.986324	0.999958
ENSMUSG00000034730	5.16993	1.02401e-05	0.00144267	0.754207	0.999958
ENSMUSG00000107566	0.0167306	9.78262e-08	0.00144269	0.929137	0.999958
ENSMUSG00000038871	12.5944	4.27652e-06	0.00144262	0.367543	0.999958
ENSMUSG00000056537	12.989	-1.72621e-06	0.00144261	0.835925	0.999958
ENSMUSG00000037185	0.0412798	-1.47252e-07	0.00144269	0.980221	0.999958
ENSMUSG00000103092	1.8031	1.69144e-06	0.00144269	0.355802	0.999958
ENSMUSG00000033396	3.87429	2.56914e-06	0.00144263	0.709903	0.999958
ENSMUSG00000026999	4.28689	6.56273e-06	0.00144266	0.211573	0.999958
ENSMUSG00000022488	0.818118	1.21688e-06	0.00144268	0.641632	0.999958
ENSMUSG00000111103	0.0823595	3.66824e-07	0.00144269	0.575874	0.999958
ENSMUSG00000086591	0.0218508	-1.97387e-07	0.0014427	0.988751	0.999958
ENSMUSG00000070713	3.76191	6.74055e-07	0.00144268	0.857747	0.999958
ENSMUSG00000031731	17.4321	-2.77742e-06	0.0014426	0.742224	0.999958
ENSMUSG00000035764	9.5269	1.33273e-05	0.00144264	0.0751957	0.999958
ENSMUSG00000005621	5.54497	-4.91161e-06	0.00144262	0.521623	0.999958
ENSMUSG00000003437	20.3007	1.61924e-05	0.0014425	0.221109	0.999958
ENSMUSG00000028631	2.9555	1.58833e-06	0.00144265	0.769431	0.999958
ENSMUSG00000111709	0.348717	-2.802e-07	0.00144269	0.740901	0.999958
ENSMUSG00000002550	16.5408	1.03646e-05	0.0014425	0.192478	0.999958
ENSMUSG00000087149	0.0630949	1.22371e-07	0.00144269	0.76651	0.999958
ENSMUSG00000031979	7.83591	1.41441e-05	0.00144261	0.124771	0.999958
ENSMUSG00000085511	0.0559758	8.49065e-08	0.00144269	0.757705	0.999958
ENSMUSG00000038406	13.5371	-2.61617e-06	0.00144262	0.759108	0.999958
ENSMUSG00000028028	0.854992	-1.62828e-06	0.00144268	0.691491	0.999958
ENSMUSG00000031750	3.03507	-5.831e-06	0.00144266	0.284034	0.999958
ENSMUSG00000109045	0.0118475	-1.15569e-07	0.00144269	0.938978	0.999958
ENSMUSG00000071267	3.98587	-1.88486e-06	0.00144264	0.766991	0.999958
ENSMUSG00000097729	1.29882	5.81949e-07	0.00144268	0.857535	0.999958
ENSMUSG00000035179	2.06351	-1.74132e-06	0.00144267	0.696754	0.999958
ENSMUSG00000067771	0.164091	-4.2675e-07	0.00144269	0.653242	0.999958
ENSMUSG00000016619	9.08175	4.15418e-06	0.00144258	0.657034	0.999958
ENSMUSG00000072845	0.021863	-2.17495e-07	0.0014427	0.942064	0.999958
ENSMUSG00000044647	4.98228	-9.25882e-06	0.00144266	0.129053	0.999958
ENSMUSG00000036158	3.19032	-3.71959e-06	0.00144265	0.527035	0.999958
ENSMUSG00000084828	0.0238304	4.79231e-08	0.0014427	0.87284	0.999958
ENSMUSG00000097231	0.221993	-7.86937e-08	0.00144269	0.965274	0.999958
ENSMUSG00000059412	0.172556	2.2045e-07	0.00144269	0.628771	0.999958
ENSMUSG00000063286	0.114749	3.71204e-07	0.00144269	0.647134	0.999958
ENSMUSG00000026193	123.015	-1.24789e-07	0.00144268	0.967261	0.999958
ENSMUSG00000055943	37.4749	1.6157e-05	0.00144242	0.291185	0.999958
ENSMUSG00000012609	7.7992	-3.40021e-06	0.0014426	0.198848	0.999958
ENSMUSG00000109807	0.0225687	7.30902e-08	0.00144269	0.88529	0.999958
ENSMUSG00000097365	0.0724308	-5.35871e-08	0.00144269	0.841189	0.999958
ENSMUSG00000053173	0.364686	-2.12467e-07	0.00144269	0.808056	0.999958
ENSMUSG00000034032	6.18906	3.00161e-06	0.0014426	0.71364	0.999958
ENSMUSG00000061559	16.1387	9.1015e-06	0.00144253	0.420515	0.999958
ENSMUSG00000102397	0.0357023	-2.33148e-08	0.00144269	0.987517	0.999958
ENSMUSG00000085481	0.0268257	4.55957e-08	0.0014427	0.87284	0.999958
ENSMUSG00000031935	7.97319	1.49148e-05	0.00144264	0.0669638	0.999958
ENSMUSG00000017686	22.048	-2.83446e-06	0.00144243	0.837508	0.999958
ENSMUSG00000063109	0.0418774	-3.77157e-08	0.00144269	0.933906	0.999958
ENSMUSG00000021598	11.9182	6.73989e-06	0.00144263	0.351936	0.999958
ENSMUSG00000106356	0.0185732	9.16689e-08	0.0014427	0.832314	0.999958
ENSMUSG00000109958	0.0211006	-3.31133e-09	0.00144269	0.906655	0.999958
ENSMUSG00000053684	0.529537	-1.58189e-06	0.00144269	0.572986	0.999958
ENSMUSG00000073995	0.0340193	-4.11517e-08	0.00144269	0.944268	0.999958
ENSMUSG00000024114	0.0596908	-2.78826e-07	0.00144269	0.923883	0.999958
ENSMUSG00000099083	8.02108	1.4474e-05	0.00144266	0.0503253	0.999958
ENSMUSG00000047213	17.2555	7.93959e-06	0.00144252	0.490195	0.999958
ENSMUSG00000104026	0.0155701	-5.21141e-08	0.00144269	0.9353	0.999958
ENSMUSG00000046922	0.383404	-1.89754e-06	0.00144269	0.205464	0.999958
ENSMUSG00000098318	0.0559195	-8.43814e-08	0.00144269	0.889605	0.999958
ENSMUSG00000020581	0.0147828	2.91543e-07	0.0014427	0.865496	0.999958
ENSMUSG00000021071	26.9645	-7.49062e-07	0.00144255	0.941251	0.999958
ENSMUSG00000108456	0.835164	2.42851e-08	0.00144269	0.864625	0.999958
ENSMUSG00000022061	0.0195643	-2.08423e-07	0.00144269	0.971427	0.999958
ENSMUSG00000058396	0.038358	1.25462e-07	0.0014427	0.769302	0.999958
ENSMUSG00000002324	0.0137583	-1.44796e-07	0.00144269	0.962835	0.999958
ENSMUSG00000099876	0.0457384	-7.35474e-09	0.00144269	0.897623	0.999958
ENSMUSG00000063972	0.444291	-1.32815e-06	0.00144269	0.693815	0.999958
ENSMUSG00000086061	0.0246232	1.49867e-08	0.00144269	0.904393	0.999958
ENSMUSG00000031392	19.0484	-1.72691e-06	0.00144258	0.849401	0.999958
ENSMUSG00000029534	6.36436	1.06886e-05	0.00144264	0.138987	0.999958
ENSMUSG00000070570	82.2365	-7.69102e-06	0.00144261	0.347917	0.999958
ENSMUSG00000043157	0.103604	-6.46464e-07	0.00144269	0.723567	0.999958
ENSMUSG00000027670	0.0349201	-1.03212e-07	0.00144269	0.932725	0.999958
ENSMUSG00000090546	2.88381	4.01603e-06	0.00144268	0.256381	0.999958
ENSMUSG00000024142	7.93894	-1.63602e-05	0.00144267	0.0206388	0.999958
ENSMUSG00000103132	0.0195922	-1.99563e-07	0.00144269	0.984815	0.999958
ENSMUSG00000031652	7.8141	-9.5279e-06	0.00144259	0.309873	0.999958
ENSMUSG00000021481	6.61579	2.80917e-06	0.00144261	0.71911	0.999958
ENSMUSG00000027636	0.174303	1.08498e-07	0.00144269	0.817069	0.999958
ENSMUSG00000054013	8.28269	-2.33969e-05	0.0014427	0.112464	0.999958
ENSMUSG00000032398	3.03929	-3.37131e-06	0.00144268	0.37772	0.999958
ENSMUSG00000059461	0.222282	1.3338e-07	0.00144269	0.879467	0.999958
ENSMUSG00000058173	0.498222	1.14322e-06	0.00144269	0.533189	0.999958
ENSMUSG00000040640	15.5134	3.33124e-06	0.00144262	0.868081	0.999958
ENSMUSG00000015944	16.5755	5.68633e-08	0.00144265	0.992674	0.999958
ENSMUSG00000005374	7.22913	3.99236e-06	0.00144262	0.290401	0.999958
ENSMUSG00000030401	9.2007	9.36472e-06	0.00144261	0.277749	0.999958
ENSMUSG00000031701	47.4247	3.06393e-06	0.00144245	0.387439	0.999958
ENSMUSG00000028718	0.232014	3.4006e-07	0.00144269	0.743411	0.999958
ENSMUSG00000105456	0.0404977	-1.15105e-07	0.00144269	0.978902	0.999958
ENSMUSG00000045838	5.67092	1.12002e-05	0.00144264	0.14397	0.999958
ENSMUSG00000024442	1.42647	2.47033e-06	0.00144267	0.549126	0.999958
ENSMUSG00000030424	0.526254	-8.63041e-07	0.00144269	0.786316	0.999958
ENSMUSG00000028803	3.70302	-2.25577e-06	0.00144265	0.707719	0.999958
ENSMUSG00000026121	0.792137	-4.637e-07	0.00144268	0.892937	0.999958
ENSMUSG00000023931	1.06771	1.74775e-06	0.00144269	0.476598	0.999958
ENSMUSG00000039375	1.67249	-1.67063e-06	0.00144268	0.682347	0.999958
ENSMUSG00000026812	6.70809	7.46912e-07	0.00144264	0.175534	0.999958
ENSMUSG00000109604	0.0510019	-2.81207e-07	0.00144269	0.887682	0.999958
ENSMUSG00000024909	18.6281	5.02869e-06	0.00144252	0.663275	0.999958
ENSMUSG00000035235	1.88854	-8.38878e-06	0.00144268	0.0607377	0.999958
ENSMUSG00000018339	33.5249	6.7672e-06	0.00144256	0.504003	0.999958
ENSMUSG00000078656	17.6396	1.0116e-05	0.00144259	0.36901	0.999958
ENSMUSG00000093674	36.8309	-1.49873e-06	0.00144253	0.888991	0.999958
ENSMUSG00000020653	1.77748	2.02564e-06	0.00144268	0.573251	0.999958
ENSMUSG00000103445	0.0963734	3.81551e-08	0.00144269	0.797638	0.999958
ENSMUSG00000028681	0.0217284	1.67093e-08	0.00144269	0.911886	0.999958
ENSMUSG00000081214	0.793999	-1.18314e-06	0.00144268	0.83313	0.999958
ENSMUSG00000048911	4.52102	1.3632e-06	0.00144267	0.780593	0.999958
ENSMUSG00000028278	20.4764	-1.77998e-06	0.00144256	0.85808	0.999958
ENSMUSG00000091050	0.808197	4.08719e-07	0.00144269	0.789888	0.999958
ENSMUSG00000037410	15.643	1.06493e-06	0.00144263	0.87816	0.999958
ENSMUSG00000038987	0.429597	-6.36868e-07	0.00144269	0.920009	0.999958
ENSMUSG00000075370	0.170022	2.10415e-07	0.00144269	0.820753	0.999958
ENSMUSG00000060257	0.649949	-2.34715e-06	0.00144269	0.453944	0.999958
ENSMUSG00000087056	0.0228414	-8.7533e-08	0.00144269	0.917826	0.999958
ENSMUSG00000028646	29.7926	1.53483e-06	0.00144249	0.900793	0.999958
ENSMUSG00000104156	0.0644856	-8.38493e-08	0.00144269	0.972585	0.999958
ENSMUSG00000032966	104.971	-6.47205e-06	0.0014423	0.701474	0.999958
ENSMUSG00000086708	0.0188931	-2.20861e-08	0.00144269	0.945748	0.999958
ENSMUSG00000035890	5.93028	-1.66963e-06	0.00144261	0.834656	0.999958
ENSMUSG00000110986	0.0226716	-4.02689e-08	0.00144269	0.945299	0.999958
ENSMUSG00000037747	48.9091	-9.48889e-06	0.0014424	0.526901	0.999958
ENSMUSG00000057074	1.66176	2.87633e-06	0.00144268	0.418355	0.999958
ENSMUSG00000092193	0.0987242	-1.68412e-07	0.00144269	0.956159	0.999958
ENSMUSG00000079065	8.14947	5.25443e-06	0.00144262	0.474538	0.999958
ENSMUSG00000009633	1.07456	-2.80218e-06	0.00144268	0.445589	0.999958
ENSMUSG00000063696	3.49929	-4.94261e-06	0.00144267	0.345193	0.999958
ENSMUSG00000111593	0.822226	-2.25268e-06	0.00144269	0.484844	0.999958
ENSMUSG00000067889	20.023	-4.02577e-06	0.00144268	0.764725	0.999958
ENSMUSG00000022354	50.8326	-4.952e-07	0.0014426	0.951904	0.999958
ENSMUSG00000105203	0.226557	5.12137e-07	0.00144269	0.261378	0.999958
ENSMUSG00000040163	0.0164243	1.47975e-07	0.0014427	0.841655	0.999958
ENSMUSG00000084899	0.0175384	1.53121e-08	0.00144269	0.929137	0.999958
ENSMUSG00000037007	2.91517	-2.39486e-06	0.00144266	0.650105	0.999958
ENSMUSG00000074215	0.950834	1.74518e-06	0.00144268	0.555262	0.999958
ENSMUSG00000023022	9.68141	1.79947e-06	0.00144264	0.78241	0.999958
ENSMUSG00000110185	1.24707	-5.07185e-06	0.00144268	0.175536	0.999958
ENSMUSG00000034118	12.2615	7.56952e-06	0.0014426	0.383389	0.999958
ENSMUSG00000072680	7.61913	1.6062e-06	0.00144269	0.389519	0.999958
ENSMUSG00000041747	4.38512	-5.72047e-06	0.00144264	0.389699	0.999958
ENSMUSG00000020362	10.7223	1.921e-07	0.00144258	0.983558	0.999958
ENSMUSG00000111856	0.232999	1.29004e-07	0.0014427	0.836783	0.999958
ENSMUSG00000022678	12.3169	6.16234e-07	0.00144254	0.954127	0.999958
ENSMUSG00000015377	3.27738	7.42599e-06	0.00144266	0.194541	0.999958
ENSMUSG00000025266	40.1031	2.58314e-05	0.00144243	0.214492	0.999958
ENSMUSG00000032023	0.349944	-1.75742e-06	0.00144269	0.452276	0.999958
ENSMUSG00000068184	2.2417	3.7159e-06	0.00144267	0.344458	0.999958
ENSMUSG00000112241	0.674685	1.45589e-06	0.00144269	0.262897	0.999958
ENSMUSG00000043866	14.1492	-4.47489e-06	0.0014426	0.593404	0.999958
ENSMUSG00000034023	0.072026	-5.37548e-08	0.00144269	0.92608	0.999958
ENSMUSG00000048481	1.8883	4.59173e-06	0.00144267	0.296271	0.999958
ENSMUSG00000027852	15.5285	2.95066e-06	0.00144251	0.800918	0.999958
ENSMUSG00000053436	13.6516	2.76219e-06	0.00144258	0.768736	0.999958
ENSMUSG00000097734	0.44272	-1.47401e-06	0.00144269	0.374416	0.999958
ENSMUSG00000097320	2.69958	1.0475e-06	0.00144268	0.775825	0.999958
ENSMUSG00000104496	0.23213	1.71267e-07	0.00144269	0.909053	0.999958
ENSMUSG00000112295	0.0194947	1.72373e-07	0.00144269	0.929137	0.999958
ENSMUSG00000038812	7.60839	2.45465e-06	0.00144259	0.774053	0.999958
ENSMUSG00000026628	7.72283	7.60578e-07	0.00144266	0.880584	0.999958
ENSMUSG00000009621	6.9063	1.42437e-05	0.00144265	0.264513	0.999958
ENSMUSG00000050675	0.0403183	-1.04407e-07	0.00144269	0.95185	0.999958
ENSMUSG00000035621	2.4638	2.3834e-08	0.00144266	0.997439	0.999958
ENSMUSG00000106200	0.0368807	-3.41146e-07	0.0014427	0.769302	0.999958
ENSMUSG00000041840	1.87917	2.37534e-06	0.00144267	0.54664	0.999958
ENSMUSG00000021501	9.07106	-7.1766e-06	0.00144264	0.444987	0.999958
ENSMUSG00000028766	1.81104	2.59998e-06	0.00144267	0.505966	0.999958
ENSMUSG00000047671	0.7008	-4.86538e-06	0.00144269	0.132769	0.999958
ENSMUSG00000032456	0.476365	-5.50857e-07	0.00144269	0.831286	0.999958
ENSMUSG00000024045	9.69768	-1.59024e-06	0.00144258	0.860713	0.999958
ENSMUSG00000055717	9.00006	-9.68072e-06	0.00144263	0.244552	0.999958
ENSMUSG00000043282	0.0206883	-3.35397e-08	0.00144269	0.906747	0.999958
ENSMUSG00000032333	15.1918	1.64623e-05	0.00144257	0.144512	0.999958
ENSMUSG00000045409	2.72489	-1.65922e-06	0.00144265	0.762592	0.999958
ENSMUSG00000037013	17.9612	-3.63327e-06	0.00144256	0.721572	0.999958
ENSMUSG00000046330	28.7784	1.29458e-06	0.00144265	0.717246	0.999958
ENSMUSG00000031669	0.947031	-2.66211e-06	0.00144268	0.471134	0.999958
ENSMUSG00000053475	0.481373	4.10456e-07	0.00144269	0.628871	0.999958
ENSMUSG00000028699	0.0221573	1.54583e-07	0.0014427	0.821402	0.999958
ENSMUSG00000078995	0.199517	1.10733e-06	0.00144269	0.32935	0.999958
ENSMUSG00000029802	4.50329	1.05572e-07	0.00144262	0.989189	0.999958
ENSMUSG00000026473	36.3005	-2.70043e-06	0.00144244	0.843589	0.999958
ENSMUSG00000030785	0.314306	9.03593e-07	0.00144269	0.483476	0.999958
ENSMUSG00000023926	0.11721	2.74073e-07	0.00144269	0.687954	0.999958
ENSMUSG00000022372	0.236729	1.41888e-07	0.00144269	0.820993	0.999958
ENSMUSG00000040606	6.69378	-5.44573e-06	0.00144262	0.483842	0.999958
ENSMUSG00000031367	30.4603	9.40424e-06	0.00144259	0.452788	0.999958
ENSMUSG00000107971	0.0322123	3.11644e-08	0.00144269	0.914655	0.999958
ENSMUSG00000097194	0.063397	-1.30403e-07	0.00144269	0.985153	0.999958
ENSMUSG00000055760	1.38052	5.55879e-06	0.00144269	0.0914472	0.999958
ENSMUSG00000006378	3.31089	-7.97987e-06	0.00144266	0.147539	0.999958
ENSMUSG00000090129	0.456633	-2.65238e-06	0.00144269	0.401292	0.999958
ENSMUSG00000032041	1.31999	3.74752e-07	0.00144267	0.90177	0.999958
ENSMUSG00000074500	0.232718	3.34466e-07	0.00144269	0.730169	0.999958
ENSMUSG00000064141	0.119364	-8.88094e-08	0.00144269	0.896554	0.999958
ENSMUSG00000091971	3.94192	1.70254e-06	0.00144266	0.744363	0.999958
ENSMUSG00000086587	0.161999	1.03633e-06	0.00144269	0.370606	0.999958
ENSMUSG00000078941	25.0692	8.55584e-06	0.00144261	0.308941	0.999958
ENSMUSG00000000563	69.4615	2.2934e-06	0.00144237	0.880326	0.999958
ENSMUSG00000043671	10.3599	1.77708e-05	0.00144261	0.135907	0.999958
ENSMUSG00000022820	14.7978	-3.78414e-06	0.00144265	0.56382	0.999958
ENSMUSG00000041052	0.0445801	-1.21373e-07	0.00144269	0.976613	0.999958
ENSMUSG00000106648	0.0251616	-4.61678e-08	0.00144269	0.93785	0.999958
ENSMUSG00000034729	7.50235	-2.66153e-06	0.00144259	0.759955	0.999958
ENSMUSG00000029093	7.87714	1.97386e-06	0.00144262	0.486518	0.999958
ENSMUSG00000021886	0.208404	4.13471e-07	0.00144269	0.663851	0.999958
ENSMUSG00000002129	13.7069	1.57842e-06	0.00144259	0.901745	0.999958
ENSMUSG00000021556	14.0849	1.62136e-05	0.00144255	0.167356	0.999958
ENSMUSG00000029027	0.677864	5.74103e-07	0.00144269	0.688855	0.999958
ENSMUSG00000082292	0.139094	2.73512e-07	0.00144269	0.381388	0.999958
ENSMUSG00000096544	0.285022	4.17093e-07	0.00144269	0.734056	0.999958
ENSMUSG00000004056	35.1497	-2.85277e-06	0.00144259	0.749164	0.999958
ENSMUSG00000020609	0.0127837	-1.18298e-07	0.00144269	0.976102	0.999958
ENSMUSG00000017002	0.151931	5.81909e-08	0.00144269	0.85339	0.999958
ENSMUSG00000029767	89.4905	1.80516e-05	0.00144227	0.760782	0.999958
ENSMUSG00000079428	0.115055	2.37423e-08	0.00144269	0.938175	0.999958
ENSMUSG00000098620	0.0146578	1.31606e-07	0.0014427	0.841655	0.999958
ENSMUSG00000020941	1.77234	4.11636e-06	0.00144268	0.265838	0.999958
ENSMUSG00000050379	4.80431	-2.49989e-06	0.00144264	0.690106	0.999958
ENSMUSG00000025646	3.50871	-5.19253e-06	0.00144266	0.305106	0.999958
ENSMUSG00000024810	1.22122	2.17401e-06	0.00144268	0.444155	0.999958
ENSMUSG00000024347	13.312	5.22933e-06	0.00144265	0.826121	0.999958
ENSMUSG00000074746	10.7025	1.19414e-05	0.00144261	0.186652	0.999958
ENSMUSG00000023938	2.55564	-2.13219e-06	0.00144266	0.677817	0.999958
ENSMUSG00000064373	10.4594	-5.50796e-06	0.00144262	0.454136	0.999958
ENSMUSG00000037722	4.36516	-3.05627e-06	0.00144264	0.641096	0.999958
ENSMUSG00000026980	0.288824	3.30233e-06	0.00144269	0.061137	0.999958
ENSMUSG00000111184	0.0665658	1.5605e-07	0.00144269	0.803927	0.999958
ENSMUSG00000110263	0.0238772	2.10998e-08	0.00144269	0.873502	0.999958
ENSMUSG00000027412	4.32819	3.90168e-06	0.00144266	0.978067	0.999958
ENSMUSG00000059552	15.6004	4.16557e-06	0.0014426	0.257508	0.999958
ENSMUSG00000032855	19.6494	6.47225e-06	0.0014426	0.448601	0.999958
ENSMUSG00000022884	30.6144	1.09372e-06	0.00144249	0.683919	0.999958
ENSMUSG00000081552	0.107562	-2.24648e-07	0.00144269	0.915334	0.999958
ENSMUSG00000019990	0.484001	5.19945e-07	0.00144269	0.547421	0.999958
ENSMUSG00000028228	13.367	2.58638e-06	0.00144258	0.761419	0.999958
ENSMUSG00000097148	0.546986	-3.24926e-07	0.00144269	0.878795	0.999958
ENSMUSG00000032409	3.70944	-9.20613e-07	0.00144266	0.856261	0.999958
ENSMUSG00000024083	65.6366	-5.37818e-05	0.00144261	0.54122	0.999958
ENSMUSG00000038759	6.2595	2.11252e-06	0.00144264	0.746389	0.999958
ENSMUSG00000041974	7.15419	1.2269e-05	0.00144261	0.16978	0.999958
ENSMUSG00000051335	1.44927	-2.06948e-07	0.00144267	0.959125	0.999958
ENSMUSG00000049303	12.1845	-1.48264e-05	0.00144259	0.222289	0.999958
ENSMUSG00000071847	3.59912	2.40178e-06	0.00144265	0.688581	0.999958
ENSMUSG00000040435	13.2039	8.99513e-06	0.00144254	0.419862	0.999958
ENSMUSG00000045205	3.51432	4.08922e-06	0.00144265	0.503617	0.999958
ENSMUSG00000111631	0.0295822	-1.03911e-07	0.00144269	0.975588	0.999958
ENSMUSG00000079489	0.0303877	-7.87671e-08	0.00144269	0.995937	0.999958
ENSMUSG00000048916	0.177441	-1.10664e-10	0.00144269	0.910997	0.999958
ENSMUSG00000090952	0.805424	-1.41905e-07	0.00144268	0.92706	0.999958
ENSMUSG00000058298	2.7388	3.02588e-06	0.00144266	0.559319	0.999958
ENSMUSG00000082455	0.0805432	-3.62518e-08	0.00144269	0.970491	0.999958
ENSMUSG00000054630	0.06591	-4.2e-07	0.00144269	0.879792	0.999958
ENSMUSG00000044641	2.0099	3.50311e-06	0.00144268	0.351682	0.999958
ENSMUSG00000028730	0.441735	-2.29781e-08	0.00144269	0.927355	0.999958
ENSMUSG00000001847	110.467	2.3568e-06	0.00144162	0.93276	0.999958
ENSMUSG00000100546	0.0342998	-4.79713e-09	0.00144269	0.910441	0.999958
ENSMUSG00000046096	3.35909	-6.7293e-06	0.00144265	0.26354	0.999958
ENSMUSG00000109561	0.0310136	4.57552e-08	0.00144269	0.892722	0.999958
ENSMUSG00000105683	0.0313338	3.11584e-08	0.0014427	0.841599	0.999958
ENSMUSG00000031698	0.454522	-1.302e-06	0.00144269	0.686715	0.999958
ENSMUSG00000025431	0.0524541	4.54387e-08	0.00144269	0.805839	0.999958
ENSMUSG00000020917	43.9504	-2.56579e-06	0.00144263	0.654719	0.999958
ENSMUSG00000097710	0.0239413	-7.55527e-08	0.00144269	0.994724	0.999958
ENSMUSG00000062859	0.509021	-1.70178e-06	0.00144269	0.60063	0.999958
ENSMUSG00000074256	0.015732	1.35912e-08	0.00144269	0.929137	0.999958
ENSMUSG00000030271	2.84966	-9.25422e-05	0.00144414	0.445747	0.999958
ENSMUSG00000104631	0.0246777	-9.74905e-08	0.00144269	0.966631	0.999958
ENSMUSG00000008932	0.0192483	-1.54027e-07	0.00144269	0.979495	0.999958
ENSMUSG00000038591	0.0202237	-4.68093e-08	0.00144269	0.941931	0.999958
ENSMUSG00000097632	0.0194947	1.72373e-07	0.00144269	0.929137	0.999958
ENSMUSG00000051251	0.0129621	2.1514e-08	0.00144269	0.912126	0.999958
ENSMUSG00000021200	0.0120658	6.73e-08	0.0014427	0.898485	0.999958
ENSMUSG00000047894	0.134333	1.31492e-07	0.00144269	0.613332	0.999958
ENSMUSG00000038930	1.33763	1.89589e-06	0.00144268	0.585112	0.999958
ENSMUSG00000103233	0.0507023	-2.91003e-08	0.00144269	0.931716	0.999958
ENSMUSG00000042641	0.0495768	-1.77078e-08	0.00144269	0.915178	0.999958
ENSMUSG00000072673	0.0292371	9.95304e-08	0.0014427	0.800657	0.999958
ENSMUSG00000057286	1.12269	-3.77085e-06	0.00144268	0.260252	0.999958
ENSMUSG00000102114	0.0170195	-1.24368e-08	0.00144269	0.913584	0.999958
ENSMUSG00000070808	1.19311	-3.85692e-06	0.00144268	0.303221	0.999958
ENSMUSG00000028688	2.5847	-3.56585e-07	0.00144267	0.950246	0.999958
ENSMUSG00000041757	7.81521	-3.48636e-06	0.00144264	0.69746	0.999958
ENSMUSG00000032120	14.3456	-2.04608e-06	0.00144258	0.82401	0.999958
ENSMUSG00000052955	0.0200554	-5.98803e-08	0.00144269	0.913584	0.999958
ENSMUSG00000038235	2.2845	-1.24635e-06	0.00144267	0.799321	0.999958
ENSMUSG00000051663	0.0553877	-1.28238e-07	0.00144269	0.978874	0.999958
ENSMUSG00000025241	14.1247	5.14561e-06	0.0014426	0.46768	0.999958
ENSMUSG00000022214	20.2738	-1.07882e-05	0.00144249	0.889672	0.999958
ENSMUSG00000027347	3.08729	-4.77378e-07	0.00144267	0.910667	0.999958
ENSMUSG00000097455	0.0644857	-8.81114e-08	0.00144269	0.936516	0.999958
ENSMUSG00000097806	0.128479	-7.86078e-07	0.00144269	0.626848	0.999958
ENSMUSG00000052336	0.555822	1.55064e-06	0.00144269	0.48806	0.999958
ENSMUSG00000024429	23.3403	-1.60419e-05	0.00144255	0.171398	0.999958
ENSMUSG00000029245	29.653	-6.13611e-06	0.00144261	0.581909	0.999958
ENSMUSG00000018819	2.23938	5.43294e-06	0.00144268	0.196713	0.999958
ENSMUSG00000071796	20.9607	1.35242e-05	0.00144258	0.184266	0.999958
ENSMUSG00000034799	10.1626	1.04949e-06	0.00144265	0.856171	0.999958
ENSMUSG00000037795	1.31087	1.60589e-07	0.00144268	0.924716	0.999958
ENSMUSG00000087621	0.0525909	6.04888e-09	0.00144269	0.895535	0.999958
ENSMUSG00000004018	1.95197	6.13249e-06	0.00144269	0.0728625	0.999958
ENSMUSG00000031592	14.6105	1.52051e-05	0.00144261	0.0482191	0.999958
ENSMUSG00000021700	11.9132	5.83685e-07	0.00144264	0.865568	0.999958
ENSMUSG00000052673	0.15441	6.40756e-07	0.00144269	0.615513	0.999958
ENSMUSG00000019302	66.1976	-5.76966e-06	0.00144253	0.619083	0.999958
ENSMUSG00000023945	0.0234957	8.94324e-08	0.0014427	0.833509	0.999958
ENSMUSG00000018166	0.200767	2.01481e-08	0.00144269	0.91144	0.999958
ENSMUSG00000078503	0.46535	1.44567e-06	0.00144269	0.332922	0.999958
ENSMUSG00000026288	0.352306	3.14625e-06	0.00144269	0.0436901	0.999958
ENSMUSG00000000957	18.1638	-1.81541e-06	0.00144248	0.884551	0.999958
ENSMUSG00000028461	5.72231	7.77017e-06	0.00144264	0.261895	0.999958
ENSMUSG00000006611	5.50342	-1.90636e-05	0.00144269	0.00872463	0.999958
ENSMUSG00000051985	0.0235629	1.28255e-07	0.0014427	0.841482	0.999958
ENSMUSG00000097536	0.253909	2.09475e-07	0.00144269	0.627902	0.999958
ENSMUSG00000047810	0.115006	7.73719e-07	0.00144269	0.428561	0.999958
ENSMUSG00000094724	12.8667	-6.3979e-07	0.00144269	0.82585	0.999958
ENSMUSG00000061535	0.0367155	1.13504e-07	0.0014427	0.851351	0.999958
ENSMUSG00000035686	9.58074	-1.59851e-06	0.00144259	0.855942	0.999958
ENSMUSG00000104671	0.0820089	-2.19956e-07	0.00144269	0.970503	0.999958
ENSMUSG00000102234	0.11436	-2.74074e-07	0.00144269	0.966145	0.999958
ENSMUSG00000101860	0.0196561	-2.04811e-08	0.00144269	0.921025	0.999958
ENSMUSG00000027524	1.79281	2.23709e-06	0.00144268	0.524163	0.999958
ENSMUSG00000073528	0.0315782	-9.78418e-08	0.00144269	0.945225	0.999958
ENSMUSG00000102215	0.0604968	1.49619e-08	0.00144269	0.87458	0.999958
ENSMUSG00000097879	0.160902	-2.03969e-07	0.00144269	0.969971	0.999958
ENSMUSG00000026840	0.39168	3.74533e-07	0.00144269	0.814522	0.999958
ENSMUSG00000028869	11.8465	-3.03588e-06	0.00144256	0.763417	0.999958
ENSMUSG00000019810	13.3985	-3.05911e-06	0.00144253	0.576742	0.999958
ENSMUSG00000092444	0.0194674	-4.69547e-08	0.0014427	0.832314	0.999958
ENSMUSG00000043557	7.28399	6.40416e-07	0.00144265	0.90729	0.999958
ENSMUSG00000055494	0.0938178	-8.44177e-07	0.00144269	0.429862	0.999958
ENSMUSG00000097530	1.19249	-1.94679e-07	0.00144269	0.915121	0.999958
ENSMUSG00000020743	4.55727	-5.81743e-06	0.00144263	0.421455	0.999958
ENSMUSG00000086942	0.0469745	9.58532e-08	0.00144269	0.844093	0.999958
ENSMUSG00000111539	0.0448195	1.4404e-07	0.0014427	0.786488	0.999958
ENSMUSG00000091580	0.319421	3.61264e-07	0.00144269	0.663912	0.999958
ENSMUSG00000087028	0.0479139	2.47704e-07	0.00144269	0.740316	0.999958
ENSMUSG00000041827	0.0954424	-7.25884e-07	0.00144269	0.547794	0.999958
ENSMUSG00000037355	2.97794	-3.55899e-06	0.00144265	0.531201	0.999958
ENSMUSG00000030528	0.251686	-7.59955e-07	0.00144269	0.815541	0.999958
ENSMUSG00000033423	38.826	-8.62829e-06	0.00144236	0.58289	0.999958
ENSMUSG00000026399	2.73398	-3.59584e-06	0.00144268	0.329527	0.999958
ENSMUSG00000071047	0.039852	-1.42365e-07	0.00144269	0.975845	0.999958
ENSMUSG00000020910	2.06206	-7.78592e-07	0.00144266	0.879419	0.999958
ENSMUSG00000013662	28.0694	4.21234e-06	0.00144253	0.549043	0.999958
ENSMUSG00000040372	0.0629769	-1.13375e-07	0.00144269	0.926601	0.999958
ENSMUSG00000038248	4.21258	-7.70895e-07	0.00144264	0.9011	0.999958
ENSMUSG00000091866	0.0950865	5.86499e-08	0.00144269	0.771892	0.999958
ENSMUSG00000024905	0.0814517	4.18378e-08	0.00144269	0.802611	0.999958
ENSMUSG00000107504	0.0201262	-3.29209e-08	0.00144269	0.929137	0.999958
ENSMUSG00000049091	8.50449	-1.37532e-06	0.0014426	0.870795	0.999958
ENSMUSG00000026885	2.79349	-5.23672e-06	0.00144266	0.325319	0.999958
ENSMUSG00000030249	0.0647238	-2.01654e-07	0.00144269	0.947368	0.999958
ENSMUSG00000043424	9.88425	-1.39158e-06	0.00144265	0.809869	0.999958
ENSMUSG00000092627	0.416509	-5.17334e-07	0.00144269	0.819073	0.999958
ENSMUSG00000038398	8.48483	-1.84368e-06	0.00144259	0.832184	0.999958
ENSMUSG00000005533	4.61076	5.29938e-06	0.00144265	0.36688	0.999958
ENSMUSG00000027832	12.5559	6.2426e-06	0.0014426	0.473653	0.999958
ENSMUSG00000107362	0.560567	-8.18579e-07	0.00144269	0.866748	0.999958
ENSMUSG00000006676	29.2547	-2.19172e-06	0.00144264	0.742147	0.999958
ENSMUSG00000001419	18.2853	4.54322e-05	0.00144295	0.343811	0.999958
ENSMUSG00000073418	8.63861	-3.87487e-06	0.00144265	0.530216	0.999958
ENSMUSG00000034801	7.28339	5.94489e-06	0.00144263	0.464652	0.999958
ENSMUSG00000097643	0.0653176	-5.19128e-07	0.00144269	0.748802	0.999958
ENSMUSG00000041923	6.9549	-6.61664e-06	0.00144262	0.390382	0.999958
ENSMUSG00000072612	0.368413	3.31001e-08	0.00144269	0.919008	0.999958
ENSMUSG00000024827	33.8655	-1.69019e-05	0.00144259	0.663039	0.999958
ENSMUSG00000054966	0.059938	-9.16391e-08	0.00144269	0.916076	0.999958
ENSMUSG00000108709	0.0372264	-3.42428e-08	0.00144269	0.932347	0.999958
ENSMUSG00000057541	5.67754	1.4084e-06	0.00144261	0.856426	0.999958
ENSMUSG00000075284	1.67355	3.87297e-06	0.00144268	0.299929	0.999958
ENSMUSG00000020682	0.360571	5.37861e-07	0.00144269	0.647873	0.999958
ENSMUSG00000010175	7.95413	8.66293e-06	0.00144266	0.153938	0.999958
ENSMUSG00000043313	1.53996	7.7173e-07	0.00144268	0.811959	0.999958
ENSMUSG00000029552	1.86967	-1.89436e-06	0.00144266	0.726472	0.999958
ENSMUSG00000045282	0.51285	2.0539e-06	0.00144269	0.329363	0.999958
ENSMUSG00000041592	1.12056	1.02983e-05	0.0014427	0.00430628	0.999958
ENSMUSG00000031913	24.8387	-9.72144e-06	0.00144242	0.501442	0.999958
ENSMUSG00000094388	0.290772	1.35151e-07	0.00144269	0.807013	0.999958
ENSMUSG00000048967	2.08816	-5.43505e-06	0.00144268	0.132337	0.999958
ENSMUSG00000038763	0.0263632	-9.57894e-08	0.00144269	0.96847	0.999958
ENSMUSG00000020580	35.7514	5.52236e-06	0.00144244	0.774043	0.999958
ENSMUSG00000008318	3.84629	5.837e-06	0.00144266	0.253224	0.999958
ENSMUSG00000104197	0.146479	3.20904e-07	0.00144269	0.604104	0.999958
ENSMUSG00000021785	12.3961	3.84683e-05	0.0014428	0.235481	0.999958
ENSMUSG00000033022	2.29398	-1.05471e-06	0.00144267	0.816284	0.999958
ENSMUSG00000034265	4.28794	-6.88955e-07	0.00144264	0.912396	0.999958
ENSMUSG00000041245	1.25263	-2.26294e-07	0.00144268	0.961177	0.999958
ENSMUSG00000041439	11.5316	5.22864e-06	0.00144259	0.603979	0.999958
ENSMUSG00000097902	0.0156581	3.27026e-08	0.00144269	0.905536	0.999958
ENSMUSG00000096736	0.0188462	8.82691e-08	0.0014427	0.832314	0.999958
ENSMUSG00000035754	13.653	7.6443e-06	0.00144255	0.466257	0.999958
ENSMUSG00000036333	33.9606	1.70126e-06	0.00144264	0.945204	0.999958
ENSMUSG00000053980	0.0839091	2.13615e-07	0.00144269	0.530732	0.999958
ENSMUSG00000073233	0.401152	-5.45722e-07	0.00144269	0.711446	0.999958
ENSMUSG00000064330	0.0278351	-1.91731e-07	0.0014427	0.984678	0.999958
ENSMUSG00000096972	0.256924	7.8232e-07	0.00144269	0.31992	0.999958
ENSMUSG00000035863	38.7384	1.39289e-06	0.00144255	0.894478	0.999958
ENSMUSG00000031543	0.265489	-7.45543e-07	0.00144269	0.788211	0.999958
ENSMUSG00000103293	0.0409319	-1.14194e-08	0.00144269	0.946619	0.999958
ENSMUSG00000102275	0.018111	-1.15085e-07	0.00144269	0.94005	0.999958
ENSMUSG00000024168	0.183398	8.58243e-08	0.00144269	0.798816	0.999958
ENSMUSG00000073678	2.18388	-1.56515e-06	0.00144266	0.760009	0.999958
ENSMUSG00000092395	1.28357	1.64777e-07	0.00144269	0.744073	0.999958
ENSMUSG00000057244	0.158712	1.96037e-08	0.00144269	0.915101	0.999958
ENSMUSG00000002032	2.42505	4.3637e-06	0.00144267	0.368664	0.999958
ENSMUSG00000092490	0.227013	-4.34924e-07	0.00144269	0.918217	0.999958
ENSMUSG00000036432	3.21381	-4.31033e-06	0.00144265	0.460237	0.999958
ENSMUSG00000024972	0.0335122	5.45483e-09	0.00144269	0.89802	0.999958
ENSMUSG00000022336	19.6577	9.82015e-06	0.00144259	0.29724	0.999958
ENSMUSG00000030103	18.7642	2.6092e-07	0.00144252	0.981525	0.999958
ENSMUSG00000024241	7.44136	7.21782e-06	0.00144265	0.294363	0.999958
ENSMUSG00000019846	2.82526	4.90852e-06	0.00144267	0.289298	0.999958
ENSMUSG00000102782	0.0346047	1.23697e-08	0.00144269	0.919942	0.999958
ENSMUSG00000046085	0.137932	-1.35355e-07	0.00144269	0.847706	0.999958
ENSMUSG00000075229	3.11472	-4.28702e-06	0.00144266	0.423077	0.999958
ENSMUSG00000063253	35.8108	5.16061e-08	0.00144261	0.909607	0.999958
ENSMUSG00000005871	54.2216	1.53762e-05	0.00144261	0.418853	0.999958
ENSMUSG00000078141	0.0145467	-3.38846e-08	0.00144269	0.929137	0.999958
ENSMUSG00000048070	0.103302	-3.12135e-07	0.00144269	0.883974	0.999958
ENSMUSG00000011884	12.1623	2.55219e-06	0.00144257	0.787468	0.999958
ENSMUSG00000108520	0.182005	1.18089e-07	0.00144269	0.870347	0.999958
ENSMUSG00000027737	2.65712	1.17704e-05	0.00144269	0.0881523	0.999958
ENSMUSG00000097706	0.246958	1.14642e-06	0.00144269	0.122387	0.999958
ENSMUSG00000006019	2.65833	-1.44458e-06	0.00144267	0.725102	0.999958
ENSMUSG00000021403	2.25738	2.6652e-06	0.00144267	0.53921	0.999958
ENSMUSG00000041697	94.6739	-0.00014009	0.00144599	0.866758	0.999958
ENSMUSG00000025486	14.2222	9.31569e-06	0.00144259	0.324881	0.999958
ENSMUSG00000071650	23.8122	3.36936e-06	0.00144253	0.774818	0.999958
ENSMUSG00000047591	0.0220656	-8.18497e-09	0.00144269	0.912566	0.999958
ENSMUSG00000031155	8.54699	-1.21661e-05	0.00144264	0.111125	0.999958
ENSMUSG00000098105	0.334374	2.16615e-08	0.0014427	0.997055	0.999958
ENSMUSG00000028911	11.6986	-2.14877e-06	0.00144255	0.830969	0.999958
ENSMUSG00000111885	0.315649	-1.87805e-07	0.0014427	0.969391	0.999958
ENSMUSG00000026696	14.7711	-6.89802e-06	0.00144258	0.46794	0.999958
ENSMUSG00000046573	1.97867	4.01472e-06	0.00144267	0.368191	0.999958
ENSMUSG00000057604	4.4413	-2.35938e-06	0.00144267	0.565424	0.999958
ENSMUSG00000015405	0.995025	-4.63341e-06	0.00144268	0.251164	0.999958
ENSMUSG00000102517	0.0736011	-1.34583e-08	0.00144269	0.911372	0.999958
ENSMUSG00000090266	3.1581	5.00542e-06	0.00144265	0.3821	0.999958
ENSMUSG00000050967	3.65049	1.66576e-06	0.00144266	0.74199	0.999958
ENSMUSG00000025156	32.1854	-1.16177e-06	0.00144248	0.925512	0.999958
ENSMUSG00000040111	4.38945	5.70702e-06	0.00144264	0.371452	0.999958
ENSMUSG00000067924	13.5529	-2.74538e-06	0.00144263	0.689567	0.999958
ENSMUSG00000051224	1.481	-1.59164e-06	0.00144267	0.72166	0.999958
ENSMUSG00000020892	0.109795	-5.10794e-08	0.00144269	0.834459	0.999958
ENSMUSG00000087352	0.0316805	-1.1227e-07	0.00144269	0.939494	0.999958
ENSMUSG00000038738	8.50413	1.58875e-07	0.00144266	0.97416	0.999958
ENSMUSG00000037134	4.09051	5.91196e-07	0.00144264	0.920605	0.999958
ENSMUSG00000000439	7.50478	-4.57119e-06	0.00144258	0.617743	0.999958
ENSMUSG00000035372	9.28721	-1.52409e-05	0.00144265	0.0516003	0.999958
ENSMUSG00000025533	4.99335	-2.88279e-06	0.00144264	0.649367	0.999958
ENSMUSG00000036966	22.6753	5.36864e-06	0.00144254	0.620326	0.999958
ENSMUSG00000014496	10.3891	-2.34532e-06	0.00144256	0.812471	0.999958
ENSMUSG00000020389	5.04939	2.63682e-06	0.00144266	0.609141	0.999958
ENSMUSG00000034575	6.05455	1.61683e-06	0.00144262	0.829026	0.999958
ENSMUSG00000041375	2.34857	1.34332e-07	0.00144267	0.975177	0.999958
ENSMUSG00000003068	17.2671	-7.15963e-06	0.00144261	0.377072	0.999958
ENSMUSG00000098650	1.56558	2.43659e-07	0.00144269	0.716444	0.999958
ENSMUSG00000057193	32.1377	9.15464e-07	0.00144259	0.977735	0.999958
ENSMUSG00000046719	1.14542	-2.74143e-06	0.00144268	0.495111	0.999958
ENSMUSG00000025932	5.64528	-2.62615e-06	0.00144262	0.717932	0.999958
ENSMUSG00000083670	0.512771	-1.77673e-07	0.00144269	0.973963	0.999958
ENSMUSG00000068876	0.460138	-2.06518e-07	0.00144269	0.992903	0.999958
ENSMUSG00000097219	0.0973022	-3.80747e-07	0.00144269	0.706626	0.999958
ENSMUSG00000111837	0.0466745	1.46089e-07	0.00144269	0.903223	0.999958
ENSMUSG00000059689	9.38999	2.69175e-07	0.00144258	0.976569	0.999958
ENSMUSG00000080981	0.0434761	5.07835e-08	0.00144269	0.873824	0.999958
ENSMUSG00000051146	3.05777	-1.95047e-06	0.00144265	0.726683	0.999958
ENSMUSG00000086360	0.0744187	7.75889e-09	0.00144269	0.959048	0.999958
ENSMUSG00000022686	3.32238	4.22972e-06	0.00144268	0.176979	0.999958
ENSMUSG00000025473	2.15644	-6.44724e-07	0.00144268	0.859347	0.999958
ENSMUSG00000097392	0.778319	-2.07525e-06	0.00144269	0.525739	0.999958
ENSMUSG00000109528	0.0695731	2.93506e-07	0.00144269	0.65677	0.999958
ENSMUSG00000102478	0.0431636	6.20313e-08	0.00144269	0.877603	0.999958
ENSMUSG00000042102	0.0133772	9.62598e-08	0.0014427	0.872752	0.999958
ENSMUSG00000031534	9.44541	-1.26596e-05	0.00144264	0.456551	0.999958
ENSMUSG00000103889	0.0461682	-1.17582e-07	0.00144269	0.937224	0.999958
ENSMUSG00000047766	8.37889	-3.59742e-06	0.00144262	0.634899	0.999958
ENSMUSG00000043998	14.5371	1.40212e-05	0.00144256	0.20512	0.999958
ENSMUSG00000027247	23.1539	-1.45479e-05	0.00144251	0.250597	0.999958
ENSMUSG00000063358	91.9915	-8.14783e-06	0.00144211	0.693096	0.999958
ENSMUSG00000075467	9.30162	-1.16941e-05	0.00144261	0.181898	0.999958
ENSMUSG00000097944	0.680703	-2.41934e-07	0.00144269	0.952706	0.999958
ENSMUSG00000056174	8.11397	-2.13979e-06	0.00144264	0.733401	0.999958
ENSMUSG00000063514	0.338923	-3.70823e-07	0.00144269	0.811768	0.999958
ENSMUSG00000063145	2.46265	-1.33475e-05	0.00144269	0.00878313	0.999958
ENSMUSG00000055707	16.1287	1.12537e-06	0.00144258	0.903199	0.999958
ENSMUSG00000105342	0.0195922	-1.99563e-07	0.00144269	0.984815	0.999958
ENSMUSG00000025784	2.11218	-4.56245e-06	0.00144267	0.303102	0.999958
ENSMUSG00000078528	0.0428361	9.45327e-08	0.00144269	0.844008	0.999958
ENSMUSG00000022132	10.2653	1.28649e-06	0.0014426	0.877028	0.999958
ENSMUSG00000052302	2.86873	-8.96656e-07	0.00144267	0.939881	0.999958
ENSMUSG00000027202	0.0663323	1.87088e-07	0.00144269	0.697084	0.999958
ENSMUSG00000111685	0.0583992	2.05685e-07	0.0014427	0.75697	0.999958
ENSMUSG00000031216	5.11622	-1.28493e-06	0.00144262	0.860729	0.999958
ENSMUSG00000024012	59.946	-3.57205e-05	0.00144227	0.281315	0.999958
ENSMUSG00000020003	8.19746	-7.9803e-06	0.00144264	0.264597	0.999958
ENSMUSG00000108763	0.098926	4.34774e-08	0.00144269	0.907209	0.999958
ENSMUSG00000005378	5.19751	-4.04476e-06	0.00144265	0.47637	0.999958
ENSMUSG00000036586	0.0227482	3.19787e-09	0.00144269	0.912407	0.999958
ENSMUSG00000001707	7.69762	1.65688e-06	0.00144266	0.750245	0.999958
ENSMUSG00000087458	0.289008	1.74367e-07	0.00144269	0.719325	0.999958
ENSMUSG00000020205	4.63668	-9.45274e-06	0.00144264	0.172515	0.999958
ENSMUSG00000056124	8.46417	-9.42959e-07	0.00144263	0.976394	0.999958
ENSMUSG00000049493	5.02179	8.23523e-07	0.00144264	0.895956	0.999958
ENSMUSG00000021732	0.565262	-3.96884e-07	0.00144269	0.99489	0.999958
ENSMUSG00000021751	2.33749	3.97897e-06	0.00144268	0.267889	0.999958
ENSMUSG00000034488	11.5914	-4.03785e-06	0.00144263	0.55927	0.999958
ENSMUSG00000086691	0.0219635	-2.83568e-08	0.0014427	0.906189	0.999958
ENSMUSG00000046567	4.44805	7.99089e-06	0.00144267	0.111647	0.999958
ENSMUSG00000037750	9.75039	-1.04903e-06	0.00144262	0.887742	0.999958
ENSMUSG00000051590	2.76019	2.03752e-06	0.00144266	0.68013	0.999958
ENSMUSG00000053465	0.187422	1.38195e-07	0.00144269	0.789503	0.999958
ENSMUSG00000073753	0.012397	-1.60563e-07	0.00144269	0.942287	0.999958
ENSMUSG00000031125	0.0131352	-1.49776e-07	0.00144269	0.962727	0.999958
ENSMUSG00000021242	34.6849	-1.20951e-05	0.00144244	0.51728	0.999958
ENSMUSG00000038085	1.43609	1.54758e-06	0.00144268	0.621415	0.999958
ENSMUSG00000010663	111.814	-4.93182e-05	0.0014428	0.321018	0.999958
ENSMUSG00000054958	0.188628	-2.67236e-06	0.00144269	0.204021	0.999958
ENSMUSG00000061981	30.8133	-4.83149e-06	0.00144233	0.767339	0.999958
ENSMUSG00000003778	15.0395	-6.58571e-06	0.0014425	0.58667	0.999958
ENSMUSG00000087259	1.53322	5.57436e-06	0.00144268	0.149039	0.999958
ENSMUSG00000051950	4.07205	3.03662e-06	0.00144263	0.669654	0.999958
ENSMUSG00000090157	0.291744	1.64352e-07	0.00144269	0.818526	0.999958
ENSMUSG00000053656	0.776628	-1.03007e-06	0.00144269	0.718979	0.999958
ENSMUSG00000080888	0.101926	2.98049e-07	0.00144269	0.56897	0.999958
ENSMUSG00000084851	0.0515678	4.78381e-08	0.00144269	0.870645	0.999958
ENSMUSG00000027580	0.473226	-8.00731e-07	0.00144269	0.822795	0.999958
ENSMUSG00000005148	3.96814	1.81139e-06	0.00144266	0.701463	0.999958
ENSMUSG00000108452	0.108428	3.34671e-07	0.00144269	0.603401	0.999958
ENSMUSG00000109876	0.0197857	-1.83801e-08	0.00144269	0.915772	0.999958
ENSMUSG00000097989	0.160055	-2.30269e-08	0.00144269	0.893728	0.999958
ENSMUSG00000044014	0.0295761	-7.86491e-08	0.00144269	0.973382	0.999958
ENSMUSG00000054057	2.91678	-1.85659e-06	0.00144268	0.575154	0.999958
ENSMUSG00000066687	2.11881	2.88342e-06	0.00144267	0.513627	0.999958
ENSMUSG00000020018	3.20916	-6.98688e-06	0.00144267	0.191066	0.999958
ENSMUSG00000063652	0.459537	2.65023e-06	0.00144269	0.195115	0.999958
ENSMUSG00000079499	2.21045	-5.63841e-06	0.00144268	0.174525	0.999958
ENSMUSG00000020641	0.538794	-1.72515e-06	0.00144269	0.469073	0.999958
ENSMUSG00000078570	11.2172	-7.14755e-06	0.0014426	0.407188	0.999958
ENSMUSG00000049969	6.82489	-4.75109e-06	0.00144263	0.513831	0.999958
ENSMUSG00000090860	0.398419	-9.94911e-08	0.00144269	0.875262	0.999958
ENSMUSG00000060429	2.16146	-3.41239e-07	0.00144267	0.955686	0.999958
ENSMUSG00000047965	0.224854	-1.2508e-08	0.0014427	0.89969	0.999958
ENSMUSG00000016940	12.8492	1.10158e-05	0.0014426	0.23096	0.999958
ENSMUSG00000023391	2.59674	1.53041e-06	0.00144267	0.725881	0.999958
ENSMUSG00000096006	3.44957	1.64271e-06	0.00144269	0.517458	0.999958
ENSMUSG00000045215	0.0890131	-8.31224e-08	0.00144269	0.801582	0.999958
ENSMUSG00000072934	0.172336	4.33034e-07	0.00144269	0.595445	0.999958
ENSMUSG00000045039	7.48488	4.3688e-06	0.00144263	0.537405	0.999958
ENSMUSG00000062619	4.89732	2.08132e-07	0.00144265	0.973432	0.999958
ENSMUSG00000081189	0.0752421	-1.55537e-07	0.00144269	0.891817	0.999958
ENSMUSG00000019768	0.253779	4.14403e-07	0.00144269	0.592177	0.999958
ENSMUSG00000046961	1.07298	1.92499e-07	0.00144268	0.917061	0.999958
ENSMUSG00000025892	6.21133	-2.63298e-06	0.00144263	0.790231	0.999958
ENSMUSG00000106834	0.0128602	-3.08075e-08	0.00144269	0.937045	0.999958
ENSMUSG00000048988	0.534019	-3.79682e-06	0.00144269	0.179681	0.999958
ENSMUSG00000021431	3.04998	-4.96996e-06	0.00144267	0.31745	0.999958
ENSMUSG00000105711	0.0121488	-1.33139e-07	0.00144269	0.940802	0.999958
ENSMUSG00000083650	0.0146355	9.42608e-08	0.0014427	0.879433	0.999958
ENSMUSG00000031662	0.131135	-6.42889e-07	0.00144269	0.826472	0.999958
ENSMUSG00000044092	0.0140967	1.03324e-07	0.0014427	0.868298	0.999958
ENSMUSG00000107176	1.19275	-2.27588e-06	0.00144269	0.200154	0.999958
ENSMUSG00000067642	0.0272046	-4.85593e-08	0.00144269	0.88923	0.999958
ENSMUSG00000048617	0.154851	4.36006e-08	0.00144269	0.874317	0.999958
ENSMUSG00000004996	3.366	2.10106e-06	0.00144266	0.68879	0.999958
ENSMUSG00000071104	0.47568	3.32342e-07	0.00144269	0.690893	0.999958
ENSMUSG00000051065	4.79753	-5.7028e-08	0.00144264	0.992275	0.999958
ENSMUSG00000022329	5.55537	-6.64418e-06	0.00144261	0.419012	0.999958
ENSMUSG00000028654	5.44368	2.87772e-07	0.00144267	0.885477	0.999958
ENSMUSG00000037070	10.7334	1.74868e-05	0.00144263	0.0627493	0.999958
ENSMUSG00000061616	0.0157713	-4.88821e-09	0.00144269	0.929137	0.999958
ENSMUSG00000026393	25.82	6.87504e-06	0.00144245	0.317553	0.999958
ENSMUSG00000103195	0.047523	-3.32615e-07	0.00144269	0.904318	0.999958
ENSMUSG00000055485	4.69171	-1.55744e-06	0.00144263	0.824172	0.999958
ENSMUSG00000020720	27.5868	-1.45728e-05	0.00144251	0.187527	0.999958
ENSMUSG00000002250	0.325103	-2.31009e-07	0.00144269	0.617819	0.999958
ENSMUSG00000037876	9.38246	7.29506e-06	0.00144261	0.370351	0.999958
ENSMUSG00000032068	0.0187495	-1.69544e-07	0.00144269	0.980571	0.999958
ENSMUSG00000025607	13.7519	-1.57324e-06	0.00144251	0.891639	0.999958
ENSMUSG00000102969	0.214911	-1.41192e-06	0.00144269	0.388523	0.999958
ENSMUSG00000023982	0.0772247	-2.15554e-08	0.00144269	0.94096	0.999958
ENSMUSG00000022494	6.29925	-4.53811e-06	0.0014426	0.590785	0.999958
ENSMUSG00000010110	16.9846	6.38524e-06	0.00144249	0.602678	0.999958
ENSMUSG00000021671	5.8994	5.89108e-06	0.00144262	0.453363	0.999958
ENSMUSG00000038836	3.90422	-1.21086e-06	0.00144265	0.828795	0.999958
ENSMUSG00000026456	7.31766	-3.55189e-06	0.00144262	0.62233	0.999958
ENSMUSG00000059534	33.3253	1.59955e-05	0.0014426	0.105768	0.999958
ENSMUSG00000033460	8.49083	2.0208e-06	0.00144266	0.697561	0.999958
ENSMUSG00000043388	9.55798	1.21969e-05	0.00144262	0.145334	0.999958
ENSMUSG00000043635	1.6759	3.87913e-06	0.00144267	0.38036	0.999958
ENSMUSG00000049872	1.68881	-1.39436e-06	0.00144267	0.764079	0.999958
ENSMUSG00000096948	0.0364875	1.18795e-07	0.00144269	0.877602	0.999958
ENSMUSG00000040904	2.66138	-1.83142e-06	0.00144268	0.614337	0.999958
ENSMUSG00000026176	0.847614	-3.18847e-06	0.00144269	0.272432	0.999958
ENSMUSG00000089957	0.0646423	-8.07375e-08	0.00144269	0.875504	0.999958
ENSMUSG00000104303	0.0133552	-2.03548e-08	0.0014427	0.906059	0.999958
ENSMUSG00000027430	7.64766	-2.20425e-06	0.00144261	0.77864	0.999958
ENSMUSG00000109850	0.0142375	-1.19068e-07	0.00144269	0.944791	0.999958
ENSMUSG00000015850	14.1697	2.15833e-06	0.00144259	0.458895	0.999958
ENSMUSG00000102778	0.0352608	-8.10598e-08	0.00144269	0.956135	0.999958
ENSMUSG00000081137	0.183	-3.72817e-07	0.00144269	0.991264	0.999958
ENSMUSG00000108035	0.0558995	-1.18092e-07	0.00144269	0.939357	0.999958
ENSMUSG00000094852	0.0228026	5.40509e-08	0.0014427	0.832314	0.999958
ENSMUSG00000111443	0.574799	4.74337e-07	0.00144269	0.639677	0.999958
ENSMUSG00000064302	20.9981	5.79772e-06	0.00144264	0.86252	0.999958
ENSMUSG00000079450	0.464396	2.62701e-06	0.00144269	0.218714	0.999958
ENSMUSG00000068264	4.63176	-3.26852e-06	0.00144264	0.594011	0.999958
ENSMUSG00000037890	7.92924	-3.05877e-06	0.00144262	0.688426	0.999958
ENSMUSG00000030062	56.1395	1.10118e-06	0.00144227	0.949953	0.999958
ENSMUSG00000068134	2.3085	1.67788e-06	0.00144267	0.654372	0.999958
ENSMUSG00000025138	6.32789	1.73461e-06	0.0014426	0.832087	0.999958
ENSMUSG00000042286	1.25479	3.68669e-06	0.00144268	0.281144	0.999958
ENSMUSG00000096145	7.99114	0.000212974	0.00145062	0.733121	0.999958
ENSMUSG00000109481	0.106443	3.64666e-07	0.00144269	0.589603	0.999958
ENSMUSG00000021294	0.265346	-9.8053e-07	0.00144269	0.574705	0.999958
ENSMUSG00000048027	13.0866	3.53021e-06	0.00144253	0.751484	0.999958
ENSMUSG00000042682	46.0745	1.46895e-05	0.00144258	0.158005	0.999958
ENSMUSG00000085256	1.09919	1.02236e-06	0.00144269	0.598989	0.999958
ENSMUSG00000017718	0.153484	-1.09357e-06	0.00144269	0.298103	0.999958
ENSMUSG00000109901	13.9014	-2.39497e-05	0.00144273	0.814343	0.999958
ENSMUSG00000037973	0.0338788	-3.67555e-08	0.00144269	0.938935	0.999958
ENSMUSG00000029321	0.0339411	-1.57963e-07	0.0014427	0.914706	0.999958
ENSMUSG00000034563	42.9946	-2.61192e-06	0.00144234	0.870331	0.999958
ENSMUSG00000004630	0.0230558	-5.73197e-07	0.0014427	0.972149	0.999958
ENSMUSG00000091405	0.736733	1.49048e-06	0.00144268	0.577725	0.999958
ENSMUSG00000024298	16.4668	-5.26165e-05	0.00144305	0.551931	0.999958
ENSMUSG00000106617	0.0208598	-2.24071e-08	0.00144269	0.922803	0.999958
ENSMUSG00000104684	0.0911708	2.08725e-07	0.00144269	0.777148	0.999958
ENSMUSG00000018411	23.869	9.61763e-06	0.00144252	0.409388	0.999958
ENSMUSG00000108890	0.0326369	-2.91307e-08	0.0014427	0.840887	0.999958
ENSMUSG00000040276	17.9952	-7.08052e-06	0.00144258	0.677635	0.999958
ENSMUSG00000097047	0.587652	-5.93427e-07	0.00144269	0.834082	0.999958
ENSMUSG00000026956	8.72647	5.37302e-06	0.00144259	0.548392	0.999958
ENSMUSG00000014243	3.48039	-1.23018e-06	0.00144266	0.797214	0.999958
ENSMUSG00000000028	0.672687	-1.4833e-06	0.00144269	0.680635	0.999958
ENSMUSG00000081076	0.116969	2.01607e-08	0.0014427	0.915101	0.999958
ENSMUSG00000097626	0.448474	4.51098e-06	0.00144269	0.0256942	0.999958
ENSMUSG00000106447	0.0545107	1.43033e-07	0.00144269	0.797002	0.999958
ENSMUSG00000002831	0.170429	1.23512e-06	0.00144269	0.363379	0.999958
ENSMUSG00000028890	7.36986	-9.49626e-06	0.00144263	0.0857781	0.999958
ENSMUSG00000051048	29.0927	-4.07481e-06	0.0014425	0.64036	0.999958
ENSMUSG00000022893	43.0505	-3.23583e-06	0.00144257	0.657502	0.999958
ENSMUSG00000055319	12.4233	-1.5306e-05	0.00144262	0.0952898	0.999958
ENSMUSG00000057666	316.154	-1.58864e-05	0.00144202	0.40894	0.999958
ENSMUSG00000026857	12.6159	-5.58445e-06	0.00144258	0.545622	0.999958
ENSMUSG00000040105	6.88029	8.71896e-06	0.00144263	0.255694	0.999958
ENSMUSG00000093651	0.316038	2.55074e-07	0.0014427	0.742312	0.999958
ENSMUSG00000027875	1.1326	3.27825e-06	0.00144268	0.329986	0.999958
ENSMUSG00000087557	0.0379253	-2.67825e-08	0.00144269	0.920296	0.999958
ENSMUSG00000059493	0.833816	-1.26296e-06	0.00144268	0.756161	0.999958
ENSMUSG00000046179	0.0647106	-1.77619e-07	0.00144269	0.998515	0.999958
ENSMUSG00000044294	0.0137054	-1.49601e-07	0.00144269	0.980601	0.999958
ENSMUSG00000102250	0.159559	-6.78407e-07	0.00144269	0.600148	0.999958
ENSMUSG00000096160	0.177984	-2.40678e-07	0.0014427	0.947527	0.999958
ENSMUSG00000045176	2.2295	7.98205e-06	0.00144267	0.13009	0.999958
ENSMUSG00000032733	8.62437	2.65851e-07	0.00144258	0.977321	0.999958
ENSMUSG00000106631	0.385242	-1.83758e-07	0.00144269	0.985021	0.999958
ENSMUSG00000050148	6.2551	1.49293e-05	0.00144266	0.0474583	0.999958
ENSMUSG00000033948	1.55412	-3.77564e-07	0.00144268	0.939855	0.999958
ENSMUSG00000093456	0.0787635	-2.1628e-07	0.00144269	0.918122	0.999958
ENSMUSG00000103377	0.124609	4.9714e-07	0.00144269	0.61266	0.999958
ENSMUSG00000021468	9.92229	-1.31269e-05	0.00144259	0.185293	0.999958
ENSMUSG00000111505	0.0884109	-6.02236e-09	0.00144269	0.902399	0.999958
ENSMUSG00000031976	2.4735	5.04643e-06	0.00144266	0.316949	0.999958
ENSMUSG00000097201	0.188933	5.73085e-07	0.00144269	0.701998	0.999958
ENSMUSG00000068036	12.9983	2.24431e-05	0.00144264	0.0251341	0.999958
ENSMUSG00000102871	0.0204516	-1.47578e-07	0.0014427	0.971282	0.999958
ENSMUSG00000034189	15.8348	2.18261e-05	0.00144263	0.031431	0.999958
ENSMUSG00000049122	6.33826	-7.14296e-06	0.00144263	0.33695	0.999958
ENSMUSG00000057058	0.102077	-4.38444e-07	0.00144269	0.702663	0.999958
ENSMUSG00000097101	0.101233	1.40562e-08	0.00144269	0.930061	0.999958
ENSMUSG00000024914	29.3727	-2.59182e-05	0.00144253	0.0709327	0.999958
ENSMUSG00000081441	0.0259401	6.38768e-09	0.00144269	0.92346	0.999958
ENSMUSG00000108059	0.0166019	1.10389e-07	0.0014427	0.840302	0.999958
ENSMUSG00000034990	0.146569	9.11229e-07	0.00144269	0.353288	0.999958
ENSMUSG00000108460	0.0484583	2.3177e-08	0.0014427	0.777862	0.999958
ENSMUSG00000028354	4.88092	3.13786e-06	0.00144265	0.580129	0.999958
ENSMUSG00000069135	5.31151	-6.88081e-06	0.00144265	0.286965	0.999958
ENSMUSG00000042590	17.1277	2.08396e-05	0.00144256	0.0939273	0.999958
ENSMUSG00000105586	0.0443351	2.01037e-07	0.00144269	0.873327	0.999958
ENSMUSG00000107534	0.0196016	-1.10024e-07	0.00144269	0.953548	0.999958
ENSMUSG00000014158	1.21618	8.10497e-07	0.00144268	0.805477	0.999958
ENSMUSG00000054931	2.27298	-3.25495e-06	0.00144268	0.303912	0.999958
ENSMUSG00000009356	0.513798	-3.193e-06	0.00144269	0.211029	0.999958
ENSMUSG00000020251	0.305113	-1.23202e-07	0.00144269	0.662255	0.999958
ENSMUSG00000029036	9.96986	1.94383e-05	0.00144266	0.130671	0.999958
ENSMUSG00000089818	0.0688116	-8.03615e-09	0.00144269	0.981536	0.999958
ENSMUSG00000099835	0.0172344	-1.1766e-07	0.0014427	0.972811	0.999958
ENSMUSG00000041523	0.0143194	1.3296e-07	0.0014427	0.848164	0.999958
ENSMUSG00000006021	2.41613	-2.39212e-06	0.00144267	0.612145	0.999958
ENSMUSG00000103522	0.0295018	2.3364e-07	0.0014427	0.800657	0.999958
ENSMUSG00000029920	8.65587	1.13993e-06	0.00144259	0.896395	0.999958
ENSMUSG00000105176	0.213406	7.08575e-07	0.00144269	0.313256	0.999958
ENSMUSG00000061082	0.0130264	3.67868e-08	0.00144269	0.917032	0.999958
ENSMUSG00000035000	0.0316119	-7.07158e-08	0.00144269	0.966271	0.999958
ENSMUSG00000028133	1.66136	7.17939e-06	0.00144268	0.0579178	0.999958
ENSMUSG00000010064	74.2307	-9.44809e-06	0.00144248	0.442501	0.999958
ENSMUSG00000028847	24.2825	-1.94157e-05	0.00144253	0.135153	0.999958
ENSMUSG00000041907	1.47624	-6.48093e-06	0.00144268	0.140556	0.999958
ENSMUSG00000025428	190.063	0.000101676	0.00144304	0.257276	0.999958
ENSMUSG00000074671	3.02971	-6.59094e-06	0.00144266	0.231586	0.999958
ENSMUSG00000081281	0.0152148	-1.40083e-07	0.0014427	0.970246	0.999958
ENSMUSG00000054618	0.0230049	-1.31742e-08	0.00144269	0.930576	0.999958
ENSMUSG00000027669	3.61253	6.19174e-06	0.00144266	0.261342	0.999958
ENSMUSG00000103039	0.051541	-1.42712e-07	0.00144269	0.950101	0.999958
ENSMUSG00000106384	0.144557	-3.17658e-07	0.00144269	0.982091	0.999958
ENSMUSG00000060579	1.03201	-5.76515e-07	0.00144269	0.88449	0.999958
ENSMUSG00000006717	11.4648	1.12636e-06	0.0014426	0.891316	0.999958
ENSMUSG00000058407	17.4464	-2.81861e-05	0.0014427	0.199201	0.999958
ENSMUSG00000056812	9.33648	8.37527e-07	0.00144263	0.898102	0.999958
ENSMUSG00000105033	0.0124927	-1.59772e-07	0.0014427	0.898544	0.999958
ENSMUSG00000087326	0.0142387	-4.88154e-08	0.00144269	0.936008	0.999958
ENSMUSG00000029119	7.14459	1.19464e-06	0.00144262	0.821892	0.999958
ENSMUSG00000006010	12.4258	-1.40886e-05	0.00144258	0.176247	0.999958
ENSMUSG00000059482	20.0596	2.5269e-05	0.00144263	0.024119	0.999958
ENSMUSG00000068079	0.0170574	5.90203e-08	0.0014427	0.87284	0.999958
ENSMUSG00000041231	8.61405	2.75014e-07	0.00144264	0.96658	0.999958
ENSMUSG00000029464	6.0379	-2.13344e-07	0.00144263	0.974055	0.999958
ENSMUSG00000021743	3.90085	-1.41061e-06	0.00144265	0.801203	0.999958
ENSMUSG00000059430	0.219531	2.59122e-07	0.00144269	0.696191	0.999958
ENSMUSG00000042372	6.91458	-1.18103e-05	0.00144263	0.149102	0.999958
ENSMUSG00000032011	6.4985	5.10201e-06	0.00144266	0.313506	0.999958
ENSMUSG00000020358	42.6345	7.9013e-06	0.00144236	0.722747	0.999958
ENSMUSG00000084020	0.0668607	-2.57567e-07	0.00144269	0.965213	0.999958
ENSMUSG00000026273	4.24902	-7.86098e-06	0.00144266	0.193022	0.999958
ENSMUSG00000085316	0.449793	1.36445e-06	0.00144269	0.460077	0.999958
ENSMUSG00000097618	0.0274491	-2.37738e-08	0.00144269	0.93037	0.999958
ENSMUSG00000105489	0.322071	-1.6437e-06	0.00144269	0.351399	0.999958
ENSMUSG00000053198	0.251915	4.33473e-07	0.00144269	0.723094	0.999958
ENSMUSG00000063576	23.6981	-1.05875e-05	0.00144251	0.388249	0.999958
ENSMUSG00000097374	0.0537793	1.88841e-07	0.00144269	0.757718	0.999958
ENSMUSG00000097877	0.100355	3.51823e-07	0.00144269	0.598797	0.999958
ENSMUSG00000086938	0.0798358	-1.29356e-07	0.00144269	0.976734	0.999958
ENSMUSG00000039059	1.423	6.3728e-07	0.00144268	0.836358	0.999958
ENSMUSG00000028327	0.147816	7.19903e-07	0.00144269	0.588991	0.999958
ENSMUSG00000020169	0.247752	-3.59352e-07	0.00144269	0.900025	0.999958
ENSMUSG00000111892	0.0132089	-1.2693e-07	0.00144269	0.947046	0.999958
ENSMUSG00000057762	1.38144	2.13792e-08	0.00144269	0.575107	0.999958
ENSMUSG00000042699	8.12983	3.02899e-06	0.00144262	0.691699	0.999958
ENSMUSG00000025024	5.23823	1.43986e-05	0.00144267	0.0349041	0.999958
ENSMUSG00000024007	7.5761	8.16812e-07	0.0014426	0.92026	0.999958
ENSMUSG00000033712	12.9244	-1.61491e-05	0.00144263	0.0653497	0.999958
ENSMUSG00000087408	13.0478	-6.47182e-06	0.00144261	0.418656	0.999958
ENSMUSG00000006288	11.4789	-1.76064e-05	0.00144263	0.914408	0.999958
ENSMUSG00000070522	1.09642	6.78461e-07	0.00144269	0.597938	0.999958
ENSMUSG00000027406	35.6523	-1.96697e-06	0.00144242	0.888576	0.999958
ENSMUSG00000009378	1.15178	-4.42345e-07	0.00144268	0.948128	0.999958
ENSMUSG00000090115	0.738551	-8.51693e-07	0.00144269	0.593506	0.999958
ENSMUSG00000039431	5.94653	1.12905e-05	0.00144267	0.0639974	0.999958
ENSMUSG00000033278	10.561	-3.40763e-06	0.00144262	0.591959	0.999958
ENSMUSG00000110949	2.44823	-1.44807e-06	0.00144268	0.703933	0.999958
ENSMUSG00000072949	6.79872	4.72535e-06	0.00144261	0.556847	0.999958
ENSMUSG00000009079	63.8517	-1.02168e-05	0.00144229	0.560755	0.999958
ENSMUSG00000000876	5.14216	2.44116e-06	0.00144262	0.736307	0.999958
ENSMUSG00000068854	0.679163	2.69932e-07	0.00144269	0.766146	0.999958
ENSMUSG00000026691	0.0174004	3.19264e-08	0.0014427	0.87284	0.999958
ENSMUSG00000037761	1.10827	9.56326e-07	0.00144268	0.719743	0.999958
ENSMUSG00000056692	7.01176	-1.69225e-05	0.00144266	0.00576069	0.999958
ENSMUSG00000017837	5.42313	-4.05936e-06	0.00144262	0.583357	0.999958
ENSMUSG00000001622	0.0235378	-4.50314e-08	0.00144269	0.93785	0.999958
ENSMUSG00000022035	9.97862	-1.52235e-05	0.00144264	0.0672025	0.999958
ENSMUSG00000080058	2.26547	1.57641e-06	0.00144269	0.238483	0.999958
ENSMUSG00000026239	10.178	6.13971e-06	0.00144262	0.435319	0.999958
ENSMUSG00000032806	2.45011	6.81933e-06	0.00144267	0.153941	0.999958
ENSMUSG00000101309	0.0395371	2.32576e-09	0.00144269	0.911289	0.999958
ENSMUSG00000038932	0.610919	3.19572e-06	0.00144269	0.109407	0.999958
ENSMUSG00000029020	39.7219	1.78073e-06	0.00144251	0.943693	0.999958
ENSMUSG00000024784	0.0149908	-2.49869e-07	0.0014427	0.96282	0.999958
ENSMUSG00000103125	0.0297169	1.90761e-07	0.00144269	0.896832	0.999958
ENSMUSG00000034158	66.4832	-2.4425e-05	0.00144271	0.973983	0.999958
ENSMUSG00000029048	22.458	-5.19359e-06	0.00144249	0.292073	0.999958
ENSMUSG00000072761	0.124529	-1.46884e-08	0.00144269	0.845874	0.999958
ENSMUSG00000041762	4.99159	3.53324e-06	0.00144263	0.617711	0.999958
ENSMUSG00000001700	5.17522	3.1344e-06	0.00144262	0.671308	0.999958
ENSMUSG00000009145	0.28085	4.42337e-07	0.00144269	0.722891	0.999958
ENSMUSG00000094935	1.19951	-4.8762e-06	0.00144269	0.0203027	0.999958
ENSMUSG00000029177	0.253686	1.7225e-06	0.00144269	0.255242	0.999958
ENSMUSG00000020684	20.6496	-4.7317e-06	0.00144263	0.520539	0.999958
ENSMUSG00000029209	10.085	2.1051e-06	0.00144261	0.712695	0.999958
ENSMUSG00000033658	5.58268	-3.39085e-06	0.00144262	0.654274	0.999958
ENSMUSG00000032413	5.51795	5.24844e-06	0.00144263	0.473345	0.999958
ENSMUSG00000102729	0.417146	-3.84357e-07	0.00144269	0.92527	0.999958
ENSMUSG00000032405	17.3254	-1.00077e-05	0.00144252	0.391421	0.999958
ENSMUSG00000047347	1.15841	1.97879e-08	0.00144269	0.986229	0.999958
ENSMUSG00000102357	0.179078	-1.87142e-07	0.00144269	0.746844	0.999958
ENSMUSG00000070643	1.91217	-1.17748e-05	0.00144269	0.0167879	0.999958
ENSMUSG00000102312	1.09711	3.97233e-06	0.00144269	0.0655294	0.999958
ENSMUSG00000002103	19.1125	3.90331e-06	0.00144253	0.742212	0.999958
ENSMUSG00000087196	0.0146709	3.17703e-07	0.0014427	0.865496	0.999958
ENSMUSG00000038079	10.6283	6.5849e-06	0.00144263	0.358233	0.999958
ENSMUSG00000097347	1.9189	-2.48819e-08	0.00144269	0.955833	0.999958
ENSMUSG00000072974	0.0318265	-1.2806e-09	0.00144269	0.938935	0.999958
ENSMUSG00000030138	6.49276	7.70315e-06	0.00144264	0.400047	0.999958
ENSMUSG00000009585	3.75712	-1.06639e-06	0.00144267	0.812259	0.999958
ENSMUSG00000030340	1.83778	1.66264e-06	0.00144267	0.665629	0.999958
ENSMUSG00000012819	0.511941	-6.59053e-07	0.00144269	0.815839	0.999958
ENSMUSG00000020413	5.99975	-4.83605e-06	0.00144263	0.490995	0.999958
ENSMUSG00000055184	0.538064	7.33739e-07	0.00144269	0.622363	0.999958
ENSMUSG00000019146	2.08581	2.94261e-06	0.00144268	0.44441	0.999958
ENSMUSG00000048826	0.239058	-1.21443e-06	0.00144269	0.469408	0.999958
ENSMUSG00000045210	11.4228	1.73442e-07	0.0014426	0.983519	0.999958
ENSMUSG00000048756	2.11809	5.55363e-07	0.00144266	0.912406	0.999958
ENSMUSG00000060988	0.942516	3.01008e-06	0.00144269	0.258313	0.999958
ENSMUSG00000028189	2.88385	-2.21889e-06	0.00144268	0.555097	0.999958
ENSMUSG00000042179	0.0576515	-2.01951e-08	0.00144269	0.853872	0.999958
ENSMUSG00000037622	2.57505	3.95551e-06	0.00144266	0.440011	0.999958
ENSMUSG00000031636	1.38409	2.54607e-06	0.00144269	0.289238	0.999958
ENSMUSG00000110446	0.104945	-3.23049e-07	0.00144269	0.783719	0.999958
ENSMUSG00000081225	0.0337497	8.67231e-08	0.00144269	0.850804	0.999958
ENSMUSG00000026959	18.9909	3.76035e-06	0.0014426	0.651724	0.999958
ENSMUSG00000031782	18.509	1.98946e-05	0.00144257	0.786177	0.999958
ENSMUSG00000002346	3.57819	-7.57307e-06	0.00144265	0.236799	0.999958
ENSMUSG00000040694	0.0388342	1.59357e-09	0.00144269	0.968643	0.999958
ENSMUSG00000073063	0.0846026	-2.65269e-07	0.00144269	0.948417	0.999958
ENSMUSG00000014418	6.55111	4.36917e-07	0.0014426	0.958441	0.999958
ENSMUSG00000087600	0.0137512	-4.80999e-09	0.00144269	0.905536	0.999958
ENSMUSG00000025192	2.60743	1.89023e-06	0.00144268	0.579279	0.999958
ENSMUSG00000031774	13.746	-3.8121e-06	0.00144254	0.716997	0.999958
ENSMUSG00000097331	0.135871	6.72959e-07	0.00144269	0.361947	0.999958
ENSMUSG00000092130	0.240862	1.20584e-06	0.00144269	0.401987	0.999958
ENSMUSG00000072772	22.7043	-1.84136e-06	0.00144256	0.863814	0.999958
ENSMUSG00000057697	0.0335613	-7.6824e-08	0.0014427	0.812896	0.999958
ENSMUSG00000072898	0.238611	1.80515e-07	0.00144269	0.639979	0.999958
ENSMUSG00000030986	30.1341	1.56218e-05	0.00144245	0.277591	0.999958
ENSMUSG00000069008	3.9256	7.8325e-07	0.00144269	0.779918	0.999958
ENSMUSG00000021379	76.5986	5.15307e-06	0.00144229	0.468151	0.999958
ENSMUSG00000101493	0.218393	5.74946e-08	0.00144269	0.810548	0.999958
ENSMUSG00000051790	1.07801	9.26949e-07	0.00144268	0.780793	0.999958
ENSMUSG00000074129	23.2924	2.36638e-07	0.00144251	0.837165	0.999958
ENSMUSG00000026097	2.26107	-2.20859e-06	0.00144266	0.686736	0.999958
ENSMUSG00000051678	0.325104	8.4135e-07	0.00144269	0.463688	0.999958
ENSMUSG00000047656	1.44481	2.6925e-07	0.00144269	0.900599	0.999958
ENSMUSG00000045464	1.23997	-7.81374e-07	0.00144268	0.832577	0.999958
ENSMUSG00000111726	0.0727452	8.29761e-08	0.00144269	0.652375	0.999958
ENSMUSG00000043760	0.0196838	-2.71869e-06	0.0014427	0.947711	0.999958
ENSMUSG00000020288	6.24065	4.80693e-06	0.00144262	0.512145	0.999958
ENSMUSG00000047678	0.0403938	7.7964e-10	0.00144269	0.907071	0.999958
ENSMUSG00000039830	3.36672	3.77769e-06	0.00144266	0.490757	0.999958
ENSMUSG00000102893	0.0663175	3.3163e-08	0.00144269	0.789401	0.999958
ENSMUSG00000041488	3.7586	1.76264e-06	0.00144267	0.663685	0.999958
ENSMUSG00000045391	0.0602539	-4.7072e-08	0.00144269	0.996824	0.999958
ENSMUSG00000035431	1.35061	6.92966e-07	0.00144269	0.706972	0.999958
ENSMUSG00000083139	0.338028	-1.72609e-07	0.0014427	0.999857	0.999958
ENSMUSG00000074793	0.0336932	9.44738e-08	0.0014427	0.801925	0.999958
ENSMUSG00000056952	0.632285	-5.46098e-06	0.00144269	0.0666058	0.999958
ENSMUSG00000100230	0.0237402	-3.97975e-08	0.00144269	0.93785	0.999958
ENSMUSG00000042622	3.6527	-1.81533e-06	0.00144266	0.718508	0.999958
ENSMUSG00000032913	5.31429	8.39909e-06	0.00144262	0.290709	0.999958
ENSMUSG00000108681	0.0180027	9.8528e-07	0.0014427	0.841025	0.999958
ENSMUSG00000031250	0.0224263	7.03812e-08	0.00144269	0.878785	0.999958
ENSMUSG00000029068	21.0261	2.22415e-05	0.00144255	0.085497	0.999958
ENSMUSG00000024955	5.89727	7.43231e-06	0.00144264	0.295418	0.999958
ENSMUSG00000056073	10.2954	2.66192e-06	0.00144257	0.855614	0.999958
ENSMUSG00000030098	0.691905	7.77036e-07	0.00144268	0.760302	0.999958
ENSMUSG00000032498	3.10282	-3.35451e-06	0.00144265	0.58153	0.999958
ENSMUSG00000035133	40.4678	7.40441e-06	0.00144232	0.0999777	0.999958
ENSMUSG00000112639	0.76774	5.91028e-07	0.00144269	0.660334	0.999958
ENSMUSG00000053253	34.2913	8.05708e-06	0.00144258	0.395039	0.999958
ENSMUSG00000040495	0.148631	1.9099e-07	0.00144269	0.72765	0.999958
ENSMUSG00000023011	12.6647	3.32735e-06	0.00144265	0.463339	0.999958
ENSMUSG00000033502	2.37462	-5.46678e-06	0.00144267	0.255541	0.999958
ENSMUSG00000026469	28.107	4.7229e-06	0.00144265	0.439786	0.999958
ENSMUSG00000040855	6.33951	3.28087e-06	0.00144265	0.48578	0.999958
ENSMUSG00000023064	0.481645	-1.78263e-06	0.00144269	0.538351	0.999958
ENSMUSG00000036863	1.0433	9.35336e-07	0.00144268	0.772446	0.999958
ENSMUSG00000021609	0.0440619	-2.09182e-07	0.00144269	0.975862	0.999958
ENSMUSG00000029167	10.9114	-2.30368e-06	0.00144256	0.816119	0.999958
ENSMUSG00000052681	53.5299	7.5672e-06	0.00144252	0.466285	0.999958
ENSMUSG00000063882	28.6716	-7.2419e-06	0.00144261	0.374136	0.999958
ENSMUSG00000026972	2.30525	-1.64127e-06	0.00144267	0.737514	0.999958
ENSMUSG00000021457	0.543557	-5.95071e-07	0.00144269	0.894879	0.999958
ENSMUSG00000005043	2.22423	-4.98344e-06	0.00144267	0.267562	0.999958
ENSMUSG00000006930	11.2302	2.90047e-05	0.00144271	0.931655	0.999958
ENSMUSG00000097722	0.0810951	-1.86197e-07	0.00144269	0.93431	0.999958
ENSMUSG00000087484	0.122501	-7.79184e-08	0.00144269	0.821766	0.999958
ENSMUSG00000036533	2.44509	3.05491e-06	0.00144266	0.542362	0.999958
ENSMUSG00000095456	1.10925	2.00446e-06	0.00144269	0.280381	0.999958
ENSMUSG00000031386	14.4835	2.04799e-06	0.00144264	0.747405	0.999958
ENSMUSG00000100033	0.0200955	-3.35892e-08	0.00144269	0.929137	0.999958
ENSMUSG00000097884	0.043941	-4.66854e-08	0.00144269	0.941385	0.999958
ENSMUSG00000098332	3.53072	-1.15295e-06	0.00144265	0.86413	0.999958
ENSMUSG00000082738	0.0305309	1.03704e-07	0.0014427	0.851443	0.999958
ENSMUSG00000031730	4.99461	-1.50548e-06	0.00144265	0.800961	0.999958
ENSMUSG00000001156	3.21102	-3.99966e-06	0.00144265	0.471733	0.999958
ENSMUSG00000110308	0.02218	6.75902e-08	0.0014427	0.873855	0.999958
ENSMUSG00000051537	0.295883	5.47008e-07	0.00144269	0.602111	0.999958
ENSMUSG00000052144	8.03425	9.20531e-06	0.00144262	0.264711	0.999958
ENSMUSG00000057068	1.1825	-3.55108e-06	0.00144268	0.359454	0.999958
ENSMUSG00000108484	0.175235	4.71233e-07	0.00144269	0.733776	0.999958
ENSMUSG00000069303	1.65179	1.8449e-07	0.00144269	0.839554	0.999958
ENSMUSG00000014453	0.0143597	8.19193e-08	0.00144269	0.88037	0.999958
ENSMUSG00000108108	0.0492692	1.05696e-07	0.00144269	0.796965	0.999958
ENSMUSG00000005469	34.5884	-2.21358e-06	0.00144251	0.847605	0.999958
ENSMUSG00000108478	0.0293068	-9.31554e-08	0.00144269	0.979277	0.999958
ENSMUSG00000059187	1.57157	6.55638e-07	0.00144269	0.644779	0.999958
ENSMUSG00000064363	246.278	1.49055e-05	0.00144248	0.267013	0.999958
ENSMUSG00000033106	2.84667	3.1877e-06	0.00144266	0.537482	0.999958
ENSMUSG00000029131	41.1219	-7.88136e-06	0.00144244	0.570681	0.999958
ENSMUSG00000038215	2.41594	-2.26438e-06	0.00144266	0.670739	0.999958
ENSMUSG00000109574	0.0389401	-2.25144e-07	0.0014427	0.814598	0.999958
ENSMUSG00000111390	0.112184	6.0966e-07	0.00144269	0.399851	0.999958
ENSMUSG00000029432	12.1946	-2.35408e-05	0.00144263	0.0299577	0.999958
ENSMUSG00000021384	0.377223	3.69268e-07	0.00144269	0.66707	0.999958
ENSMUSG00000066894	1.49734	-5.3767e-06	0.00144268	0.202192	0.999958
ENSMUSG00000049580	2.19811	4.04473e-06	0.00144266	0.405202	0.999958
ENSMUSG00000025742	18.0197	8.45925e-06	0.00144255	0.432071	0.999958
ENSMUSG00000039163	3.75338	-2.53125e-06	0.00144266	0.638114	0.999958
ENSMUSG00000005656	14.8755	2.34392e-06	0.00144255	0.820141	0.999958
ENSMUSG00000090698	0.102292	3.01093e-07	0.00144269	0.690613	0.999958
ENSMUSG00000084890	0.210128	2.29918e-07	0.00144269	0.803208	0.999958
ENSMUSG00000106714	0.0404674	-1.60229e-07	0.00144269	0.998329	0.999958
ENSMUSG00000026405	0.116184	2.09316e-08	0.00144269	0.845715	0.999958
ENSMUSG00000027215	4.49228	-2.21293e-06	0.00144264	0.725024	0.999958
ENSMUSG00000032589	3.16305	2.65345e-06	0.00144268	0.489674	0.999958
ENSMUSG00000042997	4.21311	2.65229e-06	0.00144266	0.615661	0.999958
ENSMUSG00000002546	10.5789	-1.06566e-06	0.00144259	0.945949	0.999958
ENSMUSG00000020081	0.0377723	-3.52438e-08	0.00144269	0.940167	0.999958
ENSMUSG00000055134	0.192147	4.53553e-07	0.00144269	0.643285	0.999958
ENSMUSG00000056492	0.220341	3.70928e-07	0.00144269	0.639348	0.999958
ENSMUSG00000086358	0.238672	-6.21931e-08	0.00144269	0.878648	0.999958
ENSMUSG00000034755	4.30727	-5.05836e-06	0.00144265	0.404682	0.999958
ENSMUSG00000080893	7.83791	-5.34461e-06	0.00144268	0.149559	0.999958
ENSMUSG00000024610	2.97064	-2.06846e-06	0.00144266	0.669558	0.999958
ENSMUSG00000049719	0.0198498	-3.40263e-07	0.00144269	0.954759	0.999958
ENSMUSG00000104970	0.0873069	-4.8489e-08	0.00144269	0.859509	0.999958
ENSMUSG00000032384	6.0782	6.49668e-06	0.00144263	0.391314	0.999958
ENSMUSG00000021895	2.16439	4.42718e-06	0.00144268	0.242955	0.999958
ENSMUSG00000039195	23.4675	-1.33416e-05	0.00144257	0.215006	0.999958
ENSMUSG00000020644	87.4209	3.33896e-05	0.0014425	0.353725	0.999958
ENSMUSG00000034127	0.0814493	-7.6623e-08	0.00144269	0.929797	0.999958
ENSMUSG00000052917	4.52516	2.69908e-07	0.00144264	0.96805	0.999958
ENSMUSG00000024070	3.22201	-2.63223e-06	0.00144266	0.602814	0.999958
ENSMUSG00000038718	0.977983	6.95157e-07	0.00144268	0.757928	0.999958
ENSMUSG00000102198	0.0137583	-1.44796e-07	0.00144269	0.962835	0.999958
ENSMUSG00000030291	10.0678	-3.81879e-06	0.00144259	0.664053	0.999958
ENSMUSG00000045251	2.86021	9.40159e-07	0.00144266	0.859701	0.999958
ENSMUSG00000031714	14.9355	4.47624e-06	0.00144252	0.691204	0.999958
ENSMUSG00000081559	0.293735	1.51716e-08	0.00144269	0.93535	0.999958
ENSMUSG00000101767	0.0710777	-2.0248e-08	0.00144269	0.941361	0.999958
ENSMUSG00000091002	12.6024	1.23348e-06	0.0014426	0.880475	0.999958
ENSMUSG00000097053	0.158873	3.14239e-07	0.00144269	0.261753	0.999958
ENSMUSG00000106500	0.0161513	1.3152e-07	0.0014427	0.841655	0.999958
ENSMUSG00000035455	0.285258	-5.99964e-07	0.00144269	0.922295	0.999958
ENSMUSG00000030678	8.06154	1.00392e-05	0.00144264	0.31315	0.999958
ENSMUSG00000101964	0.025033	9.25034e-08	0.0014427	0.833581	0.999958
ENSMUSG00000025103	70.3494	-2.14522e-06	0.00144221	0.676038	0.999958
ENSMUSG00000110409	0.0352973	-1.32261e-07	0.00144269	0.912203	0.999958
ENSMUSG00000037885	4.27058	-8.17213e-06	0.00144265	0.185515	0.999958
ENSMUSG00000031349	11.3972	-4.01289e-06	0.00144256	0.682151	0.999958
ENSMUSG00000074978	0.434979	-2.91722e-07	0.00144269	0.939285	0.999958
ENSMUSG00000073405	0.40513	-1.53109e-06	0.00144269	0.166162	0.999958
ENSMUSG00000050567	0.604694	-2.53355e-06	0.00144269	0.441506	0.999958
ENSMUSG00000036249	5.33494	2.70338e-06	0.00144266	0.634719	0.999958
ENSMUSG00000021133	59.9264	-6.21993e-07	0.00144262	0.933706	0.999958
ENSMUSG00000069670	0.774653	-5.4263e-07	0.00144268	0.938192	0.999958
ENSMUSG00000089936	0.560483	7.67227e-07	0.00144269	0.482011	0.999958
ENSMUSG00000000594	47.2432	1.36944e-05	0.00144243	0.334662	0.999958
ENSMUSG00000067242	15.0671	8.30066e-06	0.00144262	0.294549	0.999958
ENSMUSG00000073437	1.10864	1.67835e-06	0.00144269	0.355346	0.999958
ENSMUSG00000091269	2.35185	1.13787e-06	0.00144269	0.411632	0.999958
ENSMUSG00000038412	33.9933	-5.28085e-06	0.00144237	0.732337	0.999958
ENSMUSG00000032615	7.39089	-2.99221e-06	0.00144262	0.694362	0.999958
ENSMUSG00000096960	0.0959753	-9.48157e-07	0.00144269	0.66339	0.999958
ENSMUSG00000053769	2.24453	-2.48918e-06	0.00144268	0.518548	0.999958
ENSMUSG00000108190	0.0480945	2.32137e-07	0.0014427	0.726894	0.999958
ENSMUSG00000038569	1.62146	-1.00262e-07	0.00144268	0.993383	0.999958
ENSMUSG00000056429	54.21	-1.07596e-05	0.00144213	0.408184	0.999958
ENSMUSG00000038866	2.44047	1.29251e-05	0.00144269	0.00912741	0.999958
ENSMUSG00000027778	9.69855	-9.91987e-06	0.00144259	0.299523	0.999958
ENSMUSG00000032532	9.39703	8.67803e-07	0.00144266	0.998302	0.999958
ENSMUSG00000022889	8.921	-1.3328e-05	0.00144261	0.138469	0.999958
ENSMUSG00000092511	0.168899	3.61023e-09	0.00144269	0.89535	0.999958
ENSMUSG00000036208	1.169	-2.29078e-06	0.00144268	0.435702	0.999958
ENSMUSG00000063714	3.14296	3.90171e-06	0.00144267	0.347095	0.999958
ENSMUSG00000021040	8.87596	-5.28584e-06	0.00144259	0.550248	0.999958
ENSMUSG00000107610	0.0362682	3.14864e-08	0.00144269	0.903845	0.999958
ENSMUSG00000042747	16.0991	-4.83632e-06	0.00144261	0.544982	0.999958
ENSMUSG00000004462	6.02086	1.71425e-06	0.00144261	0.827994	0.999958
ENSMUSG00000084127	0.0292487	-3.70844e-08	0.00144269	0.882395	0.999958
ENSMUSG00000034902	41.7376	1.14253e-06	0.00144263	0.87076	0.999958
ENSMUSG00000112454	0.0308396	-2.55832e-08	0.00144269	0.915527	0.999958
ENSMUSG00000032667	36.9895	-6.41291e-06	0.00144225	0.723517	0.999958
ENSMUSG00000022696	3.66169	-3.11681e-06	0.00144267	0.429944	0.999958
ENSMUSG00000090223	35.8247	4.6152e-07	0.00144263	0.947411	0.999958
ENSMUSG00000040428	0.435827	6.19858e-07	0.00144269	0.736286	0.999958
ENSMUSG00000029512	9.97473	1.96965e-07	0.00144261	0.805305	0.999958
ENSMUSG00000102797	0.06298	1.34198e-07	0.0014427	0.754004	0.999958
ENSMUSG00000093540	0.020316	8.7399e-08	0.0014427	0.832314	0.999958
ENSMUSG00000029335	1.1648	-1.97206e-07	0.00144268	0.995145	0.999958
ENSMUSG00000049411	2.71002	-7.58488e-06	0.00144267	0.157305	0.999958
ENSMUSG00000049470	30.838	6.27274e-06	0.00144256	0.537441	0.999958
ENSMUSG00000085001	0.0396534	1.16428e-07	0.0014427	0.819684	0.999958
ENSMUSG00000027420	0.0311665	-6.34606e-08	0.00144269	0.920036	0.999958
ENSMUSG00000045404	3.15572	3.49769e-06	0.00144266	0.505206	0.999958
ENSMUSG00000025006	68.3761	2.09947e-05	0.00144224	0.23911	0.999958
ENSMUSG00000084384	0.400035	-3.38837e-07	0.00144269	0.883194	0.999958
ENSMUSG00000085882	0.082696	3.66215e-08	0.00144269	0.816821	0.999958
ENSMUSG00000045328	0.203567	2.76852e-07	0.00144269	0.764518	0.999958
ENSMUSG00000031480	2.88396	6.7253e-07	0.00144267	0.862805	0.999958
ENSMUSG00000034115	0.0291483	-1.36134e-07	0.00144269	0.962945	0.999958
ENSMUSG00000018865	31.8024	-9.70223e-07	0.00144255	0.965235	0.999958
ENSMUSG00000000631	25.6495	-3.31319e-06	0.00144267	0.47788	0.999958
ENSMUSG00000104713	0.583983	-1.3481e-06	0.00144269	0.342499	0.999958
ENSMUSG00000033253	2.46883	2.01158e-06	0.00144268	0.594045	0.999958
ENSMUSG00000078958	0.020608	-2.13717e-07	0.00144269	0.998443	0.999958
ENSMUSG00000109115	0.0222755	-1.83544e-07	0.0014427	0.907179	0.999958
ENSMUSG00000057842	0.665044	1.40673e-06	0.00144268	0.545402	0.999958
ENSMUSG00000048652	0.157025	-1.94182e-08	0.00144269	0.823784	0.999958
ENSMUSG00000107928	0.217207	2.41098e-07	0.00144269	0.759068	0.999958
ENSMUSG00000003974	0.26894	-4.09539e-07	0.00144269	0.989221	0.999958
ENSMUSG00000028832	50.2018	-5.08731e-06	0.0014426	0.544164	0.999958
ENSMUSG00000041540	2.61533	8.05414e-06	0.00144267	0.130781	0.999958
ENSMUSG00000103507	0.0438627	1.08898e-07	0.00144269	0.832704	0.999958
ENSMUSG00000024777	25.415	1.08941e-05	0.00144253	0.346035	0.999958
ENSMUSG00000001773	6.40857	4.94845e-06	0.00144261	0.528171	0.999958
ENSMUSG00000045776	0.193538	-3.66973e-08	0.00144269	0.969479	0.999958
ENSMUSG00000039828	3.2552	2.24147e-07	0.00144265	0.969277	0.999958
ENSMUSG00000034453	4.87068	-2.7011e-06	0.00144263	0.687109	0.999958
ENSMUSG00000011837	10.2627	-6.40539e-06	0.00144258	0.50065	0.999958
ENSMUSG00000081232	0.376852	3.7418e-08	0.00144269	0.945119	0.999958
ENSMUSG00000090017	0.0142783	-1.85907e-07	0.0014427	0.950008	0.999958
ENSMUSG00000008036	29.1603	-1.41174e-05	0.00144251	0.195146	0.999958
ENSMUSG00000078486	0.13187	1.26002e-06	0.00144269	0.264346	0.999958
ENSMUSG00000031209	0.773825	-1.38707e-06	0.00144269	0.667191	0.999958
ENSMUSG00000021234	5.7652	1.16536e-05	0.00144265	0.0978737	0.999958
ENSMUSG00000054412	0.196538	1.83537e-07	0.00144269	0.804027	0.999958
ENSMUSG00000053819	33.1784	-7.03166e-06	0.00144245	0.730037	0.999958
ENSMUSG00000034245	2.37252	-1.68775e-06	0.00144267	0.679877	0.999958
ENSMUSG00000052825	0.499105	8.3586e-07	0.00144269	0.391181	0.999958
ENSMUSG00000100747	0.151938	-3.44721e-07	0.00144269	0.810818	0.999958
ENSMUSG00000001948	1.74839	-4.64964e-06	0.00144267	0.311357	0.999958
ENSMUSG00000094518	0.160122	6.29907e-08	0.00144269	0.901846	0.999958
ENSMUSG00000025576	17.2053	4.58331e-07	0.00144262	0.950725	0.999958
ENSMUSG00000044364	0.18789	2.2796e-07	0.00144269	0.772113	0.999958
ENSMUSG00000012396	0.0363663	1.52588e-07	0.0014427	0.793875	0.999958
ENSMUSG00000041789	0.0585705	1.13001e-07	0.00144269	0.793273	0.999958
ENSMUSG00000039463	5.31123	2.96038e-06	0.00144264	0.705587	0.999958
ENSMUSG00000105636	0.0132089	-1.2693e-07	0.00144269	0.947046	0.999958
ENSMUSG00000021983	3.92821	-6.37651e-06	0.00144266	0.246728	0.999958
ENSMUSG00000020733	33.2885	3.44359e-05	0.00144259	0.230801	0.999958
ENSMUSG00000042474	0.0291844	3.66813e-08	0.00144269	0.887224	0.999958
ENSMUSG00000036526	0.0485537	1.31149e-07	0.00144269	0.805359	0.999958
ENSMUSG00000032231	78.957	-9.65427e-06	0.00144233	0.614499	0.999958
ENSMUSG00000030094	7.20023	-2.45895e-06	0.00144264	0.683671	0.999958
ENSMUSG00000050229	4.49645	-3.17058e-06	0.00144264	0.612555	0.999958
ENSMUSG00000031691	15.0375	2.68958e-06	0.00144263	0.699408	0.999958
ENSMUSG00000111842	0.0431317	9.16089e-08	0.00144269	0.845272	0.999958
ENSMUSG00000093006	0.0327716	1.68944e-08	0.00144269	0.898039	0.999958
ENSMUSG00000004105	13.9013	-1.08325e-06	0.00144256	0.90261	0.999958
ENSMUSG00000021764	17.85	-5.2606e-06	0.00144248	0.676513	0.999958
ENSMUSG00000029290	4.80051	1.07013e-05	0.00144265	0.117057	0.999958
ENSMUSG00000036459	2.1441	1.3789e-06	0.00144267	0.727181	0.999958
ENSMUSG00000019947	10.2871	1.419e-05	0.00144262	0.115088	0.999958
ENSMUSG00000043811	2.51832	-1.58239e-08	0.00144267	0.997454	0.999958
ENSMUSG00000074210	0.743757	-1.8925e-07	0.00144269	0.915808	0.999958
ENSMUSG00000085336	0.0158755	1.32319e-07	0.0014427	0.842491	0.999958
ENSMUSG00000099553	0.040762	8.66102e-08	0.0014427	0.769302	0.999958
ENSMUSG00000039637	10.1507	7.38689e-06	0.00144264	0.276145	0.999958
ENSMUSG00000030093	3.84189	-2.59418e-06	0.00144265	0.657958	0.999958
ENSMUSG00000048600	0.740357	2.20864e-07	0.00144269	0.859295	0.999958
ENSMUSG00000053693	10.1571	6.01003e-06	0.00144264	0.359891	0.999958
ENSMUSG00000001175	317.087	7.39463e-06	0.00144255	0.474801	0.999958
ENSMUSG00000044172	0.0773512	2.70744e-07	0.00144269	0.687756	0.999958
ENSMUSG00000006281	2.00232	-2.73294e-06	0.00144268	0.467749	0.999958
ENSMUSG00000019874	126.059	-7.49738e-07	0.00144239	0.958966	0.999958
ENSMUSG00000051354	0.138715	-6.55989e-07	0.00144269	0.956989	0.999958
ENSMUSG00000062438	0.0470754	1.39058e-07	0.0014427	0.820188	0.999958
ENSMUSG00000042644	0.277374	1.49846e-06	0.00144269	0.384675	0.999958
ENSMUSG00000021782	9.95014	-8.50697e-06	0.00144264	0.715106	0.999958
ENSMUSG00000024925	2.41065	7.00138e-07	0.00144268	0.829154	0.999958
ENSMUSG00000019789	0.981334	5.72841e-06	0.00144269	0.00995856	0.999958
ENSMUSG00000045427	29.5015	1.81588e-05	0.00144242	0.238633	0.999958
ENSMUSG00000111312	0.136948	-7.23718e-08	0.00144269	0.850216	0.999958
ENSMUSG00000021025	18.3368	3.35208e-05	0.00144267	0.98445	0.999958
ENSMUSG00000073460	0.0153837	-1.88205e-07	0.00144269	0.997711	0.999958
ENSMUSG00000038552	9.65377	-3.84624e-06	0.00144261	0.631841	0.999958
ENSMUSG00000097610	0.276271	3.17926e-07	0.00144269	0.449832	0.999958
ENSMUSG00000063316	25.0371	-5.21928e-06	0.00144262	0.475114	0.999958
ENSMUSG00000051639	0.336933	2.38322e-07	0.00144269	0.931457	0.999958
ENSMUSG00000030649	3.56446	-4.50902e-06	0.00144266	0.38495	0.999958
ENSMUSG00000073427	2.13289	-4.24517e-06	0.00144267	0.327587	0.999958
ENSMUSG00000049551	1.70293	-8.89534e-07	0.00144267	0.836847	0.999958
ENSMUSG00000026188	2.77638	-3.64295e-06	0.00144266	0.454346	0.999958
ENSMUSG00000009216	4.87606	-3.41167e-06	0.00144266	0.485707	0.999958
ENSMUSG00000097016	0.208679	-4.14333e-08	0.00144269	0.853746	0.999958
ENSMUSG00000068227	0.045212	1.42205e-06	0.0014427	0.866361	0.999958
ENSMUSG00000040560	23.2494	-2.86949e-06	0.00144264	0.651447	0.999958
ENSMUSG00000017670	49.5571	-4.81627e-06	0.00144244	0.362078	0.999958
ENSMUSG00000025968	35.8092	8.71844e-06	0.00144239	0.670518	0.999958
ENSMUSG00000015947	0.0910954	-3.69459e-07	0.00144269	0.852998	0.999958
ENSMUSG00000022516	8.87386	3.07484e-06	0.00144257	0.744074	0.999958
ENSMUSG00000097253	0.0313208	-5.49119e-08	0.00144269	0.93785	0.999958
ENSMUSG00000097761	0.021026	8.98653e-08	0.0014427	0.832314	0.999958
ENSMUSG00000024679	0.434206	-1.72106e-06	0.00144269	0.573337	0.999958
ENSMUSG00000066361	0.97717	-2.47704e-07	0.00144269	0.972606	0.999958
ENSMUSG00000074817	0.0214216	2.54515e-07	0.00144269	0.942376	0.999958
ENSMUSG00000025314	10.0976	5.1924e-06	0.00144264	0.450544	0.999958
ENSMUSG00000012429	5.87129	-4.12179e-07	0.00144262	0.95563	0.999958
ENSMUSG00000026768	3.71325	3.04944e-06	0.00144267	0.495032	0.999958
ENSMUSG00000052951	0.0425537	-1.03037e-07	0.00144269	0.997528	0.999958
ENSMUSG00000029030	65.6677	-0.000176601	0.00144745	0.456711	0.999958
ENSMUSG00000021219	3.68531	1.06412e-05	0.00144266	0.0831736	0.999958
ENSMUSG00000022204	6.07259	-1.51317e-05	0.00144267	0.0324982	0.999958
ENSMUSG00000018451	123.203	6.78102e-06	0.00144234	0.270366	0.999958
ENSMUSG00000027338	0.192118	1.11404e-06	0.00144269	0.47484	0.999958
ENSMUSG00000096977	0.0435509	-1.7759e-07	0.0014427	0.903643	0.999958
ENSMUSG00000030704	121.107	2.16288e-05	0.0014424	0.239703	0.999958
ENSMUSG00000074743	0.461142	1.90271e-06	0.00144269	0.343474	0.999958
ENSMUSG00000017132	9.01603	4.38874e-06	0.00144263	0.712839	0.999958
ENSMUSG00000011263	0.0205796	-2.92876e-08	0.00144269	0.93035	0.999958
ENSMUSG00000104113	0.124307	-1.17508e-06	0.00144269	0.507375	0.999958
ENSMUSG00000059658	0.152922	1.38264e-07	0.0014427	0.828908	0.999958
ENSMUSG00000003033	20.7734	1.08567e-05	0.00144257	0.356686	0.999958
ENSMUSG00000097197	0.0155959	7.64838e-08	0.0014427	0.865649	0.999958
ENSMUSG00000024646	38.8704	1.54582e-05	0.00144251	0.225862	0.999958
ENSMUSG00000087660	0.081607	-3.3228e-08	0.00144269	0.928425	0.999958
ENSMUSG00000029705	19.0662	5.4131e-06	0.00144256	0.59509	0.999958
ENSMUSG00000048489	0.079886	-7.64692e-08	0.00144269	0.900611	0.999958
ENSMUSG00000044807	6.00382	-4.00087e-06	0.00144261	0.611621	0.999958
ENSMUSG00000025810	26.8734	1.09308e-05	0.00144257	0.789749	0.999958
ENSMUSG00000018547	1.29883	1.28634e-06	0.00144268	0.669884	0.999958
ENSMUSG00000072844	0.385276	-9.01441e-07	0.00144269	0.739763	0.999958
ENSMUSG00000030814	5.5406	-1.10262e-05	0.00144266	0.0955084	0.999958
ENSMUSG00000059796	48.7934	0.000145975	0.00144592	0.571481	0.999958
ENSMUSG00000078307	15.4382	2.29351e-05	0.00144269	0.0131359	0.999958
ENSMUSG00000097287	0.636358	-2.68458e-06	0.00144269	0.373127	0.999958
ENSMUSG00000019320	1.53405	1.17957e-06	0.00144268	0.722235	0.999958
ENSMUSG00000097789	12.411	4.94166e-06	0.00144254	0.132625	0.999958
ENSMUSG00000071636	0.127703	5.70927e-07	0.00144269	0.466547	0.999958
ENSMUSG00000022074	1.79067	6.56491e-06	0.00144268	0.140559	0.999958
ENSMUSG00000015854	0.201364	2.24651e-07	0.00144269	0.76693	0.999958
ENSMUSG00000028517	110.184	-3.13966e-05	0.00144239	0.172128	0.999958
ENSMUSG00000051256	13.145	-4.99737e-06	0.00144256	0.614295	0.999958
ENSMUSG00000021265	7.31146	-9.03648e-06	0.00144265	0.183636	0.999958
ENSMUSG00000106427	0.0873795	4.52307e-07	0.00144269	0.620548	0.999958
ENSMUSG00000036768	0.0650551	-4.65568e-07	0.00144269	0.854928	0.999958
ENSMUSG00000019852	8.7917	3.42173e-06	0.00144265	0.540901	0.999958
ENSMUSG00000033350	154.018	3.4604e-05	0.00144278	0.553197	0.999958
ENSMUSG00000055547	0.0205068	-2.61389e-07	0.0014427	0.881323	0.999958
ENSMUSG00000053182	0.0137445	-1.81559e-07	0.0014427	0.972811	0.999958
ENSMUSG00000022306	4.48912	-1.5849e-06	0.00144262	0.828405	0.999958
ENSMUSG00000020386	34.7878	-2.01265e-06	0.0014425	0.865745	0.999958
ENSMUSG00000102573	0.674375	1.89312e-06	0.00144269	0.357361	0.999958
ENSMUSG00000021996	53.0414	-8.0365e-06	0.00144244	0.555394	0.999958
ENSMUSG00000021176	0.480954	-1.82941e-06	0.00144269	0.502683	0.999958
ENSMUSG00000064326	4.96017	6.38726e-06	0.00144265	0.314466	0.999958
ENSMUSG00000048787	4.37447	2.07081e-06	0.00144263	0.763513	0.999958
ENSMUSG00000034342	8.58377	1.84904e-05	0.00144267	0.0751087	0.999958
ENSMUSG00000059363	1.34369	1.79174e-06	0.00144268	0.604801	0.999958
ENSMUSG00000046093	22.7185	1.35019e-05	0.00144259	0.175356	0.999958
ENSMUSG00000027665	13.7982	7.22437e-07	0.00144259	0.934397	0.999958
ENSMUSG00000026203	18.1756	1.02126e-05	0.00144247	0.96682	0.999958
ENSMUSG00000099779	0.260818	-3.25444e-07	0.00144269	0.944253	0.999958
ENSMUSG00000031027	0.463685	-6.56095e-07	0.00144269	0.817174	0.999958
ENSMUSG00000095690	1.10381	-1.19986e-06	0.00144269	0.427674	0.999958
ENSMUSG00000048897	3.54833	-5.79276e-06	0.00144265	0.348112	0.999958
ENSMUSG00000042655	0.113615	-2.22755e-07	0.00144269	0.914161	0.999958
ENSMUSG00000051041	4.29615	-8.6053e-06	0.00144268	0.0732202	0.999958
ENSMUSG00000098093	0.0460673	-6.91056e-08	0.00144269	0.952097	0.999958
ENSMUSG00000057329	7.60108	1.43146e-06	0.0014426	0.9056	0.999958
ENSMUSG00000038648	4.65268	7.77058e-06	0.00144264	0.261833	0.999958
ENSMUSG00000036678	7.31691	-7.08499e-06	0.0014426	0.401626	0.999958
ENSMUSG00000048039	3.27187	-4.50233e-06	0.00144267	0.315193	0.999958
ENSMUSG00000075359	1.6846	1.8973e-06	0.00144269	0.195095	0.999958
ENSMUSG00000024217	8.18108	7.25487e-06	0.0014426	0.402772	0.999958
ENSMUSG00000029564	0.0179073	1.35797e-07	0.0014427	0.837667	0.999958
ENSMUSG00000106961	0.0530457	-1.42913e-07	0.00144269	0.992325	0.999958
ENSMUSG00000021553	0.303776	3.348e-07	0.00144269	0.495462	0.999958
ENSMUSG00000086171	0.297483	-3.20527e-06	0.00144269	0.116488	0.999958
ENSMUSG00000028347	9.91179	8.48066e-06	0.00144259	0.361828	0.999958
ENSMUSG00000026042	21.5412	1.07538e-05	0.00144264	0.48474	0.999958
ENSMUSG00000049929	2.18926	2.9897e-06	0.00144267	0.464503	0.999958
ENSMUSG00000058900	0.248799	1.16401e-06	0.00144269	0.385157	0.999958
ENSMUSG00000093452	0.44888	1.32613e-06	0.00144269	0.298408	0.999958
ENSMUSG00000046337	0.0485557	-3.98299e-08	0.00144269	0.926577	0.999958
ENSMUSG00000035566	7.75221	2.37807e-06	0.00144259	0.790963	0.999958
ENSMUSG00000020598	65.5628	-5.6798e-07	0.00144256	0.954821	0.999958
ENSMUSG00000049422	35.6406	2.98811e-06	0.00144246	0.817316	0.999958
ENSMUSG00000063953	0.952866	-2.71362e-06	0.00144269	0.501461	0.999958
ENSMUSG00000036480	0.0430754	7.49828e-08	0.00144269	0.862361	0.999958
ENSMUSG00000019761	2.00517	-3.89477e-06	0.00144268	0.301563	0.999958
ENSMUSG00000074093	5.76822	4.10909e-05	0.00144292	0.545117	0.999958
ENSMUSG00000018196	11.739	9.56077e-07	0.00144257	0.883923	0.999958
ENSMUSG00000031885	16.9535	1.11594e-05	0.00144254	0.400095	0.999958
ENSMUSG00000091825	0.014877	1.29281e-07	0.0014427	0.842491	0.999958
ENSMUSG00000050357	4.97653	-8.45905e-06	0.00144268	0.0761521	0.999958
ENSMUSG00000028825	0.0351952	1.29221e-07	0.0014427	0.782738	0.999958
ENSMUSG00000027716	4.17046	4.49639e-06	0.00144264	0.487066	0.999958
ENSMUSG00000108070	0.272656	1.07288e-08	0.00144269	0.889287	0.999958
ENSMUSG00000089768	1.10683	-2.32032e-06	0.00144268	0.556772	0.999958
ENSMUSG00000026304	0.0249869	2.07241e-08	0.00144269	0.969927	0.999958
ENSMUSG00000025147	9.62282	-6.8324e-06	0.00144262	0.539879	0.999958
ENSMUSG00000020120	2.7014	6.36005e-06	0.00144267	0.208649	0.999958
ENSMUSG00000068196	44.1864	-4.89762e-06	0.00144257	0.808603	0.999958
ENSMUSG00000030782	6.42431	-1.67797e-05	0.00144266	0.0494549	0.999958
ENSMUSG00000097986	0.0426474	1.18331e-07	0.0014427	0.78994	0.999958
ENSMUSG00000054459	9.20452	-3.44762e-06	0.00144265	0.588209	0.999958
ENSMUSG00000018425	12.0553	4.30509e-06	0.00144258	0.787836	0.999958
ENSMUSG00000091237	0.0365137	7.96932e-08	0.00144269	0.874241	0.999958
ENSMUSG00000043587	2.72798	-2.11687e-06	0.00144266	0.65599	0.999958
ENSMUSG00000104000	0.0142375	-1.19068e-07	0.00144269	0.944791	0.999958
ENSMUSG00000021396	0.240131	-4.24293e-08	0.00144269	0.870883	0.999958
ENSMUSG00000096712	0.0126711	-1.68075e-07	0.0014427	0.972811	0.999958
ENSMUSG00000070044	13.1363	-1.5226e-05	0.00144262	0.0907274	0.999958
ENSMUSG00000079362	1.22266	-1.09552e-06	0.00144269	0.620461	0.999958
ENSMUSG00000063779	0.030941	2.95949e-08	0.0014427	0.873454	0.999958
ENSMUSG00000073557	8.61901	-8.4138e-06	0.00144263	0.433249	0.999958
ENSMUSG00000071192	0.0499386	-4.05703e-08	0.00144269	0.94001	0.999958
ENSMUSG00000032175	2.87461	-6.322e-06	0.00144267	0.199262	0.999958
ENSMUSG00000022463	52.8414	-2.66845e-06	0.00144238	0.860036	0.999958
ENSMUSG00000050211	0.532626	-1.30262e-06	0.00144269	0.630131	0.999958
ENSMUSG00000027386	3.3268	-1.3846e-07	0.00144264	0.980899	0.999958
ENSMUSG00000051627	0.999901	2.50179e-06	0.00144268	0.369308	0.999958
ENSMUSG00000051262	0.0279982	-6.27609e-08	0.00144269	0.94732	0.999958
ENSMUSG00000009734	0.0410212	-2.31916e-07	0.00144269	0.906767	0.999958
ENSMUSG00000109770	0.128038	-1.45523e-08	0.0014427	0.900529	0.999958
ENSMUSG00000032470	23.7024	4.36338e-07	0.00144261	0.956313	0.999958
ENSMUSG00000028184	5.00771	-5.3596e-06	0.00144265	0.432799	0.999958
ENSMUSG00000020790	16.7558	1.53046e-06	0.00144264	0.786192	0.999958
ENSMUSG00000062588	0.02752	-2.22757e-07	0.0014427	0.940869	0.999958
ENSMUSG00000074677	0.0133173	-1.21627e-07	0.00144269	0.947066	0.999958
ENSMUSG00000022837	3.53807	-6.6125e-06	0.00144267	0.190533	0.999958
ENSMUSG00000098573	0.0752852	-1.68283e-07	0.00144269	0.829396	0.999958
ENSMUSG00000032064	6.39284	1.24634e-05	0.00144264	0.0742635	0.999958
ENSMUSG00000062168	0.0198566	-1.84127e-07	0.00144269	0.972847	0.999958
ENSMUSG00000028475	0.0303976	-5.70331e-08	0.00144269	0.916289	0.999958
ENSMUSG00000067438	0.175692	-7.75405e-08	0.00144269	0.981555	0.999958
ENSMUSG00000112716	0.0126717	1.05674e-07	0.0014427	0.8737	0.999958
ENSMUSG00000097656	0.132943	-1.00745e-07	0.00144269	0.815069	0.999958
ENSMUSG00000078816	25.7525	7.64345e-07	0.00144262	0.961601	0.999958
ENSMUSG00000031993	16.0157	1.8468e-05	0.00144262	0.882688	0.999958
ENSMUSG00000095538	0.0352303	3.30434e-08	0.00144269	0.87953	0.999958
ENSMUSG00000029675	3.06711	-4.64609e-07	0.00144267	0.910714	0.999958
ENSMUSG00000018363	4.67098	-3.53566e-06	0.00144265	0.55798	0.999958
ENSMUSG00000109695	0.0361152	8.90623e-08	0.0014427	0.801925	0.999958
ENSMUSG00000105453	0.0205943	6.56434e-08	0.00144269	0.914664	0.999958
ENSMUSG00000102136	0.101869	-9.92565e-07	0.00144269	0.598839	0.999958
ENSMUSG00000034330	1.52524	9.54671e-07	0.00144268	0.735754	0.999958
ENSMUSG00000097727	0.0316033	-9.19849e-08	0.00144269	0.923676	0.999958
ENSMUSG00000102307	0.0200586	4.63226e-07	0.0014427	0.906765	0.999958
ENSMUSG00000029614	25.2751	4.29137e-06	0.00144255	0.679237	0.999958
ENSMUSG00000065954	22.4809	-5.66394e-05	0.00144313	0.460266	0.999958
ENSMUSG00000102960	0.0287349	-1.94216e-07	0.0014427	0.984635	0.999958
ENSMUSG00000038991	45.6248	1.44353e-05	0.00144237	0.373308	0.999958
ENSMUSG00000092062	0.0245046	8.02541e-08	0.0014427	0.866721	0.999958
ENSMUSG00000050043	63.5777	3.06018e-05	0.0014425	0.423485	0.999958
ENSMUSG00000090877	5.0336	-3.17505e-06	0.00144266	0.556118	0.999958
ENSMUSG00000024422	6.87666	-6.72454e-06	0.0014426	0.435418	0.999958
ENSMUSG00000019467	11.4536	1.18491e-06	0.00144257	0.899789	0.999958
ENSMUSG00000074971	2.75717	4.67285e-06	0.00144267	0.298598	0.999958
ENSMUSG00000102553	0.0256637	2.03569e-08	0.00144269	0.904393	0.999958
ENSMUSG00000017405	2.96499	6.93961e-06	0.00144266	0.213272	0.999958
ENSMUSG00000002107	28.7745	7.22068e-06	0.00144238	0.639	0.999958
ENSMUSG00000038128	23.0858	-2.0898e-06	0.00144261	0.793284	0.999958
ENSMUSG00000026933	12.1457	-5.01129e-06	0.00144258	0.596488	0.999958
ENSMUSG00000020674	4.60048	4.6977e-06	0.00144266	0.315432	0.999958
ENSMUSG00000019773	0.058027	-7.54281e-08	0.00144269	0.905878	0.999958
ENSMUSG00000036879	16.9953	-4.11097e-06	0.00144244	0.763169	0.999958
ENSMUSG00000020088	55.6857	0.000124532	0.00144472	0.066068	0.999958
ENSMUSG00000032479	96.384	-1.98679e-06	0.00144253	0.856778	0.999958
ENSMUSG00000098083	0.0125575	5.97177e-08	0.00144269	0.873682	0.999958
ENSMUSG00000044122	0.305314	1.16405e-07	0.00144269	0.766278	0.999958
ENSMUSG00000044748	0.869409	-5.55081e-06	0.00144269	0.106755	0.999958
ENSMUSG00000028862	1.01727	-5.58459e-06	0.00144269	0.0405304	0.999958
ENSMUSG00000019214	0.213782	-1.83627e-06	0.00144269	0.273321	0.999958
ENSMUSG00000079317	18.9465	-2.99334e-06	0.00144263	0.680166	0.999958
ENSMUSG00000016833	6.41874	-9.18353e-06	0.00144263	0.218211	0.999958
ENSMUSG00000022641	13.1356	1.1851e-05	0.00144256	0.262085	0.999958
ENSMUSG00000073415	0.375566	8.34129e-07	0.00144269	0.559811	0.999958
ENSMUSG00000041460	0.272066	2.83628e-07	0.00144269	0.722445	0.999958
ENSMUSG00000030882	0.208229	9.03334e-07	0.00144269	0.422072	0.999958
ENSMUSG00000082588	0.131883	2.14598e-07	0.00144269	0.479701	0.999958
ENSMUSG00000032899	0.158529	-1.00079e-06	0.00144269	0.665799	0.999958
ENSMUSG00000049721	0.556511	7.41524e-07	0.00144269	0.666749	0.999958
ENSMUSG00000104011	0.10689	3.18523e-07	0.00144269	0.566504	0.999958
ENSMUSG00000097544	0.0849064	5.5138e-08	0.00144269	0.83793	0.999958
ENSMUSG00000037984	16.4074	3.72987e-06	0.00144266	0.763038	0.999958
ENSMUSG00000028965	0.110516	-1.34522e-07	0.00144269	0.944112	0.999958
ENSMUSG00000054237	1.92531	-2.57269e-06	0.00144267	0.588623	0.999958
ENSMUSG00000085666	3.15285	-4.46821e-06	0.00144268	0.218037	0.999958
ENSMUSG00000066735	7.94255	-8.37304e-06	0.00144259	0.360906	0.999958
ENSMUSG00000084862	0.124048	-1.80589e-07	0.00144269	0.814011	0.999958
ENSMUSG00000030034	3.52916	-4.35625e-06	0.00144265	0.475799	0.999958
ENSMUSG00000010307	5.83625	1.08886e-05	0.00144266	0.336235	0.999958
ENSMUSG00000032500	1.59967	3.7742e-07	0.00144268	0.91333	0.999958
ENSMUSG00000055204	12.3198	-1.05342e-05	0.00144257	0.168055	0.999958
ENSMUSG00000026785	0.0512597	-1.06034e-07	0.00144269	0.860061	0.999958
ENSMUSG00000026917	6.43008	-5.36942e-06	0.00144264	0.470822	0.999958
ENSMUSG00000044081	0.137773	-1.32725e-08	0.00144269	0.888954	0.999958
ENSMUSG00000027346	33.1605	1.5591e-05	0.00144254	0.753777	0.999958
ENSMUSG00000086763	0.0163833	1.61686e-07	0.0014427	0.837667	0.999958
ENSMUSG00000045348	5.23538	-1.47898e-06	0.00144261	0.849067	0.999958
ENSMUSG00000026721	8.0838	7.4089e-06	0.00144262	0.357715	0.999958
ENSMUSG00000024654	45.2234	-0.000471294	0.00148427	0.19955	0.999958
ENSMUSG00000043008	0.152112	-7.73193e-08	0.00144269	0.959577	0.999958
ENSMUSG00000105112	0.0690958	-2.51977e-08	0.00144269	0.893533	0.999958
ENSMUSG00000021706	5.69828	1.37712e-06	0.00144264	0.641975	0.999958
ENSMUSG00000026940	0.11159	-3.937e-07	0.00144269	0.763491	0.999958
ENSMUSG00000047446	9.24858	1.62566e-05	0.00144262	0.0759392	0.999958
ENSMUSG00000087159	0.0222038	-6.46913e-08	0.00144269	0.936407	0.999958
ENSMUSG00000087317	0.0142497	-1.73304e-07	0.0014427	0.962766	0.999958
ENSMUSG00000111375	2.29075	-1.15106e-06	0.00144269	0.659284	0.999958
ENSMUSG00000103656	0.0258393	1.18587e-07	0.0014427	0.848893	0.999958
ENSMUSG00000054072	0.995757	-6.7963e-08	0.00144269	0.981588	0.999958
ENSMUSG00000089984	0.0137526	7.5461e-08	0.0014427	0.865405	0.999958
ENSMUSG00000085482	0.0470162	6.80058e-08	0.0014427	0.849681	0.999958
ENSMUSG00000028467	8.48192	-9.03604e-06	0.00144262	0.252202	0.999958
ENSMUSG00000038057	0.0220162	-1.00614e-07	0.0014427	0.866439	0.999958
ENSMUSG00000070031	0.0924444	-3.65524e-07	0.00144269	0.945127	0.999958
ENSMUSG00000016128	5.22649	8.97587e-06	0.00144264	0.205013	0.999958
ENSMUSG00000019579	13.7417	-1.32307e-05	0.00144262	0.16983	0.999958
ENSMUSG00000107428	0.0400237	7.05513e-08	0.00144269	0.845272	0.999958
ENSMUSG00000031617	23.9056	2.86739e-05	0.00144256	0.0447099	0.999958
ENSMUSG00000020888	4.82546	-2.77664e-07	0.00144264	0.963051	0.999958
ENSMUSG00000035572	7.01125	-2.89201e-06	0.00144262	0.695759	0.999958
ENSMUSG00000021115	3.53879	-2.48054e-06	0.00144267	0.57389	0.999958
ENSMUSG00000086392	0.821283	4.75562e-07	0.00144269	0.795487	0.999958
ENSMUSG00000096992	0.134275	-2.6512e-07	0.00144269	0.994736	0.999958
ENSMUSG00000079502	0.205497	-1.02909e-06	0.00144269	0.459432	0.999958
ENSMUSG00000019948	4.53616	-1.50304e-05	0.0014427	0.00311317	0.999958
ENSMUSG00000097595	0.21646	1.05142e-06	0.00144269	0.252875	0.999958
ENSMUSG00000030816	9.87345	3.8839e-06	0.00144258	0.675161	0.999958
ENSMUSG00000100862	220.566	3.31529e-07	0.00144269	0.734762	0.999958
ENSMUSG00000085051	0.0165878	8.4138e-09	0.00144269	0.911078	0.999958
ENSMUSG00000042686	2.62453	1.57145e-06	0.00144268	0.572326	0.999958
ENSMUSG00000105875	0.310338	6.99232e-07	0.00144269	0.463866	0.999958
ENSMUSG00000051695	35.7744	3.12176e-06	0.00144235	0.844575	0.999958
ENSMUSG00000039617	1.86041	1.60319e-06	0.00144269	0.364199	0.999958
ENSMUSG00000048484	0.0412857	4.6646e-08	0.00144269	0.941083	0.999958
ENSMUSG00000021185	7.0328	1.12807e-05	0.00144265	0.108712	0.999958
ENSMUSG00000063659	41.4574	2.83728e-06	0.00144259	0.573914	0.999958
ENSMUSG00000037318	0.0739811	1.91505e-07	0.00144269	0.826898	0.999958
ENSMUSG00000025366	2.94485	2.6423e-06	0.00144266	0.618322	0.999958
ENSMUSG00000019907	9.70682	6.87802e-06	0.00144259	0.620703	0.999958
ENSMUSG00000097411	0.575543	1.93802e-06	0.00144269	0.0930709	0.999958
ENSMUSG00000089698	0.140574	2.55648e-07	0.00144269	0.562512	0.999958
ENSMUSG00000085289	0.0283169	5.13356e-09	0.00144269	0.875266	0.999958
ENSMUSG00000030283	1.09946	-4.61628e-06	0.00144269	0.164828	0.999958
ENSMUSG00000101792	0.0382524	7.4623e-08	0.00144269	0.892139	0.999958
ENSMUSG00000001473	13.5141	-4.64712e-06	0.00144261	0.596523	0.999958
ENSMUSG00000108310	0.0456559	-1.36988e-07	0.00144269	0.974682	0.999958
ENSMUSG00000110390	0.0298181	-2.21867e-07	0.0014427	0.914773	0.999958
ENSMUSG00000068923	121.2	6.77982e-06	0.0014419	0.634813	0.999958
ENSMUSG00000068747	35.6833	1.32332e-06	0.00144266	0.886573	0.999958
ENSMUSG00000034274	6.02901	-3.07375e-06	0.00144263	0.654891	0.999958
ENSMUSG00000097301	0.0925371	4.51773e-07	0.00144269	0.537681	0.999958
ENSMUSG00000034833	0.0291313	1.65395e-08	0.00144269	0.878977	0.999958
ENSMUSG00000025269	1.49818	4.62161e-06	0.00144268	0.17969	0.999958
ENSMUSG00000020061	0.228513	-3.86125e-07	0.00144269	0.84062	0.999958
ENSMUSG00000074354	0.0361246	7.14731e-08	0.00144269	0.886582	0.999958
ENSMUSG00000005575	27.2121	1.45e-05	0.00144246	0.200168	0.999958
ENSMUSG00000046167	5.77885	-1.01507e-06	0.00144263	0.884125	0.999958
ENSMUSG00000051323	9.89406	2.50697e-06	0.00144261	0.750443	0.999958
ENSMUSG00000061778	3.03406	8.62349e-06	0.00144266	0.132988	0.999958
ENSMUSG00000092483	0.0163672	-3.61297e-09	0.00144269	0.929137	0.999958
ENSMUSG00000042155	9.0402	5.60478e-06	0.0014426	0.507903	0.999958
ENSMUSG00000095253	4.36362	3.21594e-06	0.00144265	0.592492	0.999958
ENSMUSG00000025037	16.5059	7.03613e-06	0.00144249	0.568099	0.999958
ENSMUSG00000063800	5.26108	2.69845e-06	0.00144265	0.648408	0.999958
ENSMUSG00000028524	15.4811	6.23374e-05	0.00144322	0.346737	0.999958
ENSMUSG00000056666	10.0785	1.61059e-05	0.00144261	0.470743	0.999958
ENSMUSG00000017119	35.8545	1.21963e-06	0.00144243	0.956365	0.999958
ENSMUSG00000084790	0.031585	1.47489e-07	0.0014427	0.820128	0.999958
ENSMUSG00000031077	0.700465	-7.40538e-07	0.00144268	0.897599	0.999958
ENSMUSG00000062593	0.831937	8.64625e-07	0.00144269	0.171755	0.999958
ENSMUSG00000030059	17.3153	4.14511e-06	0.00144259	0.642544	0.999958
ENSMUSG00000029516	2.79167	-4.72536e-06	0.00144267	0.282709	0.999958
ENSMUSG00000028962	21.1279	-7.36057e-06	0.00144264	0.399807	0.999958
ENSMUSG00000027597	5.67736	-8.97009e-06	0.00144264	0.196985	0.999958
ENSMUSG00000030217	0.0178471	-4.99116e-09	0.00144269	0.911078	0.999958
ENSMUSG00000020440	31.0549	0.000103799	0.00144429	0.594249	0.999958
ENSMUSG00000028530	48.4905	-6.86943e-06	0.00144247	0.618019	0.999958
ENSMUSG00000029250	22.2017	-1.79673e-09	0.00144252	0.999722	0.999958
ENSMUSG00000026806	1.83524	-2.68647e-06	0.00144268	0.505396	0.999958
ENSMUSG00000084530	0.0621503	5.92722e-08	0.00144269	0.895894	0.999958
ENSMUSG00000110598	0.06907	-8.88267e-08	0.00144269	0.964936	0.999958
ENSMUSG00000051079	0.375221	5.45822e-08	0.00144269	0.875682	0.999958
ENSMUSG00000097004	0.0202549	8.77816e-08	0.0014427	0.881394	0.999958
ENSMUSG00000027963	20.7708	-6.91104e-06	0.00144244	0.614495	0.999958
ENSMUSG00000021458	5.51916	4.26261e-07	0.00144261	0.955646	0.999958
ENSMUSG00000040919	0.0443091	-9.80683e-08	0.00144269	0.846076	0.999958
ENSMUSG00000039976	1.56535	1.32131e-06	0.00144267	0.727723	0.999958
ENSMUSG00000029221	28.6945	8.53221e-06	0.00144237	0.62599	0.999958
ENSMUSG00000033554	3.30396	-3.95711e-06	0.00144267	0.342035	0.999958
ENSMUSG00000023075	32.6717	-5.86159e-06	0.00144231	0.726562	0.999958
ENSMUSG00000110342	0.169027	-7.96165e-07	0.00144269	0.598826	0.999958
ENSMUSG00000036602	0.0772327	-5.38347e-07	0.00144269	0.677511	0.999958
ENSMUSG00000018379	18.8996	1.25708e-05	0.00144257	0.199454	0.999958
ENSMUSG00000090118	0.0138918	-5.26145e-09	0.00144269	0.91766	0.999958
ENSMUSG00000106896	0.0714861	1.7704e-07	0.00144269	0.796485	0.999958
ENSMUSG00000095526	0.793999	-1.18314e-06	0.00144268	0.83313	0.999958
ENSMUSG00000069793	0.150598	1.24629e-06	0.00144269	0.290091	0.999958
ENSMUSG00000051235	0.0897444	-1.96357e-07	0.00144269	0.875794	0.999958
ENSMUSG00000028008	0.016606	-9.10506e-09	0.00144269	0.913584	0.999958
ENSMUSG00000094708	0.902317	-5.68533e-08	0.00144269	0.96579	0.999958
ENSMUSG00000069744	33.4579	-2.82086e-05	0.00144264	0.432988	0.999958
ENSMUSG00000040078	1.59844	1.22269e-06	0.00144269	0.402303	0.999958
ENSMUSG00000032525	10.0881	-4.15427e-06	0.00144256	0.681728	0.999958
ENSMUSG00000024480	12.329	-4.97823e-06	0.0014426	0.563635	0.999958
ENSMUSG00000030170	8.63141	-2.02805e-06	0.00144264	0.789096	0.999958
ENSMUSG00000054405	20.1942	8.809e-06	0.00144263	0.851225	0.999958
ENSMUSG00000107955	0.110328	3.76066e-07	0.00144269	0.530829	0.999958
ENSMUSG00000034820	2.83784	-3.54261e-06	0.00144265	0.535594	0.999958
ENSMUSG00000020660	0.314986	-1.27999e-08	0.00144269	0.862265	0.999958
ENSMUSG00000109413	0.0207791	5.02504e-08	0.00144269	0.849241	0.999958
ENSMUSG00000102101	4.95892	9.77482e-06	0.00144267	0.082629	0.999958
ENSMUSG00000001909	6.76823	-6.43585e-06	0.00144262	0.404157	0.999958
ENSMUSG00000051855	9.82564	-4.64749e-06	0.00144261	0.558471	0.999958
ENSMUSG00000041794	2.37171	-5.82201e-07	0.00144266	0.905039	0.999958
ENSMUSG00000020267	38.885	-8.24945e-06	0.0014426	0.346555	0.999958
ENSMUSG00000082028	0.0449498	1.46229e-07	0.0014427	0.782065	0.999958
ENSMUSG00000103303	0.0553606	8.0219e-08	0.00144269	0.817607	0.999958
ENSMUSG00000029648	0.614682	2.46922e-07	0.00144269	0.844876	0.999958
ENSMUSG00000020034	25.4801	-2.06751e-05	0.00144254	0.121348	0.999958
ENSMUSG00000010505	0.343264	-9.00109e-07	0.00144269	0.729303	0.999958
ENSMUSG00000021499	0.397883	-1.48828e-07	0.00144269	0.803789	0.999958
ENSMUSG00000046215	4.57327	2.87567e-07	0.00144268	0.939687	0.999958
ENSMUSG00000003423	5.00202	-6.29685e-06	0.00144264	0.352118	0.999958
ENSMUSG00000063447	0.0215654	1.52806e-07	0.0014427	0.822686	0.999958
ENSMUSG00000033697	7.85957	-2.31284e-06	0.00144264	0.60893	0.999958
ENSMUSG00000109568	0.020771	-8.69204e-08	0.00144269	0.966631	0.999958
ENSMUSG00000089942	0.0891202	1.34015e-07	0.00144269	0.772988	0.999958
ENSMUSG00000021699	1.42347	-4.43966e-06	0.00144268	0.28995	0.999958
ENSMUSG00000109123	0.0170195	-1.24368e-08	0.00144269	0.913584	0.999958
ENSMUSG00000063362	5.7036	-1.17504e-05	0.00144264	0.118758	0.999958
ENSMUSG00000102644	0.719002	-3.67891e-07	0.00144268	0.965817	0.999958
ENSMUSG00000022772	3.68972	-9.10986e-07	0.00144264	0.887908	0.999958
ENSMUSG00000110132	0.020429	-1.93352e-07	0.00144269	0.998352	0.999958
ENSMUSG00000040525	0.0139336	-5.33923e-08	0.00144269	0.937045	0.999958
ENSMUSG00000035399	6.9366	-1.93618e-06	0.00144261	0.80211	0.999958
ENSMUSG00000050619	3.93912	7.36289e-06	0.00144265	0.24311	0.999958
ENSMUSG00000100680	0.270599	-1.06567e-06	0.00144269	0.417803	0.999958
ENSMUSG00000103432	0.121201	5.765e-07	0.00144269	0.520196	0.999958
ENSMUSG00000038072	10.4858	1.17361e-05	0.0014426	0.183188	0.999958
ENSMUSG00000032846	2.40835	1.06852e-05	0.00144269	0.871343	0.999958
ENSMUSG00000032561	0.20377	2.56532e-07	0.00144269	0.728262	0.999958
ENSMUSG00000032518	20.336	1.36226e-05	0.00144254	0.240029	0.999958
ENSMUSG00000097234	0.0957459	3.82063e-07	0.00144269	0.557105	0.999958
ENSMUSG00000039217	2.45354	2.83485e-06	0.00144266	0.594151	0.999958
ENSMUSG00000019189	34.3205	6.5208e-06	0.00144251	0.639385	0.999958
ENSMUSG00000022570	3.74905	-2.41745e-06	0.00144264	0.707989	0.999958
ENSMUSG00000091649	0.0282067	1.84777e-08	0.00144269	0.915642	0.999958
ENSMUSG00000100826	2.31149	3.30974e-06	0.00144267	0.415363	0.999958
ENSMUSG00000066324	30.6328	-5.59066e-05	0.00144284	0.0392551	0.999958
ENSMUSG00000055782	6.8216	6.21397e-06	0.00144265	0.216041	0.999958
ENSMUSG00000021559	15.7669	2.79624e-06	0.00144262	0.713675	0.999958
ENSMUSG00000111280	0.0214199	-1.97507e-07	0.00144269	0.994239	0.999958
ENSMUSG00000022748	1.33466	-4.6448e-06	0.00144269	0.130403	0.999958
ENSMUSG00000055407	26.7971	2.34198e-06	0.0014424	0.873021	0.999958
ENSMUSG00000063273	12.4124	4.58959e-06	0.00144258	0.59835	0.999958
ENSMUSG00000029204	0.0721947	2.23469e-07	0.00144269	0.66106	0.999958
ENSMUSG00000074228	0.76905	-1.17214e-06	0.00144269	0.633181	0.999958
ENSMUSG00000028729	14.0854	-1.33519e-05	0.00144262	0.135601	0.999958
ENSMUSG00000023046	0.211548	-6.89065e-07	0.00144269	0.701254	0.999958
ENSMUSG00000048572	0.0412818	-1.63093e-07	0.00144269	0.992075	0.999958
ENSMUSG00000104748	0.508066	-7.24182e-07	0.00144269	0.788391	0.999958
ENSMUSG00000038594	2.3559	4.32818e-06	0.00144268	0.306335	0.999958
ENSMUSG00000054808	86.1026	-3.68248e-06	0.00144256	0.719077	0.999958
ENSMUSG00000026358	0.23995	1.6243e-06	0.00144269	0.204509	0.999958
ENSMUSG00000029868	0.0308194	1.31498e-07	0.0014427	0.813731	0.999958
ENSMUSG00000025165	0.014133	1.26922e-09	0.00144269	0.916866	0.999958
ENSMUSG00000020717	0.126995	1.54355e-07	0.00144269	0.785685	0.999958
ENSMUSG00000107109	0.0345312	2.51876e-08	0.0014427	0.847046	0.999958
ENSMUSG00000058444	7.22888	-5.62622e-06	0.0014426	0.517799	0.999958
ENSMUSG00000040365	0.613278	4.47342e-06	0.00144269	0.0394694	0.999958
ENSMUSG00000056888	0.330756	8.9194e-08	0.00144269	0.836068	0.999958
ENSMUSG00000102319	0.0516928	-7.46536e-08	0.00144269	0.937699	0.999958
ENSMUSG00000032591	0.0153134	-1.89157e-07	0.0014427	0.972811	0.999958
ENSMUSG00000098134	3.75713	-6.29238e-06	0.00144267	0.201144	0.999958
ENSMUSG00000092103	0.0307209	6.35764e-08	0.0014427	0.873928	0.999958
ENSMUSG00000045744	0.236281	-3.70191e-08	0.00144269	0.865768	0.999958
ENSMUSG00000094437	0.335077	5.74891e-07	0.00144269	0.529582	0.999958
ENSMUSG00000022948	0.40196	2.48783e-06	0.00144269	0.208602	0.999958
ENSMUSG00000107155	0.018403	-1.00077e-07	0.00144269	0.940091	0.999958
ENSMUSG00000035355	0.0189867	5.92126e-08	0.0014427	0.832314	0.999958
ENSMUSG00000050530	12.7352	1.34761e-05	0.00144257	0.114652	0.999958
ENSMUSG00000096916	0.711733	-2.73033e-06	0.00144269	0.31002	0.999958
ENSMUSG00000027552	5.01868	8.75803e-06	0.00144268	0.0702025	0.999958
ENSMUSG00000034292	3.35804	6.32437e-06	0.00144265	0.283363	0.999958
ENSMUSG00000032577	7.5334	1.03274e-05	0.00144262	0.217897	0.999958
ENSMUSG00000049709	0.0279634	1.25198e-07	0.0014427	0.842316	0.999958
ENSMUSG00000052926	4.058	6.22745e-06	0.00144266	0.275061	0.999958
ENSMUSG00000051518	3.56933	-8.9327e-06	0.00144267	0.101248	0.999958
ENSMUSG00000028540	1.9023	8.09475e-07	0.00144266	0.850733	0.999958
ENSMUSG00000044308	10.0273	8.91109e-07	0.0014426	0.913484	0.999958
ENSMUSG00000104576	0.0331923	-1.39643e-08	0.00144269	0.937432	0.999958
ENSMUSG00000034780	7.5997	-6.31663e-06	0.0014426	0.45993	0.999958
ENSMUSG00000051043	3.20918	7.35041e-06	0.00144267	0.131134	0.999958
ENSMUSG00000018566	0.330905	3.28034e-07	0.00144269	0.699161	0.999958
ENSMUSG00000079469	6.21504	9.96256e-06	0.00144263	0.206164	0.999958
ENSMUSG00000036940	19.2535	1.4915e-05	0.00144254	0.204449	0.999958
ENSMUSG00000068245	0.373117	-1.70611e-06	0.00144269	0.412592	0.999958
ENSMUSG00000041341	6.99223	6.97965e-06	0.00144267	0.182165	0.999958
ENSMUSG00000074259	0.600218	2.81642e-06	0.00144269	0.24969	0.999958
ENSMUSG00000090124	1.37939	-1.48889e-07	0.00144269	0.995223	0.999958
ENSMUSG00000025081	0.0289715	1.67131e-08	0.00144269	0.87806	0.999958
ENSMUSG00000086946	0.0166337	1.36657e-07	0.0014427	0.841025	0.999958
ENSMUSG00000045967	7.55375	-7.62171e-06	0.00144263	0.294862	0.999958
ENSMUSG00000039263	5.67832	-9.86005e-06	0.00144263	0.204654	0.999958
ENSMUSG00000036469	4.76112	1.69431e-06	0.00144264	0.770927	0.999958
ENSMUSG00000022802	1.83807	2.21885e-06	0.00144267	0.632114	0.999958
ENSMUSG00000026860	18.2333	-1.04767e-05	0.00144251	0.388454	0.999958
ENSMUSG00000062480	3.64863	2.87009e-06	0.00144268	0.447133	0.999958
ENSMUSG00000024697	1.51386	3.46907e-07	0.00144267	0.900773	0.999958
ENSMUSG00000031167	38.275	1.00225e-05	0.00144256	0.92481	0.999958
ENSMUSG00000026923	22.3654	2.18542e-06	0.00144267	0.909809	0.999958
ENSMUSG00000050299	0.52709	3.26974e-07	0.00144269	0.952519	0.999958
ENSMUSG00000091102	0.222657	8.15225e-07	0.00144269	0.450587	0.999958
ENSMUSG00000097819	0.0225937	-1.25705e-07	0.00144269	0.996478	0.999958
ENSMUSG00000054999	0.0515282	-1.992e-08	0.00144269	0.933071	0.999958
ENSMUSG00000090330	0.0730108	9.52087e-08	0.00144269	0.84818	0.999958
ENSMUSG00000009575	31.0976	-2.06763e-06	0.00144262	0.781051	0.999958
ENSMUSG00000022382	5.03229	-8.94075e-06	0.00144264	0.202572	0.999958
ENSMUSG00000091764	1.07664	-4.2042e-06	0.00144269	0.139205	0.999958
ENSMUSG00000026526	18.5317	-9.47018e-06	0.00144252	0.69998	0.999958
ENSMUSG00000031641	3.04894	-9.82584e-06	0.00144267	0.0819594	0.999958
ENSMUSG00000102819	0.0125598	-1.9702e-07	0.00144269	0.998998	0.999958
ENSMUSG00000028842	3.58843	3.03106e-06	0.00144266	0.550234	0.999958
ENSMUSG00000004929	13.3741	-1.85057e-05	0.0014426	0.080709	0.999958
ENSMUSG00000037935	10.5104	-4.9752e-06	0.00144258	0.589741	0.999958
ENSMUSG00000033014	2.85658	-8.78068e-07	0.00144265	0.882229	0.999958
ENSMUSG00000027752	2.13515	-5.37236e-07	0.00144267	0.929242	0.999958
ENSMUSG00000061136	14.5149	-1.86003e-05	0.00144262	0.291724	0.999958
ENSMUSG00000006705	3.68354	-2.43628e-06	0.00144264	0.692528	0.999958
ENSMUSG00000040412	2.18167	5.72624e-06	0.00144268	0.123138	0.999958
ENSMUSG00000027168	6.88368	-4.72729e-06	0.00144261	0.55345	0.999958
ENSMUSG00000020658	17.2734	-5.11387e-07	0.00144262	0.968432	0.999958
ENSMUSG00000002948	11.1039	-2.82659e-05	0.00144267	0.465734	0.999958
ENSMUSG00000002325	7.9415	9.19064e-07	0.00144257	0.921613	0.999958
ENSMUSG00000106943	0.208095	-2.97867e-07	0.00144269	0.928882	0.999958
ENSMUSG00000038876	15.1368	-1.02434e-05	0.00144264	0.162379	0.999958
ENSMUSG00000049657	3.73838	-5.17256e-06	0.00144264	0.426047	0.999958
ENSMUSG00000038697	5.9105	-1.28543e-05	0.00144265	0.0861385	0.999958
ENSMUSG00000020303	0.73655	2.46105e-06	0.00144269	0.248686	0.999958
ENSMUSG00000026568	24.9091	4.88882e-06	0.00144251	0.676152	0.999958
ENSMUSG00000016262	4.28701	-3.86418e-06	0.00144266	0.430803	0.999958
ENSMUSG00000035790	12.8775	-1.50685e-05	0.00144263	0.365644	0.999958
ENSMUSG00000090231	0.102093	5.75674e-08	0.00144269	0.866788	0.999958
ENSMUSG00000001802	12.4177	-1.80135e-06	0.00144259	0.837778	0.999958
ENSMUSG00000087193	0.295452	2.28852e-07	0.00144269	0.634381	0.999958
ENSMUSG00000022610	0.254036	3.98055e-07	0.00144269	0.56259	0.999958
ENSMUSG00000046605	1.07406	2.2074e-06	0.00144268	0.468975	0.999958
ENSMUSG00000097752	0.0326753	2.66489e-08	0.0014427	0.841599	0.999958
ENSMUSG00000078193	5.65326	3.60893e-06	0.00144268	0.320013	0.999958
ENSMUSG00000107659	0.960967	-6.96415e-07	0.00144269	0.642223	0.999958
ENSMUSG00000083161	0.0153134	-1.89157e-07	0.0014427	0.972811	0.999958
ENSMUSG00000001751	6.04817	5.78097e-07	0.00144263	0.935121	0.999958
ENSMUSG00000100113	0.700559	1.77168e-06	0.00144269	0.274653	0.999958
ENSMUSG00000028419	37.7078	-4.09697e-06	0.0014424	0.578986	0.999958
ENSMUSG00000010607	5.89402	-2.04819e-06	0.00144265	0.71607	0.999958
ENSMUSG00000074785	1.66066	-2.66934e-06	0.00144267	0.521655	0.999958
ENSMUSG00000092035	0.615004	-1.50861e-06	0.00144269	0.416045	0.999958
ENSMUSG00000031818	102.98	1.27037e-05	0.00144253	0.920985	0.999958
ENSMUSG00000064061	13.4381	1.00297e-05	0.0014426	0.260595	0.999958
ENSMUSG00000027919	0.0305874	-1.17117e-07	0.0014427	0.878977	0.999958
ENSMUSG00000085204	0.0160169	5.13197e-08	0.0014427	0.87284	0.999958
ENSMUSG00000028692	99.7405	5.00042e-06	0.00144188	0.836709	0.999958
ENSMUSG00000109829	1.00002	-1.96655e-06	0.00144269	0.439459	0.999958
ENSMUSG00000031022	0.0433055	1.49606e-08	0.00144269	0.909928	0.999958
ENSMUSG00000027660	6.18	-6.93005e-05	0.00144347	0.921563	0.999958
ENSMUSG00000066543	0.040196	6.25208e-08	0.00144269	0.882206	0.999958
ENSMUSG00000035232	10.0767	-3.56597e-06	0.0014426	0.672928	0.999958
ENSMUSG00000060314	1.11994	-4.9859e-06	0.00144269	0.127261	0.999958
ENSMUSG00000028248	22.467	7.70672e-06	0.00144247	0.551694	0.999958
ENSMUSG00000052783	1.82269	-5.93702e-06	0.00144268	0.167206	0.999958
ENSMUSG00000100259	0.0507559	-9.04997e-08	0.00144269	0.974963	0.999958
ENSMUSG00000003199	19.4129	-5.53629e-06	0.00144251	0.488919	0.999958
ENSMUSG00000032372	11.6384	-6.76562e-06	0.00144261	0.961792	0.999958
ENSMUSG00000096984	0.266297	4.36325e-07	0.00144269	0.539431	0.999958
ENSMUSG00000038570	1.00591	-1.79488e-07	0.00144268	0.974721	0.999958
ENSMUSG00000000290	1.03476	-1.68737e-06	0.00144268	0.66603	0.999958
ENSMUSG00000081528	0.0247329	4.70362e-08	0.0014427	0.881609	0.999958
ENSMUSG00000104044	0.0679823	2.03051e-08	0.00144269	0.765872	0.999958
ENSMUSG00000072660	0.0650575	2.12205e-08	0.00144269	0.819411	0.999958
ENSMUSG00000026915	21.3283	1.67928e-05	0.00144255	0.122423	0.999958
ENSMUSG00000034066	2.27347	1.58955e-06	0.00144266	0.757174	0.999958
ENSMUSG00000074236	0.252415	1.99384e-07	0.00144269	0.712074	0.999958
ENSMUSG00000038623	1.22538	-1.06021e-06	0.00144269	0.684177	0.999958
ENSMUSG00000045114	23.6582	-6.42369e-06	0.00144264	0.35369	0.999958
ENSMUSG00000020904	9.21365	-7.32692e-06	0.00144259	0.416012	0.999958
ENSMUSG00000018923	1.82861	-4.68604e-07	0.00144268	0.940503	0.999958
ENSMUSG00000040466	6.31849	8.12387e-06	0.00144263	0.270719	0.999958
ENSMUSG00000074715	0.0869687	-7.43364e-08	0.00144269	0.892709	0.999958
ENSMUSG00000029171	8.67546	6.33433e-06	0.00144264	0.35435	0.999958
ENSMUSG00000021811	10.3513	-1.88211e-06	0.00144258	0.836901	0.999958
ENSMUSG00000043872	1.76655	2.90345e-06	0.00144269	0.309081	0.999958
ENSMUSG00000034438	0.0778221	2.99764e-08	0.00144269	0.756606	0.999958
ENSMUSG00000042042	5.34359	7.55761e-06	0.00144265	0.248691	0.999958
ENSMUSG00000040860	3.65989	8.72191e-06	0.00144267	0.121582	0.999958
ENSMUSG00000048794	1.48522	5.66359e-06	0.00144268	0.105768	0.999958
ENSMUSG00000029313	8.41455	4.21897e-06	0.00144262	0.557654	0.999958
ENSMUSG00000028443	5.65816	7.93871e-06	0.00144265	0.221089	0.999958
ENSMUSG00000024542	1.34739	-4.06882e-06	0.00144268	0.33559	0.999958
[truncated: 19,828 more rows]

## Sheet: XRI vs GFP
Genes	baseMean	log2FoldChange	lfcSE	P-value before Benjamini-Hochberg correction	P-value after Benjamini-Hochberg correction
ENSMUSG00000030105	41.6029	-2.69414e-05	0.00144246	0.0970504	0.999926
ENSMUSG00000096054	11.9868	-2.82062e-06	0.00144262	0.711769	0.999926
ENSMUSG00000020495	4.57069	-1.58831e-06	0.00144267	0.707505	0.999926
ENSMUSG00000058979	6.12213	-1.16395e-05	0.00144265	0.0947652	0.999926
ENSMUSG00000045903	1.95866	-2.61077e-06	0.00144269	0.146261	0.999926
ENSMUSG00000038045	0.0165878	1.35593e-07	0.0014427	0.854302	0.999926
ENSMUSG00000049536	6.75515	3.64279e-06	0.00144264	0.569232	0.999926
ENSMUSG00000027333	10.6342	-1.72724e-06	0.00144263	0.895224	0.999926
ENSMUSG00000085586	2.18795	2.40963e-06	0.00144267	0.557567	0.999926
ENSMUSG00000025237	17.3104	5.03917e-06	0.00144263	0.486087	0.999926
ENSMUSG00000006299	54.4117	5.97991e-05	0.00144278	0.383169	0.999926
ENSMUSG00000029608	8.35103	-6.50747e-06	0.00144266	0.260371	0.999926
ENSMUSG00000036792	3.58959	8.19515e-06	0.00144266	0.156989	0.999926
ENSMUSG00000021287	0.453518	1.47745e-06	0.00144269	0.34079	0.999926
ENSMUSG00000106962	0.03694	1.03638e-07	0.0014427	0.805972	0.999926
ENSMUSG00000041241	6.32172	1.3404e-05	0.00144267	0.0305931	0.999926
ENSMUSG00000021368	6.16523	8.28143e-06	0.00144265	0.210122	0.999926
ENSMUSG00000089651	0.0166465	6.89289e-08	0.0014427	0.866145	0.999926
ENSMUSG00000041607	32.755	1.17467e-05	0.00144268	0.0327385	0.999926
ENSMUSG00000109864	0.0620316	1.48325e-07	0.00144269	0.77301	0.999926
ENSMUSG00000054146	0.0359706	-1.21674e-08	0.00144269	0.898768	0.999926
ENSMUSG00000026163	25.1124	-1.44385e-06	0.00144267	0.749361	0.999926
ENSMUSG00000106940	0.0360289	-6.25233e-08	0.00144269	0.931648	0.999926
ENSMUSG00000001053	1.02445	5.07317e-07	0.00144269	0.736044	0.999926
ENSMUSG00000085787	0.0138687	5.13224e-07	0.0014427	0.835452	0.999926
ENSMUSG00000030374	32.4022	-9.97859e-06	0.00144257	0.33029	0.999926
ENSMUSG00000034297	6.63191	-4.24223e-06	0.00144265	0.486898	0.999926
ENSMUSG00000046714	0.8407	1.46897e-06	0.00144269	0.393841	0.999926
ENSMUSG00000105063	0.658684	-5.45396e-08	0.00144269	0.845583	0.999926
ENSMUSG00000032298	1.19864	-1.62031e-06	0.00144268	0.618085	0.999926
ENSMUSG00000097716	0.0268929	1.0612e-07	0.0014427	0.808513	0.999926
ENSMUSG00000022594	16.6236	-1.95957e-06	0.00144265	0.885374	0.999926
ENSMUSG00000055958	0.10143	1.97957e-07	0.00144269	0.725934	0.999926
ENSMUSG00000085526	0.253646	2.07987e-06	0.00144269	0.160697	0.999926
ENSMUSG00000022900	0.012945	-1.24055e-08	0.0014427	0.880186	0.999926
ENSMUSG00000038459	16.1295	8.15332e-06	0.00144256	0.430396	0.999926
ENSMUSG00000109016	0.0154914	-1.7663e-08	0.0014427	0.831558	0.999926
ENSMUSG00000001441	25.0968	1.21347e-06	0.00144243	0.930071	0.999926
ENSMUSG00000030754	26.6582	9.59614e-05	0.00144409	0.355486	0.999926
ENSMUSG00000087611	0.0656358	4.59718e-08	0.00144269	0.771485	0.999926
ENSMUSG00000078851	13.6016	5.08955e-06	0.0014426	0.556279	0.999926
ENSMUSG00000039395	0.391932	3.55678e-07	0.00144269	0.553134	0.999926
ENSMUSG00000109418	0.0741693	3.87755e-07	0.00144269	0.56942	0.999926
ENSMUSG00000033186	10.0841	-6.98733e-07	0.00144261	0.982658	0.999926
ENSMUSG00000026577	5.82797	-2.9464e-06	0.00144265	0.605294	0.999926
ENSMUSG00000020123	0.235122	1.27986e-06	0.00144269	0.19226	0.999926
ENSMUSG00000034639	0.626515	9.10676e-09	0.00144269	0.859201	0.999926
ENSMUSG00000030888	4.96756	-8.18027e-06	0.00144265	0.182059	0.999926
ENSMUSG00000074219	0.285605	-3.03615e-07	0.00144269	0.867917	0.999926
ENSMUSG00000028003	0.0579781	-1.35959e-07	0.00144269	0.975345	0.999926
ENSMUSG00000092323	0.0673426	-1.434e-07	0.00144269	0.985195	0.999926
ENSMUSG00000062184	2.91528	8.40705e-06	0.00144267	0.0961697	0.999926
ENSMUSG00000015247	7.54341	8.96432e-06	0.00144266	0.134201	0.999926
ENSMUSG00000048603	0.373934	-8.03821e-07	0.00144269	0.922223	0.999926
ENSMUSG00000110744	0.0767067	1.94404e-07	0.00144269	0.700653	0.999926
ENSMUSG00000048960	29.8774	8.45952e-06	0.0014426	0.244351	0.999926
ENSMUSG00000032059	4.13899	-6.87196e-06	0.00144266	0.205418	0.999926
ENSMUSG00000033147	1.44277	-2.14547e-07	0.00144267	0.991443	0.999926
ENSMUSG00000030623	1.46737	-2.05927e-06	0.00144269	0.491412	0.999926
ENSMUSG00000009739	6.39187	-1.29253e-06	0.00144265	0.814606	0.999926
ENSMUSG00000031629	0.108151	6.05566e-07	0.00144269	0.500553	0.999926
ENSMUSG00000037266	102.811	4.66094e-06	0.00144218	0.810678	0.999926
ENSMUSG00000085067	0.294559	8.3356e-08	0.00144269	0.602527	0.999926
ENSMUSG00000006782	40.9265	2.09782e-05	0.00144259	0.199409	0.999926
ENSMUSG00000105139	0.0559399	3.08872e-08	0.0014427	0.802281	0.999926
ENSMUSG00000048706	2.55767	-2.02316e-06	0.00144267	0.62962	0.999926
ENSMUSG00000066720	6.32833	1.13592e-05	0.00144265	0.0901778	0.999926
ENSMUSG00000020705	20.8728	-5.90061e-06	0.00144252	0.296878	0.999926
ENSMUSG00000082070	0.341568	1.27998e-07	0.0014427	0.824508	0.999926
ENSMUSG00000022551	42.6204	3.07885e-05	0.00144253	0.536796	0.999926
ENSMUSG00000039218	58.059	-7.87677e-06	0.00144237	0.615388	0.999926
ENSMUSG00000027940	36.4486	-1.20593e-06	0.00144243	0.990578	0.999926
ENSMUSG00000081769	0.231386	1.41221e-06	0.00144269	0.568676	0.999926
ENSMUSG00000028034	17.7089	6.63227e-06	0.00144262	0.400878	0.999926
ENSMUSG00000055421	17.2467	1.35112e-06	0.00144261	0.860108	0.999926
ENSMUSG00000029754	0.0545132	-1.18308e-07	0.00144269	0.923244	0.999926
ENSMUSG00000063488	0.567428	2.47072e-06	0.00144269	0.136945	0.999926
ENSMUSG00000110427	0.179778	1.09547e-07	0.00144269	0.84266	0.999926
ENSMUSG00000086470	0.0241733	-8.42391e-08	0.00144269	0.942541	0.999926
ENSMUSG00000002477	7.8962	-4.4057e-06	0.00144266	0.37651	0.999926
ENSMUSG00000094108	0.223468	3.79163e-07	0.00144269	0.64817	0.999926
ENSMUSG00000041845	4.92153	-4.26133e-06	0.00144264	0.521825	0.999926
ENSMUSG00000026102	4.42139	-2.10013e-07	0.00144267	0.959538	0.999926
ENSMUSG00000027523	259.78	-2.13437e-05	0.00144189	0.397768	0.999926
ENSMUSG00000103901	0.103971	-6.56827e-07	0.00144269	0.768308	0.999926
ENSMUSG00000107917	0.110154	-4.89091e-07	0.00144269	0.928735	0.999926
ENSMUSG00000032572	0.0138573	-1.24248e-07	0.00144269	0.945963	0.999926
ENSMUSG00000051777	0.0187046	-9.38837e-08	0.00144269	0.956773	0.999926
ENSMUSG00000025877	0.915865	-2.53332e-06	0.00144269	0.361211	0.999926
ENSMUSG00000037784	4.46593	-1.64879e-06	0.00144264	0.790238	0.999926
ENSMUSG00000021687	40.2747	1.71832e-05	0.00144242	0.263463	0.999926
ENSMUSG00000036867	14.3593	-7.35579e-06	0.00144255	0.485983	0.999926
ENSMUSG00000024381	20.4556	1.59261e-06	0.00144254	0.88206	0.999926
ENSMUSG00000031262	0.105808	-5.92259e-07	0.00144269	0.75922	0.999926
ENSMUSG00000024900	25.1113	3.58265e-06	0.0014426	0.678926	0.999926
ENSMUSG00000040254	0.858824	7.24092e-07	0.00144269	0.694891	0.999926
ENSMUSG00000023991	1.57033	6.9743e-07	0.00144268	0.851331	0.999926
ENSMUSG00000030314	7.24556	5.52724e-06	0.00144263	0.424071	0.999926
ENSMUSG00000047953	0.0493876	-1.13899e-07	0.00144269	0.940422	0.999926
ENSMUSG00000042225	0.744225	9.6956e-07	0.00144269	0.581436	0.999926
ENSMUSG00000048696	4.67558	1.06878e-05	0.00144267	0.0711187	0.999926
ENSMUSG00000022435	0.0183801	-2.19664e-08	0.00144269	0.911159	0.999926
ENSMUSG00000037822	54.2218	9.61525e-06	0.0014424	0.599209	0.999926
ENSMUSG00000036275	90.9177	-1.22086e-05	0.0014423	0.458231	0.999926
ENSMUSG00000029578	29.3347	-1.96725e-06	0.00144261	0.809064	0.999926
ENSMUSG00000104211	0.0259497	-2.13429e-07	0.0014427	0.865391	0.999926
ENSMUSG00000009470	11.7627	1.93253e-06	0.00144265	0.730337	0.999926
ENSMUSG00000062991	25.3773	4.99215e-06	0.00144258	0.433591	0.999926
ENSMUSG00000058258	26.9288	1.56372e-05	0.00144261	0.0678483	0.999926
ENSMUSG00000022221	0.259075	1.04889e-06	0.00144269	0.381083	0.999926
ENSMUSG00000032815	0.243108	9.0364e-07	0.00144269	0.510535	0.999926
ENSMUSG00000098029	0.0169599	4.31191e-08	0.0014427	0.866145	0.999926
ENSMUSG00000046748	0.0290496	1.17712e-07	0.0014427	0.812281	0.999926
ENSMUSG00000028865	0.216921	3.11112e-07	0.00144269	0.720274	0.999926
ENSMUSG00000033096	15.3186	2.92525e-07	0.00144257	0.975589	0.999926
ENSMUSG00000105699	0.0337544	2.44164e-08	0.00144269	0.899292	0.999926
ENSMUSG00000047710	10.0327	1.52057e-05	0.00144263	0.0861645	0.999926
ENSMUSG00000054342	0.329887	-8.35293e-07	0.00144269	0.750439	0.999926
ENSMUSG00000026849	8.7051	-1.977e-06	0.00144265	0.705229	0.999926
ENSMUSG00000051515	10.6423	-2.95238e-06	0.00144262	0.700659	0.999926
ENSMUSG00000028756	103.925	1.18651e-05	0.00144235	0.508875	0.999926
ENSMUSG00000099757	0.0354883	1.09406e-07	0.0014427	0.80259	0.999926
ENSMUSG00000106464	0.0918373	8.90926e-08	0.00144269	0.760296	0.999926
ENSMUSG00000027194	7.95546	4.48815e-06	0.00144264	0.503149	0.999926
ENSMUSG00000085030	0.215962	2.82046e-07	0.00144269	0.710753	0.999926
ENSMUSG00000022089	2.73891	-2.92002e-06	0.00144266	0.577755	0.999926
ENSMUSG00000107944	0.133736	3.0225e-07	0.00144269	0.46039	0.999926
ENSMUSG00000003848	5.54677	5.82805e-06	0.00144265	0.320255	0.999926
ENSMUSG00000050423	0.0484174	-1.15637e-07	0.00144269	0.988164	0.999926
ENSMUSG00000056412	0.0511399	-3.73144e-08	0.00144269	0.939136	0.999926
ENSMUSG00000028940	0.0146934	-2.02267e-08	0.0014427	0.891908	0.999926
ENSMUSG00000030495	0.0465174	1.39201e-07	0.0014427	0.77669	0.999926
ENSMUSG00000112593	0.0370989	-4.8528e-08	0.0014427	0.892819	0.999926
ENSMUSG00000002897	4.70683	1.84616e-05	0.00144273	0.626379	0.999926
ENSMUSG00000086526	0.0174227	5.56593e-08	0.0014427	0.828799	0.999926
ENSMUSG00000040711	5.92456	6.85029e-07	0.00144265	0.50604	0.999926
ENSMUSG00000040225	17.1768	1.38081e-05	0.00144261	0.12979	0.999926
ENSMUSG00000031379	8.22646	9.68351e-06	0.00144265	0.132288	0.999926
ENSMUSG00000048332	45.7374	1.13566e-05	0.00144236	0.479747	0.999926
ENSMUSG00000044066	5.54065	5.72858e-06	0.00144265	0.347761	0.999926
ENSMUSG00000033983	1.38655	3.79772e-06	0.00144268	0.303691	0.999926
ENSMUSG00000085498	0.0394542	3.65728e-08	0.00144269	0.907842	0.999926
ENSMUSG00000031523	1.57719	6.29437e-06	0.00144269	0.0540711	0.999926
ENSMUSG00000105679	0.120372	-3.13569e-07	0.00144269	0.976554	0.999926
ENSMUSG00000040139	0.704779	-2.10437e-06	0.00144269	0.593066	0.999926
ENSMUSG00000081344	0.0476139	-8.82094e-08	0.00144269	0.953319	0.999926
ENSMUSG00000060181	13.447	8.09623e-06	0.00144255	0.446812	0.999926
ENSMUSG00000003380	39.4327	-6.47754e-06	0.00144247	0.61303	0.999926
ENSMUSG00000051378	0.277144	8.5026e-07	0.00144269	0.40435	0.999926
ENSMUSG00000030731	8.17197	-7.78476e-06	0.00144262	0.31972	0.999926
ENSMUSG00000019966	2.17223	3.05029e-06	0.00144267	0.472092	0.999926
ENSMUSG00000039239	12.3294	-3.15141e-06	0.00144262	0.961685	0.999926
ENSMUSG00000006542	0.0147198	-3.81958e-09	0.00144269	0.911414	0.999926
ENSMUSG00000100975	0.0237684	-4.78716e-08	0.00144269	0.941721	0.999926
ENSMUSG00000103642	0.0126069	-1.53557e-07	0.00144269	0.983176	0.999926
ENSMUSG00000046408	0.135415	6.25651e-07	0.00144269	0.496479	0.999926
ENSMUSG00000042784	0.988047	1.64216e-06	0.00144269	0.498701	0.999926
ENSMUSG00000091387	0.998044	-4.56356e-07	0.00144269	0.834002	0.999926
ENSMUSG00000039968	1.89033	-4.59554e-08	0.00144268	0.934423	0.999926
ENSMUSG00000020935	13.3424	7.69266e-06	0.00144256	0.44489	0.999926
ENSMUSG00000082860	0.127832	-1.05182e-06	0.00144269	0.846597	0.999926
ENSMUSG00000045394	0.0363309	1.08171e-08	0.00144269	0.92519	0.999926
ENSMUSG00000028060	11.9151	5.93577e-06	0.00144257	0.544531	0.999926
ENSMUSG00000051136	0.102889	-6.68905e-08	0.00144269	0.609083	0.999926
ENSMUSG00000100629	0.0527835	-1.79284e-07	0.00144269	0.957736	0.999926
ENSMUSG00000097094	0.0515454	-5.38532e-09	0.00144269	0.912677	0.999926
ENSMUSG00000078794	8.58883	5.8319e-06	0.0014426	0.495583	0.999926
ENSMUSG00000026443	32.5616	-4.66558e-06	0.00144259	0.566369	0.999926
ENSMUSG00000107909	0.147003	3.43712e-07	0.00144269	0.613409	0.999926
ENSMUSG00000103653	0.463025	2.15375e-07	0.00144269	0.736304	0.999926
ENSMUSG00000104122	0.16981	2.02949e-07	0.0014427	0.804959	0.999926
ENSMUSG00000090841	71.3533	-4.7237e-06	0.00144247	0.709564	0.999926
ENSMUSG00000059434	0.0499752	4.51279e-08	0.00144269	0.877902	0.999926
ENSMUSG00000073982	7.38638	-5.62546e-06	0.00144263	0.434179	0.999926
ENSMUSG00000104093	0.0198568	-1.5129e-07	0.00144269	0.976166	0.999926
ENSMUSG00000105700	0.0247284	1.20672e-07	0.0014427	0.810656	0.999926
ENSMUSG00000083416	0.0199818	2.81665e-07	0.0014427	0.866145	0.999926
ENSMUSG00000027318	0.114361	2.08931e-07	0.00144269	0.574546	0.999926
ENSMUSG00000027435	0.0590052	2.13927e-07	0.00144269	0.665265	0.999926
ENSMUSG00000022471	4.3616	4.86707e-06	0.00144265	0.430744	0.999926
ENSMUSG00000029468	2.14868	5.32723e-06	0.00144268	0.200445	0.999926
ENSMUSG00000109945	0.024948	5.30452e-08	0.00144269	0.888714	0.999926
ENSMUSG00000066704	0.0217083	-1.82034e-08	0.00144269	0.920514	0.999926
ENSMUSG00000064036	2.27362	-2.98139e-06	0.00144268	0.376193	0.999926
ENSMUSG00000096793	0.0423722	-1.3528e-07	0.00144269	0.973155	0.999926
ENSMUSG00000021476	24.284	1.43248e-06	0.00144254	0.893914	0.999926
ENSMUSG00000049577	2.04452	-2.68078e-07	0.00144267	0.949882	0.999926
ENSMUSG00000042401	9.13529	-3.58648e-06	0.00144262	0.639062	0.999926
ENSMUSG00000021767	6.02192	8.97434e-06	0.00144264	0.204467	0.999926
ENSMUSG00000024293	4.56829	6.18816e-06	0.00144265	0.295046	0.999926
ENSMUSG00000020471	4.24189	6.56623e-06	0.00144266	0.258711	0.999926
ENSMUSG00000033033	1.15585	-1.95931e-06	0.00144268	0.663578	0.999926
ENSMUSG00000062683	20.5585	1.82056e-06	0.00144256	0.854611	0.999926
ENSMUSG00000046180	0.0134494	-6.21527e-08	0.00144269	0.944397	0.999926
ENSMUSG00000031970	1.76739	5.5634e-06	0.00144268	0.113132	0.999926
ENSMUSG00000097352	0.0238114	-1.49997e-07	0.00144269	0.977799	0.999926
ENSMUSG00000090946	11.1574	4.21757e-06	0.0014426	0.613779	0.999926
ENSMUSG00000067879	6.13256	5.15601e-06	0.00144265	0.396235	0.999926
ENSMUSG00000097338	0.0415257	-7.24072e-08	0.00144269	0.935381	0.999926
ENSMUSG00000111341	0.013368	-1.56867e-07	0.00144269	0.968205	0.999926
ENSMUSG00000007589	2.01254	-7.8985e-06	0.00144269	0.0461444	0.999926
ENSMUSG00000019564	0.822894	-1.63523e-06	0.00144269	0.664729	0.999926
ENSMUSG00000024019	18.3369	1.53922e-05	0.00144262	0.0930816	0.999926
ENSMUSG00000050608	31.8646	-8.77e-07	0.00144259	0.917065	0.999926
ENSMUSG00000075470	1.21324	2.4355e-06	0.00144268	0.371133	0.999926
ENSMUSG00000051054	0.0137251	-5.17818e-08	0.00144269	0.943456	0.999926
ENSMUSG00000089975	0.0244044	9.37978e-08	0.0014427	0.808513	0.999926
ENSMUSG00000097505	0.0551271	1.07077e-07	0.00144269	0.835061	0.999926
ENSMUSG00000001998	2.94869	-2.21413e-06	0.00144267	0.620822	0.999926
ENSMUSG00000105981	0.0194947	2.86896e-08	0.0014427	0.866145	0.999926
ENSMUSG00000028899	6.00811	2.49817e-06	0.00144264	0.685384	0.999926
ENSMUSG00000073155	19.0818	-5.85281e-06	0.00144258	0.523506	0.999926
ENSMUSG00000054582	0.0312729	-8.43049e-09	0.00144269	0.933275	0.999926
ENSMUSG00000033434	5.77314	-4.1149e-06	0.00144266	0.434549	0.999926
ENSMUSG00000108137	0.0150638	6.01991e-08	0.0014427	0.854302	0.999926
ENSMUSG00000074882	0.0153621	9.86053e-08	0.0014427	0.832271	0.999926
ENSMUSG00000060512	3.57609	-3.03146e-06	0.00144267	0.483728	0.999926
ENSMUSG00000007944	12.4832	1.14694e-05	0.00144267	0.0467954	0.999926
ENSMUSG00000079022	3.23188	1.56774e-06	0.00144266	0.770711	0.999926
ENSMUSG00000028843	19.1579	-2.45732e-05	0.00144263	0.0251966	0.999926
ENSMUSG00000024053	0.758761	-2.28246e-06	0.00144269	0.489247	0.999926
ENSMUSG00000036104	13.407	-3.3638e-06	0.00144255	0.747622	0.999926
ENSMUSG00000100081	0.20667	-1.5692e-07	0.00144269	0.993082	0.999926
ENSMUSG00000032387	1.38514	-1.21736e-06	0.00144268	0.819406	0.999926
ENSMUSG00000051721	0.552468	-2.81059e-06	0.00144269	0.321564	0.999926
ENSMUSG00000055862	3.74852	6.43371e-08	0.00144265	0.991581	0.999926
ENSMUSG00000028081	26.2293	1.13967e-05	0.00144246	0.405163	0.999926
ENSMUSG00000015697	7.39477	3.42779e-06	0.00144263	0.611802	0.999926
ENSMUSG00000020255	8.12265	4.43278e-07	0.00144261	0.954037	0.999926
ENSMUSG00000111548	0.18663	-7.9036e-08	0.00144269	0.912105	0.999926
ENSMUSG00000037108	0.412091	1.63669e-06	0.00144269	0.283478	0.999926
ENSMUSG00000025813	5.74406	-1.66233e-06	0.00144266	0.740831	0.999926
ENSMUSG00000100536	0.0952481	-2.82948e-07	0.00144269	0.965645	0.999926
ENSMUSG00000036943	8.6463	1.38066e-05	0.00144264	0.0765339	0.999926
ENSMUSG00000084260	0.0303287	5.30956e-09	0.00144269	0.885262	0.999926
ENSMUSG00000038544	4.22107	6.39668e-06	0.00144267	0.19656	0.999926
ENSMUSG00000019478	15.77	-8.9925e-06	0.00144263	0.23144	0.999926
ENSMUSG00000071419	0.115488	-1.49477e-07	0.00144269	0.980296	0.999926
ENSMUSG00000062753	8.30958	4.39002e-06	0.00144266	0.407978	0.999926
ENSMUSG00000018474	8.98629	-3.45524e-06	0.00144267	0.348414	0.999926
ENSMUSG00000039824	0.165776	1.94821e-07	0.00144269	0.60571	0.999926
ENSMUSG00000041506	5.39628	9.09464e-07	0.00144265	0.877018	0.999926
ENSMUSG00000098369	0.259991	-4.20468e-07	0.00144269	0.796858	0.999926
ENSMUSG00000040584	0.336256	-8.56214e-07	0.00144269	0.475604	0.999926
ENSMUSG00000035329	6.19847	1.21111e-05	0.00144265	0.0830387	0.999926
ENSMUSG00000035469	8.41541	1.74451e-07	0.00144259	0.983996	0.999926
ENSMUSG00000092090	0.124032	-1.06437e-06	0.00144269	0.426791	0.999926
ENSMUSG00000059995	5.41896	7.67481e-08	0.00144263	0.99128	0.999926
ENSMUSG00000026249	146.491	8.49087e-05	0.00144349	0.331579	0.999926
ENSMUSG00000102630	0.0144481	7.10142e-08	0.0014427	0.866993	0.999926
ENSMUSG00000053646	24.5522	-6.20638e-07	0.00144268	0.839902	0.999926
ENSMUSG00000027684	0.255611	6.39347e-07	0.00144269	0.503003	0.999926
ENSMUSG00000110040	1.68866	-3.50452e-08	0.00144269	0.733739	0.999926
ENSMUSG00000109434	0.0159307	2.43426e-08	0.0014427	0.866145	0.999926
ENSMUSG00000033644	0.022252	2.53709e-08	0.00144269	0.896578	0.999926
ENSMUSG00000024958	9.62016	4.5116e-06	0.00144259	0.616894	0.999926
ENSMUSG00000022201	40.2946	3.86678e-06	0.00144244	0.717891	0.999926
ENSMUSG00000024513	14.6557	-5.97907e-06	0.00144255	0.561585	0.999926
ENSMUSG00000037463	0.0365072	2.34489e-08	0.00144269	0.912746	0.999926
ENSMUSG00000010554	8.42412	1.39638e-05	0.00144267	0.872278	0.999926
ENSMUSG00000109555	0.0372199	-4.9515e-08	0.00144269	0.941266	0.999926
ENSMUSG00000073197	0.0249474	-7.85906e-08	0.0014427	0.877139	0.999926
ENSMUSG00000042066	6.21788	-1.37623e-05	0.00144268	0.181868	0.999926
ENSMUSG00000028989	0.012472	-1.52965e-07	0.00144269	0.982343	0.999926
ENSMUSG00000027959	0.600409	5.09644e-06	0.00144269	0.0327781	0.999926
ENSMUSG00000024892	80.2043	-3.49677e-06	0.00144265	0.544804	0.999926
ENSMUSG00000066058	0.289595	-1.30741e-07	0.00144269	0.778473	0.999926
ENSMUSG00000085873	0.247251	3.3732e-07	0.00144269	0.723933	0.999926
ENSMUSG00000032802	50.7275	2.77119e-06	0.00144254	0.655134	0.999926
ENSMUSG00000026491	4.67381	1.23772e-05	0.00144266	0.0596219	0.999926
ENSMUSG00000100876	0.310905	-4.84099e-08	0.00144269	0.855498	0.999926
ENSMUSG00000026761	12.6551	-8.14817e-06	0.00144261	0.332788	0.999926
ENSMUSG00000036437	2.60854	1.53414e-07	0.00144267	0.96438	0.999926
ENSMUSG00000026922	1.86117	3.78589e-06	0.00144268	0.286104	0.999926
ENSMUSG00000056145	0.822779	2.28972e-06	0.00144269	0.328324	0.999926
ENSMUSG00000098188	3.80487	1.76222e-06	0.00144265	0.767246	0.999926
ENSMUSG00000071112	0.0329834	-4.08347e-08	0.00144269	0.927405	0.999926
ENSMUSG00000028518	5.65678	3.18439e-06	0.00144264	0.617522	0.999926
ENSMUSG00000028970	2.58906	-3.28374e-06	0.00144267	0.43715	0.999926
ENSMUSG00000073876	2.46153	2.85374e-06	0.00144269	0.303176	0.999926
ENSMUSG00000021576	21.7159	9.19591e-06	0.00144262	0.244872	0.999926
ENSMUSG00000029431	0.435385	1.05898e-06	0.00144269	0.354123	0.999926
ENSMUSG00000034931	5.99207	5.34065e-06	0.00144265	0.356423	0.999926
ENSMUSG00000017195	0.0239635	-8.71873e-09	0.00144269	0.909599	0.999926
ENSMUSG00000109511	5.60607	-5.56692e-06	0.00144264	0.408715	0.999926
ENSMUSG00000071343	0.061556	-1.46102e-07	0.00144269	0.917969	0.999926
ENSMUSG00000029657	36.7011	9.07264e-06	0.00144246	0.499353	0.999926
ENSMUSG00000106291	0.0209821	-1.17623e-07	0.0014427	0.828799	0.999926
ENSMUSG00000024780	9.9727	4.83571e-06	0.00144261	0.59103	0.999926
ENSMUSG00000078607	0.564568	-1.88229e-06	0.00144269	0.612013	0.999926
ENSMUSG00000014773	0.695142	-3.51261e-06	0.00144269	0.181107	0.999926
ENSMUSG00000041380	0.83336	2.97021e-06	0.00144268	0.292509	0.999926
ENSMUSG00000100812	0.0638401	1.01903e-07	0.00144269	0.741681	0.999926
ENSMUSG00000079707	0.159383	-4.56242e-07	0.00144269	0.88875	0.999926
ENSMUSG00000042055	10.3472	1.63251e-05	0.00144266	0.0300006	0.999926
ENSMUSG00000025333	0.0820665	-1.02774e-07	0.00144269	0.926181	0.999926
ENSMUSG00000039067	38.7548	-3.89793e-06	0.0014424	0.826418	0.999926
ENSMUSG00000022159	9.79212	-6.1265e-06	0.00144264	0.370835	0.999926
ENSMUSG00000018920	1.253	7.27287e-07	0.00144268	0.747278	0.999926
ENSMUSG00000026411	21.1611	4.88373e-06	0.00144257	0.61532	0.999926
ENSMUSG00000045009	4.6874	1.12506e-05	0.00144267	0.0533082	0.999926
ENSMUSG00000032086	15.567	-7.9114e-06	0.00144261	0.184107	0.999926
ENSMUSG00000053830	0.18023	2.493e-07	0.00144269	0.495917	0.999926
ENSMUSG00000001288	1.48724	1.84225e-06	0.00144267	0.642171	0.999926
ENSMUSG00000033943	7.96611	7.70887e-06	0.00144266	0.19108	0.999926
ENSMUSG00000046814	0.779093	-4.04726e-07	0.00144269	0.925449	0.999926
ENSMUSG00000037938	2.72479	4.76357e-06	0.00144266	0.333678	0.999926
ENSMUSG00000019054	32.2473	2.32106e-06	0.00144256	0.83408	0.999926
ENSMUSG00000060268	1.23179	2.21071e-06	0.00144268	0.481664	0.999926
ENSMUSG00000025505	7.19957	1.5633e-06	0.00144265	0.54576	0.999926
ENSMUSG00000020059	0.25131	4.14345e-07	0.0014427	0.845674	0.999926
ENSMUSG00000058704	8.37836	-4.21454e-06	0.00144262	0.583072	0.999926
ENSMUSG00000039155	0.30792	1.56215e-06	0.00144269	0.329784	0.999926
ENSMUSG00000036560	1.85091	-3.12289e-06	0.00144268	0.391919	0.999926
ENSMUSG00000111611	0.0133579	-1.45461e-07	0.0014427	0.948269	0.999926
ENSMUSG00000001039	9.17965	5.58856e-07	0.00144264	0.931569	0.999926
ENSMUSG00000042750	25.9322	-2.81575e-06	0.00144263	0.676345	0.999926
ENSMUSG00000107868	0.26324	-4.89243e-07	0.00144269	0.958562	0.999926
ENSMUSG00000105083	0.0167202	6.25911e-08	0.0014427	0.854255	0.999926
ENSMUSG00000082163	0.137384	3.0281e-07	0.00144269	0.61281	0.999926
ENSMUSG00000035310	3.2257	-2.75876e-06	0.00144266	0.604897	0.999926
ENSMUSG00000097445	0.650326	-7.85702e-07	0.00144269	0.884422	0.999926
ENSMUSG00000058486	2.49329	-2.54571e-06	0.00144267	0.562223	0.999926
ENSMUSG00000044349	25.048	-2.84176e-06	0.00144256	0.770084	0.999926
ENSMUSG00000022565	30.5541	1.82684e-06	0.00144266	0.744733	0.999926
ENSMUSG00000018574	31.3992	6.94023e-06	0.00144248	0.576861	0.999926
ENSMUSG00000034610	2.73353	-2.79917e-06	0.00144266	0.595701	0.999926
ENSMUSG00000111497	1.23053	-1.5465e-06	0.00144269	0.125153	0.999926
ENSMUSG00000029088	3.28192	-1.06742e-06	0.00144268	0.717363	0.999926
ENSMUSG00000080917	0.0152446	8.71784e-08	0.0014427	0.854404	0.999926
ENSMUSG00000056155	0.0494759	-6.7082e-08	0.0014427	0.872591	0.999926
ENSMUSG00000042500	1.24113	1.10031e-06	0.00144269	0.634778	0.999926
ENSMUSG00000029392	6.61116	-2.42975e-06	0.00144262	0.748078	0.999926
ENSMUSG00000050973	2.6918	-7.16087e-07	0.00144267	0.87296	0.999926
ENSMUSG00000054252	36.1047	-7.73015e-07	0.00144262	0.918831	0.999926
ENSMUSG00000030835	18.8088	3.44091e-07	0.00144264	0.957405	0.999926
ENSMUSG00000107750	0.0275861	4.8465e-08	0.0014427	0.86493	0.999926
ENSMUSG00000107086	0.299453	1.8526e-06	0.00144269	0.216447	0.999926
ENSMUSG00000074578	2.82813	-1.73774e-06	0.00144268	0.581013	0.999926
ENSMUSG00000042423	2.16305	-4.56764e-06	0.00144267	0.293325	0.999926
ENSMUSG00000025373	12.8064	-4.37047e-07	0.00144256	0.964651	0.999926
ENSMUSG00000087017	0.0164953	7.44287e-08	0.0014427	0.828956	0.999926
ENSMUSG00000034324	3.712	-4.19619e-06	0.00144265	0.486172	0.999926
ENSMUSG00000106265	0.0856196	-8.55478e-08	0.00144269	0.747199	0.999926
ENSMUSG00000078611	0.0734765	-4.33459e-08	0.00144269	0.911193	0.999926
ENSMUSG00000034353	19.2904	-3.29224e-05	0.00144274	0.0800194	0.999926
ENSMUSG00000097601	0.0483583	5.12582e-08	0.00144269	0.878256	0.999926
ENSMUSG00000110080	3.32611	-1.21285e-06	0.00144267	0.784616	0.999926
ENSMUSG00000034435	0.157759	-3.0618e-07	0.00144269	0.747015	0.999926
ENSMUSG00000103227	0.0306331	9.21396e-08	0.0014427	0.819209	0.999926
ENSMUSG00000048387	1.79621	2.68272e-07	0.00144268	0.841014	0.999926
ENSMUSG00000038175	1.0619	2.04563e-06	0.00144269	0.41704	0.999926
ENSMUSG00000085715	2.14333	5.23101e-09	0.00144269	0.98571	0.999926
ENSMUSG00000028348	0.0785002	2.74433e-08	0.00144269	0.886092	0.999926
ENSMUSG00000095478	0.506061	-4.66055e-07	0.00144269	0.705981	0.999926
ENSMUSG00000112828	0.174625	7.15224e-08	0.00144269	0.661744	0.999926
ENSMUSG00000102222	5.63073	2.34363e-06	0.00144266	0.0742017	0.999926
ENSMUSG00000046242	0.0599547	-9.39905e-08	0.00144269	0.857164	0.999926
ENSMUSG00000059070	20.0923	-1.35438e-05	0.00144264	0.314984	0.999926
ENSMUSG00000019558	8.30282	1.56164e-06	0.00144262	0.834861	0.999926
ENSMUSG00000020155	0.109423	3.75653e-08	0.00144269	0.655006	0.999926
ENSMUSG00000097746	0.04427	-3.38699e-07	0.00144269	0.956239	0.999926
ENSMUSG00000036743	0.0421232	-2.69531e-07	0.00144269	0.912578	0.999926
ENSMUSG00000069601	12.2269	1.98342e-05	0.00144265	0.0283017	0.999926
ENSMUSG00000039886	5.07614	-2.65488e-06	0.00144265	0.655065	0.999926
ENSMUSG00000106103	0.165152	-3.98542e-07	0.00144269	0.982285	0.999926
ENSMUSG00000042599	8.52927	-1.85871e-07	0.00144262	0.113272	0.999926
ENSMUSG00000087607	0.0167202	6.25911e-08	0.0014427	0.854255	0.999926
ENSMUSG00000097575	0.118037	5.3733e-07	0.00144269	0.382724	0.999926
ENSMUSG00000052477	0.0158955	-6.66063e-08	0.00144269	0.912885	0.999926
ENSMUSG00000029005	0.288515	-1.0963e-06	0.00144269	0.681349	0.999926
ENSMUSG00000024294	11.4673	1.00178e-05	0.00144267	0.0916075	0.999926
ENSMUSG00000093985	0.0408073	-1.62328e-07	0.00144269	0.961965	0.999926
ENSMUSG00000020668	21.9331	-1.72168e-07	0.00144264	0.978907	0.999926
ENSMUSG00000047417	7.0054	-2.79344e-06	0.00144264	0.715046	0.999926
ENSMUSG00000102317	0.123731	-5.56797e-07	0.00144269	0.694383	0.999926
ENSMUSG00000068739	42.1485	-1.57748e-06	0.00144242	0.91121	0.999926
ENSMUSG00000028550	2.35291	7.8589e-06	0.00144267	0.106142	0.999926
ENSMUSG00000068206	8.80707	7.10619e-06	0.00144263	0.327897	0.999926
ENSMUSG00000098371	0.660502	-4.65239e-09	0.00144269	0.850577	0.999926
ENSMUSG00000037197	14.303	7.07894e-06	0.00144257	0.465031	0.999926
ENSMUSG00000021177	4.28153	-1.13218e-06	0.00144266	0.822839	0.999926
ENSMUSG00000029528	11.5129	-1.13712e-06	0.00144259	0.894382	0.999926
ENSMUSG00000022442	10.1344	-3.73752e-07	0.00144262	0.959732	0.999926
ENSMUSG00000106490	0.0669647	1.21408e-07	0.00144269	0.802777	0.999926
ENSMUSG00000001918	1.18972	-1.7976e-06	0.00144268	0.573355	0.999926
ENSMUSG00000032553	12.0513	2.20667e-06	0.00144261	0.665698	0.999926
ENSMUSG00000054452	68.1161	-1.40073e-05	0.00144245	0.326147	0.999926
ENSMUSG00000041958	21.5095	-9.46864e-06	0.0014426	0.291576	0.999926
ENSMUSG00000031778	61.9197	-1.9807e-06	0.00144253	0.857891	0.999926
ENSMUSG00000093752	4.57219	6.28553e-07	0.00144269	0.716677	0.999926
ENSMUSG00000106457	0.0597066	1.41933e-07	0.00144269	0.750293	0.999926
ENSMUSG00000032352	2.40977	-4.25137e-07	0.00144268	0.907793	0.999926
ENSMUSG00000046321	0.318565	2.56436e-06	0.00144269	0.0606885	0.999926
ENSMUSG00000036904	6.20577	1.09841e-05	0.00144264	0.148051	0.999926
ENSMUSG00000097860	0.432967	2.30921e-07	0.00144269	0.667028	0.999926
ENSMUSG00000028165	12.3753	-7.32332e-06	0.00144258	0.437541	0.999926
ENSMUSG00000022756	8.33035	2.55665e-06	0.00144265	0.653168	0.999926
ENSMUSG00000085720	0.0754875	-7.1472e-08	0.00144269	0.996555	0.999926
ENSMUSG00000004980	93.7323	9.6691e-06	0.00144239	0.52579	0.999926
ENSMUSG00000024182	8.02653	-3.64012e-06	0.00144265	0.543306	0.999926
ENSMUSG00000034730	5.16993	6.84865e-06	0.00144267	0.851945	0.999926
ENSMUSG00000107566	0.0167306	2.63352e-08	0.0014427	0.866145	0.999926
ENSMUSG00000038871	12.5944	-3.40575e-06	0.00144263	0.612151	0.999926
ENSMUSG00000056537	12.989	4.43509e-06	0.00144263	0.533601	0.999926
ENSMUSG00000037185	0.0412798	-1.04242e-07	0.00144269	0.956157	0.999926
ENSMUSG00000103092	1.8031	-8.00769e-07	0.00144269	0.729239	0.999926
ENSMUSG00000033396	3.87429	8.74573e-06	0.00144266	0.156137	0.999926
ENSMUSG00000026999	4.28689	-3.99979e-06	0.00144267	0.399739	0.999926
ENSMUSG00000022488	0.818118	2.37218e-07	0.00144268	0.798907	0.999926
ENSMUSG00000111103	0.0823595	1.33701e-06	0.0014427	0.598141	0.999926
ENSMUSG00000086591	0.0218508	-1.52379e-07	0.0014427	0.979898	0.999926
ENSMUSG00000070713	3.76191	-9.66965e-07	0.00144268	0.763371	0.999926
ENSMUSG00000031731	17.4321	-2.30009e-06	0.00144262	0.763931	0.999926
ENSMUSG00000035764	9.5269	-2.74317e-07	0.00144263	0.797327	0.999926
ENSMUSG00000005621	5.54497	1.32049e-05	0.00144266	0.0460386	0.999926
ENSMUSG00000003437	20.3007	-2.28691e-06	0.0014425	0.848016	0.999926
ENSMUSG00000028631	2.9555	7.90769e-06	0.00144267	0.0999024	0.999926
ENSMUSG00000111709	0.348717	5.35913e-07	0.00144269	0.296952	0.999926
ENSMUSG00000002550	16.5408	1.44306e-05	0.00144257	0.178231	0.999926
ENSMUSG00000087149	0.0630949	1.24196e-07	0.00144269	0.761883	0.999926
ENSMUSG00000031979	7.83591	5.42627e-06	0.0014426	0.517796	0.999926
ENSMUSG00000085511	0.0559758	9.40293e-08	0.00144269	0.807692	0.999926
ENSMUSG00000038406	13.5371	1.70095e-05	0.00144269	0.608679	0.999926
ENSMUSG00000028028	0.854992	-2.88933e-06	0.00144269	0.434183	0.999926
ENSMUSG00000031750	3.03507	-3.16582e-06	0.00144267	0.494903	0.999926
ENSMUSG00000109045	0.0118475	-1.16102e-07	0.00144269	0.934816	0.999926
ENSMUSG00000071267	3.98587	1.84767e-06	0.00144265	0.743518	0.999926
ENSMUSG00000097729	1.29882	-1.41972e-06	0.00144268	0.693509	0.999926
ENSMUSG00000035179	2.06351	-3.49442e-06	0.00144267	0.402642	0.999926
ENSMUSG00000067771	0.164091	2.37379e-08	0.00144269	0.848709	0.999926
ENSMUSG00000016619	9.08175	-8.14767e-06	0.00144261	0.706385	0.999926
ENSMUSG00000072845	0.021863	-2.46197e-08	0.0014427	0.903174	0.999926
ENSMUSG00000044647	4.98228	-8.09708e-06	0.00144266	0.146355	0.999926
ENSMUSG00000036158	3.19032	-1.20778e-06	0.00144266	0.816547	0.999926
ENSMUSG00000084828	0.0238304	-9.79752e-08	0.00144269	0.942541	0.999926
ENSMUSG00000097231	0.221993	-1.85738e-07	0.00144269	0.979565	0.999926
ENSMUSG00000059412	0.172556	3.99562e-07	0.00144269	0.59892	0.999926
ENSMUSG00000063286	0.114749	3.76799e-07	0.00144269	0.533122	0.999926
ENSMUSG00000026193	123.015	-1.07439e-06	0.00144268	0.719797	0.999926
ENSMUSG00000055943	37.4749	1.1545e-05	0.00144246	0.396514	0.999926
ENSMUSG00000012609	7.7992	-3.11616e-06	0.00144262	0.656526	0.999926
ENSMUSG00000109807	0.0225687	4.72614e-08	0.0014427	0.827875	0.999926
ENSMUSG00000097365	0.0724308	-1.52157e-07	0.00144269	0.975217	0.999926
ENSMUSG00000053173	0.364686	1.17827e-07	0.00144269	0.771468	0.999926
ENSMUSG00000034032	6.18906	1.04427e-05	0.00144264	0.153888	0.999926
ENSMUSG00000061559	16.1387	-3.12156e-06	0.00144255	0.758939	0.999926
ENSMUSG00000102397	0.0357023	6.94507e-10	0.00144269	0.944156	0.999926
ENSMUSG00000085481	0.0268257	-8.18829e-08	0.00144269	0.942541	0.999926
ENSMUSG00000031935	7.97319	3.28669e-06	0.00144262	0.656383	0.999926
ENSMUSG00000017686	22.048	4.0389e-06	0.00144249	0.742574	0.999926
ENSMUSG00000063109	0.0418774	-1.05265e-08	0.00144269	0.892159	0.999926
ENSMUSG00000021598	11.9182	6.17382e-06	0.00144264	0.341112	0.999926
ENSMUSG00000106356	0.0185732	6.1177e-08	0.0014427	0.828799	0.999926
ENSMUSG00000109958	0.0211006	9.55302e-08	0.0014427	0.844151	0.999926
ENSMUSG00000053684	0.529537	3.70743e-07	0.00144269	0.711303	0.999926
ENSMUSG00000073995	0.0340193	-5.06193e-08	0.00144269	0.951937	0.999926
ENSMUSG00000024114	0.0596908	-1.27682e-07	0.00144269	0.976496	0.999926
ENSMUSG00000099083	8.02108	2.50137e-06	0.00144263	0.712718	0.999926
ENSMUSG00000047213	17.2555	7.93694e-06	0.00144256	0.438362	0.999926
ENSMUSG00000104026	0.0155701	1.21013e-07	0.0014427	0.866993	0.999926
ENSMUSG00000046922	0.383404	-7.04302e-07	0.00144269	0.702664	0.999926
ENSMUSG00000098318	0.0559195	1.54341e-08	0.00144269	0.825643	0.999926
ENSMUSG00000020581	0.0147828	-4.07253e-08	0.00144269	0.912885	0.999926
ENSMUSG00000021071	26.9645	-7.22527e-06	0.00144259	0.759008	0.999926
ENSMUSG00000108456	0.835164	1.28756e-06	0.00144269	0.388492	0.999926
ENSMUSG00000022061	0.0195643	-3.01317e-08	0.0014427	0.891463	0.999926
ENSMUSG00000058396	0.038358	7.32558e-08	0.0014427	0.776578	0.999926
ENSMUSG00000002324	0.0137583	-2.56049e-07	0.0014427	0.951363	0.999926
ENSMUSG00000099876	0.0457384	-3.60611e-08	0.00144269	0.84876	0.999926
ENSMUSG00000063972	0.444291	-3.01321e-06	0.00144269	0.320011	0.999926
ENSMUSG00000086061	0.0246232	8.39761e-08	0.0014427	0.841941	0.999926
ENSMUSG00000031392	19.0484	3.90567e-06	0.00144261	0.631133	0.999926
ENSMUSG00000029534	6.36436	3.3971e-06	0.00144264	0.605006	0.999926
ENSMUSG00000070570	82.2365	-1.69588e-06	0.00144262	0.820579	0.999926
ENSMUSG00000043157	0.103604	-6.97503e-07	0.00144269	0.71462	0.999926
ENSMUSG00000027670	0.0349201	7.77502e-08	0.0014427	0.839044	0.999926
ENSMUSG00000090546	2.88381	-2.53856e-06	0.00144268	0.572187	0.999926
ENSMUSG00000024142	7.93894	-3.91768e-06	0.00144265	0.875645	0.999926
ENSMUSG00000103132	0.0195922	-1.58595e-07	0.00144269	0.967525	0.999926
ENSMUSG00000031652	7.8141	1.33131e-06	0.0014426	0.870322	0.999926
ENSMUSG00000021481	6.61579	-5.45105e-08	0.00144263	0.993581	0.999926
ENSMUSG00000027636	0.174303	-1.80437e-07	0.00144269	0.942477	0.999926
ENSMUSG00000054013	8.28269	-8.66235e-06	0.00144263	0.243033	0.999926
ENSMUSG00000032398	3.03929	-7.13809e-08	0.00144268	0.99747	0.999926
ENSMUSG00000059461	0.222282	1.38693e-07	0.00144269	0.835794	0.999926
ENSMUSG00000058173	0.498222	-7.51777e-07	0.00144269	0.942904	0.999926
ENSMUSG00000040640	15.5134	1.02768e-06	0.00144263	0.866779	0.999926
ENSMUSG00000015944	16.5755	2.53879e-07	0.00144266	0.961197	0.999926
ENSMUSG00000005374	7.22913	5.19391e-06	0.00144263	0.381956	0.999926
ENSMUSG00000030401	9.2007	1.05715e-05	0.00144263	0.174705	0.999926
ENSMUSG00000031701	47.4247	-1.62842e-05	0.00144255	0.37315	0.999926
ENSMUSG00000028718	0.232014	1.15672e-07	0.00144269	0.864756	0.999926
ENSMUSG00000105456	0.0404977	-8.35672e-08	0.00144269	0.95334	0.999926
ENSMUSG00000045838	5.67092	5.09259e-06	0.00144263	0.464527	0.999926
ENSMUSG00000024442	1.42647	-1.39117e-07	0.00144267	0.980734	0.999926
ENSMUSG00000030424	0.526254	3.0306e-07	0.00144269	0.754711	0.999926
ENSMUSG00000028803	3.70302	-6.89416e-06	0.00144266	0.217993	0.999926
ENSMUSG00000026121	0.792137	2.02374e-06	0.00144268	0.476461	0.999926
ENSMUSG00000023931	1.06771	5.91605e-08	0.00144269	0.902217	0.999926
ENSMUSG00000039375	1.67249	-1.13658e-07	0.00144268	0.923006	0.999926
ENSMUSG00000026812	6.70809	-2.12705e-06	0.00144265	0.713337	0.999926
ENSMUSG00000109604	0.0510019	-1.53013e-07	0.00144269	0.930702	0.999926
ENSMUSG00000024909	18.6281	1.79024e-05	0.00144261	0.0790232	0.999926
ENSMUSG00000035235	1.88854	-4.57184e-06	0.00144268	0.252965	0.999926
ENSMUSG00000018339	33.5249	-1.61166e-05	0.00144263	0.478503	0.999926
ENSMUSG00000078656	17.6396	-2.73647e-07	0.00144259	0.879114	0.999926
ENSMUSG00000093674	36.8309	-1.47647e-06	0.00144257	0.876699	0.999926
ENSMUSG00000020653	1.77748	2.91339e-06	0.00144268	0.366096	0.999926
ENSMUSG00000103445	0.0963734	-2.71514e-07	0.00144269	0.929743	0.999926
ENSMUSG00000028681	0.0217284	1.04056e-07	0.0014427	0.844102	0.999926
ENSMUSG00000081214	0.793999	-9.43921e-07	0.00144269	0.988034	0.999926
ENSMUSG00000048911	4.52102	1.27866e-06	0.00144267	0.761203	0.999926
ENSMUSG00000028278	20.4764	7.50711e-06	0.0014426	0.39395	0.999926
ENSMUSG00000091050	0.808197	-6.05933e-07	0.00144269	0.918676	0.999926
ENSMUSG00000037410	15.643	3.53146e-06	0.00144265	0.570239	0.999926
ENSMUSG00000038987	0.429597	2.40127e-09	0.00144269	0.660465	0.999926
ENSMUSG00000075370	0.170022	1.48358e-07	0.00144269	0.828823	0.999926
ENSMUSG00000060257	0.649949	1.07001e-06	0.00144269	0.559802	0.999926
ENSMUSG00000087056	0.0228414	-6.33847e-08	0.00144269	0.91687	0.999926
ENSMUSG00000028646	29.7926	-6.35541e-06	0.00144253	0.709044	0.999926
ENSMUSG00000104156	0.0644856	-7.38328e-08	0.00144269	0.976781	0.999926
ENSMUSG00000032966	104.971	-3.26728e-06	0.00144237	0.831306	0.999926
ENSMUSG00000086708	0.0188931	1.02156e-07	0.0014427	0.855263	0.999926
ENSMUSG00000035890	5.93028	6.09634e-06	0.00144264	0.371883	0.999926
ENSMUSG00000110986	0.0226716	3.22913e-07	0.0014427	0.853669	0.999926
ENSMUSG00000037747	48.9091	-2.00694e-05	0.00144251	0.140724	0.999926
ENSMUSG00000057074	1.66176	-2.18213e-07	0.00144268	0.938816	0.999926
ENSMUSG00000092193	0.0987242	-7.15794e-08	0.0014427	0.955204	0.999926
ENSMUSG00000079065	8.14947	8.19629e-06	0.00144265	0.204188	0.999926
ENSMUSG00000009633	1.07456	-2.27344e-06	0.00144269	0.538454	0.999926
ENSMUSG00000063696	3.49929	-7.9728e-07	0.00144267	0.909739	0.999926
ENSMUSG00000111593	0.822226	-1.78154e-06	0.00144269	0.61898	0.999926
ENSMUSG00000067889	20.023	-6.64148e-07	0.00144268	0.841672	0.999926
ENSMUSG00000022354	50.8326	1.15032e-06	0.00144262	0.877206	0.999926
ENSMUSG00000105203	0.226557	3.04032e-07	0.00144269	0.397669	0.999926
ENSMUSG00000040163	0.0164243	9.62901e-08	0.0014427	0.832894	0.999926
ENSMUSG00000084899	0.0175384	4.00493e-08	0.0014427	0.866145	0.999926
ENSMUSG00000037007	2.91517	5.43448e-07	0.00144266	0.911731	0.999926
ENSMUSG00000074215	0.950834	3.35182e-07	0.00144268	0.825906	0.999926
ENSMUSG00000023022	9.68141	4.59582e-06	0.00144265	0.432902	0.999926
ENSMUSG00000110185	1.24707	-2.0335e-06	0.00144268	0.580782	0.999926
ENSMUSG00000034118	12.2615	-5.14784e-06	0.00144261	0.513926	0.999926
ENSMUSG00000072680	7.61913	-4.77573e-07	0.00144269	0.786646	0.999926
ENSMUSG00000041747	4.38512	6.51752e-07	0.00144265	0.912891	0.999926
ENSMUSG00000020362	10.7223	4.62577e-06	0.00144261	0.566709	0.999926
ENSMUSG00000111856	0.232999	-1.41501e-09	0.0014427	0.894822	0.999926
ENSMUSG00000022678	12.3169	-2.13767e-05	0.00144264	0.0305633	0.999926
ENSMUSG00000015377	3.27738	8.11758e-06	0.00144267	0.116545	0.999926
ENSMUSG00000025266	40.1031	2.79538e-05	0.00144252	0.3715	0.999926
ENSMUSG00000032023	0.349944	-1.37258e-06	0.00144269	0.597685	0.999926
ENSMUSG00000068184	2.2417	-3.26436e-06	0.00144268	0.449601	0.999926
ENSMUSG00000112241	0.674685	-4.57953e-08	0.00144269	0.382943	0.999926
ENSMUSG00000043866	14.1492	1.18643e-05	0.00144264	0.106425	0.999926
ENSMUSG00000034023	0.072026	-2.63071e-07	0.00144269	0.91253	0.999926
ENSMUSG00000048481	1.8883	5.25034e-07	0.00144267	0.899822	0.999926
ENSMUSG00000027852	15.5285	-4.315e-06	0.00144254	0.683647	0.999926
ENSMUSG00000053436	13.6516	3.24652e-06	0.0014426	0.699286	0.999926
ENSMUSG00000097734	0.44272	-1.39625e-06	0.00144269	0.419169	0.999926
ENSMUSG00000097320	2.69958	-2.33188e-07	0.00144268	0.952687	0.999926
ENSMUSG00000104496	0.23213	-1.32841e-07	0.00144269	0.677111	0.999926
ENSMUSG00000112295	0.0194947	2.86896e-08	0.0014427	0.866145	0.999926
ENSMUSG00000038812	7.60839	1.14005e-06	0.00144261	0.88125	0.999926
ENSMUSG00000026628	7.72283	-7.71229e-07	0.00144267	0.855857	0.999926
ENSMUSG00000009621	6.9063	-3.09991e-05	0.0014428	0.806135	0.999926
ENSMUSG00000050675	0.0403183	-4.00719e-08	0.00144269	0.944571	0.999926
ENSMUSG00000035621	2.4638	-2.46349e-06	0.00144267	0.580142	0.999926
ENSMUSG00000106200	0.0368807	6.45829e-08	0.0014427	0.776578	0.999926
ENSMUSG00000041840	1.87917	-1.2706e-06	0.00144268	0.805908	0.999926
ENSMUSG00000021501	9.07106	2.13079e-06	0.00144265	0.818706	0.999926
ENSMUSG00000028766	1.81104	5.72751e-06	0.00144268	0.0984913	0.999926
ENSMUSG00000047671	0.7008	-3.35466e-06	0.00144269	0.280082	0.999926
ENSMUSG00000032456	0.476365	7.95884e-08	0.00144269	0.670223	0.999926
ENSMUSG00000024045	9.69768	-3.05729e-05	0.00144277	0.371839	0.999926
ENSMUSG00000055717	9.00006	-5.99055e-07	0.00144263	0.927781	0.999926
ENSMUSG00000043282	0.0206883	8.28396e-08	0.0014427	0.844241	0.999926
ENSMUSG00000032333	15.1918	-0.000110918	0.00144469	0.177549	0.999926
ENSMUSG00000045409	2.72489	1.42501e-06	0.00144266	0.774003	0.999926
ENSMUSG00000037013	17.9612	5.34064e-07	0.00144258	0.953655	0.999926
ENSMUSG00000046330	28.7784	2.48857e-06	0.00144266	0.645218	0.999926
ENSMUSG00000031669	0.947031	1.32081e-06	0.00144269	0.533985	0.999926
ENSMUSG00000053475	0.481373	7.54787e-07	0.00144269	0.404854	0.999926
ENSMUSG00000028699	0.0221573	1.53709e-07	0.0014427	0.812901	0.999926
ENSMUSG00000078995	0.199517	1.21419e-06	0.00144269	0.243032	0.999926
ENSMUSG00000029802	4.50329	-4.46155e-06	0.00144264	0.487492	0.999926
ENSMUSG00000026473	36.3005	2.3657e-07	0.00144249	0.984616	0.999926
ENSMUSG00000030785	0.314306	2.54002e-06	0.00144269	0.0507713	0.999926
ENSMUSG00000023926	0.11721	2.54478e-08	0.00144269	0.784218	0.999926
ENSMUSG00000022372	0.236729	1.36408e-07	0.00144269	0.798181	0.999926
ENSMUSG00000040606	6.69378	8.50042e-06	0.00144264	0.578459	0.999926
ENSMUSG00000031367	30.4603	-7.63096e-06	0.0014426	0.345306	0.999926
ENSMUSG00000107971	0.0322123	1.3743e-08	0.00144269	0.931004	0.999926
ENSMUSG00000097194	0.063397	1.74233e-07	0.00144269	0.779563	0.999926
ENSMUSG00000055760	1.38052	3.84041e-06	0.00144268	0.185796	0.999926
ENSMUSG00000006378	3.31089	2.14929e-06	0.00144266	0.65387	0.999926
ENSMUSG00000090129	0.456633	8.64071e-07	0.00144269	0.528026	0.999926
ENSMUSG00000032041	1.31999	-2.6709e-06	0.00144268	0.513181	0.999926
ENSMUSG00000074500	0.232718	8.81252e-08	0.00144269	0.700468	0.999926
ENSMUSG00000064141	0.119364	1.55001e-07	0.00144269	0.635634	0.999926
ENSMUSG00000091971	3.94192	4.09473e-06	0.00144267	0.366912	0.999926
ENSMUSG00000086587	0.161999	-4.64809e-07	0.00144269	0.472328	0.999926
ENSMUSG00000078941	25.0692	1.42018e-06	0.00144262	0.850632	0.999926
ENSMUSG00000000563	69.4615	-6.87788e-06	0.00144244	0.616613	0.999926
ENSMUSG00000043671	10.3599	6.10295e-06	0.00144259	0.504341	0.999926
ENSMUSG00000022820	14.7978	-7.69067e-06	0.00144267	0.129891	0.999926
ENSMUSG00000041052	0.0445801	-7.16285e-08	0.00144269	0.998521	0.999926
ENSMUSG00000106648	0.0251616	-5.44809e-08	0.00144269	0.954142	0.999926
ENSMUSG00000034729	7.50235	1.38321e-05	0.00144265	0.0625509	0.999926
ENSMUSG00000029093	7.87714	3.12338e-06	0.00144264	0.638538	0.999926
ENSMUSG00000021886	0.208404	4.48657e-07	0.00144269	0.706491	0.999926
ENSMUSG00000002129	13.7069	-5.76929e-06	0.00144262	0.459714	0.999926
ENSMUSG00000021556	14.0849	-1.00635e-05	0.00144255	0.78667	0.999926
ENSMUSG00000029027	0.677864	1.0856e-06	0.00144269	0.431977	0.999926
ENSMUSG00000082292	0.139094	3.31172e-07	0.00144269	0.446254	0.999926
ENSMUSG00000096544	0.285022	6.0001e-07	0.00144269	0.363792	0.999926
ENSMUSG00000004056	35.1497	-3.10001e-06	0.00144261	0.773441	0.999926
ENSMUSG00000020609	0.0127837	-1.91079e-08	0.0014427	0.880201	0.999926
ENSMUSG00000017002	0.151931	1.39452e-07	0.00144269	0.802015	0.999926
ENSMUSG00000029767	89.4905	-1.01171e-05	0.00144233	0.658505	0.999926
ENSMUSG00000079428	0.115055	-1.1999e-08	0.0014427	0.915553	0.999926
ENSMUSG00000098620	0.0146578	6.67076e-08	0.0014427	0.832894	0.999926
ENSMUSG00000020941	1.77234	1.42084e-06	0.00144268	0.665458	0.999926
ENSMUSG00000050379	4.80431	-2.6283e-06	0.00144265	0.64462	0.999926
ENSMUSG00000025646	3.50871	-5.46785e-06	0.00144267	0.223349	0.999926
ENSMUSG00000024810	1.22122	5.76197e-07	0.00144268	0.752928	0.999926
ENSMUSG00000024347	13.312	-2.28512e-06	0.00144265	0.690835	0.999926
ENSMUSG00000074746	10.7025	1.02899e-05	0.00144262	0.205887	0.999926
ENSMUSG00000023938	2.55564	-3.27046e-06	0.00144267	0.489308	0.999926
ENSMUSG00000064373	10.4594	-6.41447e-06	0.00144264	0.33335	0.999926
ENSMUSG00000037722	4.36516	5.74744e-06	0.00144266	0.307418	0.999926
ENSMUSG00000026980	0.288824	8.48456e-07	0.00144269	0.440021	0.999926
ENSMUSG00000111184	0.0665658	1.31843e-07	0.00144269	0.715589	0.999926
ENSMUSG00000110263	0.0238772	2.64334e-08	0.0014427	0.828031	0.999926
ENSMUSG00000027412	4.32819	4.01503e-06	0.00144267	0.386388	0.999926
ENSMUSG00000059552	15.6004	-4.80109e-05	0.00144301	0.88245	0.999926
ENSMUSG00000032855	19.6494	-4.62546e-06	0.00144262	0.555832	0.999926
ENSMUSG00000022884	30.6144	-4.28475e-05	0.00144285	0.581981	0.999926
ENSMUSG00000081552	0.107562	1.46459e-07	0.00144269	0.62604	0.999926
ENSMUSG00000019990	0.484001	-3.05753e-08	0.00144269	0.62969	0.999926
ENSMUSG00000028228	13.367	9.31871e-06	0.00144262	0.251238	0.999926
ENSMUSG00000097148	0.546986	-1.74689e-06	0.00144269	0.517675	0.999926
ENSMUSG00000032409	3.70944	1.84952e-06	0.00144267	0.678855	0.999926
ENSMUSG00000024083	65.6366	5.81287e-06	0.00144223	0.752308	0.999926
ENSMUSG00000038759	6.2595	1.6564e-05	0.0014427	0.783188	0.999926
ENSMUSG00000041974	7.15419	1.09788e-05	0.00144263	0.166574	0.999926
ENSMUSG00000051335	1.44927	-3.56369e-06	0.00144268	0.367496	0.999926
ENSMUSG00000049303	12.1845	2.99807e-06	0.00144259	0.738263	0.999926
ENSMUSG00000071847	3.59912	3.22014e-06	0.00144266	0.549921	0.999926
ENSMUSG00000040435	13.2039	7.67962e-06	0.00144257	0.434295	0.999926
ENSMUSG00000045205	3.51432	8.80113e-06	0.00144267	0.0994889	0.999926
ENSMUSG00000111631	0.0295822	-4.88187e-08	0.00144269	0.953405	0.999926
ENSMUSG00000079489	0.0303877	-1.18405e-07	0.00144269	0.931414	0.999926
ENSMUSG00000048916	0.177441	1.18967e-07	0.00144269	0.853167	0.999926
ENSMUSG00000090952	0.805424	4.40257e-07	0.00144269	0.675092	0.999926
ENSMUSG00000058298	2.7388	-2.47075e-06	0.00144266	0.607815	0.999926
ENSMUSG00000082455	0.0805432	1.3888e-07	0.00144269	0.752801	0.999926
ENSMUSG00000054630	0.06591	-8.79346e-08	0.00144269	0.888448	0.999926
ENSMUSG00000044641	2.0099	7.10779e-06	0.00144269	0.0311668	0.999926
ENSMUSG00000028730	0.441735	9.16341e-07	0.00144269	0.54417	0.999926
ENSMUSG00000001847	110.467	-8.12644e-06	0.00144185	0.743792	0.999926
ENSMUSG00000100546	0.0342998	8.00468e-08	0.00144269	0.989575	0.999926
ENSMUSG00000046096	3.35909	-3.65485e-06	0.00144266	0.488695	0.999926
ENSMUSG00000109561	0.0310136	9.75578e-08	0.00144269	0.892168	0.999926
ENSMUSG00000105683	0.0313338	7.09513e-08	0.0014427	0.801826	0.999926
ENSMUSG00000031698	0.454522	-4.42244e-07	0.00144269	0.946676	0.999926
ENSMUSG00000025431	0.0524541	7.7036e-07	0.0014427	0.845993	0.999926
ENSMUSG00000020917	43.9504	1.6956e-06	0.00144264	0.789542	0.999926
ENSMUSG00000097710	0.0239413	2.02458e-08	0.0014427	0.877139	0.999926
ENSMUSG00000062859	0.509021	3.53291e-06	0.00144269	0.0667392	0.999926
ENSMUSG00000074256	0.015732	2.61017e-08	0.0014427	0.866145	0.999926
ENSMUSG00000030271	2.84966	1.83969e-06	0.00144266	0.725093	0.999926
ENSMUSG00000104631	0.0246777	-6.99812e-09	0.0014427	0.865452	0.999926
ENSMUSG00000008932	0.0192483	-1.37247e-07	0.00144269	0.934932	0.999926
ENSMUSG00000038591	0.0202237	6.14906e-08	0.0014427	0.853731	0.999926
ENSMUSG00000097632	0.0194947	2.86896e-08	0.0014427	0.866145	0.999926
ENSMUSG00000051251	0.0129621	8.73143e-08	0.0014427	0.855853	0.999926
ENSMUSG00000021200	0.0120658	-1.5108e-07	0.00144269	0.979825	0.999926
ENSMUSG00000047894	0.134333	2.55721e-07	0.00144269	0.456082	0.999926
ENSMUSG00000038930	1.33763	-4.22674e-06	0.00144268	0.229884	0.999926
ENSMUSG00000103233	0.0507023	5.52472e-08	0.00144269	0.844303	0.999926
ENSMUSG00000042641	0.0495768	-6.30477e-08	0.00144269	0.850005	0.999926
ENSMUSG00000072673	0.0292371	6.74806e-08	0.0014427	0.80259	0.999926
ENSMUSG00000057286	1.12269	-7.49491e-06	0.00144269	0.0201475	0.999926
ENSMUSG00000102114	0.0170195	6.26457e-08	0.0014427	0.854255	0.999926
ENSMUSG00000070808	1.19311	-1.43332e-06	0.00144268	0.68928	0.999926
ENSMUSG00000028688	2.5847	-4.46487e-06	0.00144268	0.259354	0.999926
ENSMUSG00000041757	7.81521	-1.26953e-05	0.00144268	0.312689	0.999926
ENSMUSG00000032120	14.3456	2.18287e-06	0.0014426	0.779557	0.999926
ENSMUSG00000052955	0.0200554	6.40573e-08	0.0014427	0.854255	0.999926
ENSMUSG00000038235	2.2845	-1.68431e-07	0.00144267	0.989878	0.999926
ENSMUSG00000051663	0.0553877	-1.60834e-07	0.00144269	0.987182	0.999926
ENSMUSG00000025241	14.1247	3.23861e-06	0.00144261	0.819268	0.999926
ENSMUSG00000022214	20.2738	6.38069e-06	0.00144252	0.577584	0.999926
ENSMUSG00000027347	3.08729	-1.01756e-06	0.00144267	0.793148	0.999926
ENSMUSG00000097455	0.0644857	-3.66027e-07	0.00144269	0.85371	0.999926
ENSMUSG00000097806	0.128479	-4.50636e-08	0.00144269	0.895127	0.999926
ENSMUSG00000052336	0.555822	2.07556e-07	0.00144269	0.791602	0.999926
ENSMUSG00000024429	23.3403	-9.2304e-06	0.00144256	0.377119	0.999926
ENSMUSG00000029245	29.653	-1.89862e-06	0.00144262	0.798806	0.999926
ENSMUSG00000018819	2.23938	-2.84688e-06	0.00144267	0.506302	0.999926
ENSMUSG00000071796	20.9607	3.55731e-06	0.00144258	0.696299	0.999926
ENSMUSG00000034799	10.1626	-1.49161e-06	0.00144266	0.778833	0.999926
ENSMUSG00000037795	1.31087	-3.51852e-06	0.00144269	0.244305	0.999926
ENSMUSG00000087621	0.0525909	-2.10945e-07	0.00144269	0.932716	0.999926
ENSMUSG00000004018	1.95197	8.82147e-07	0.00144268	0.702387	0.999926
ENSMUSG00000031592	14.6105	6.71571e-06	0.0014426	0.44253	0.999926
ENSMUSG00000021700	11.9132	2.75625e-05	0.00144279	0.307527	0.999926
ENSMUSG00000052673	0.15441	2.88093e-07	0.00144269	0.572385	0.999926
ENSMUSG00000019302	66.1976	-4.64016e-06	0.00144256	0.646608	0.999926
ENSMUSG00000023945	0.0234957	-1.57851e-08	0.0014427	0.882781	0.999926
ENSMUSG00000018166	0.200767	1.38496e-07	0.00144269	0.742169	0.999926
ENSMUSG00000078503	0.46535	-9.57488e-07	0.00144269	0.760314	0.999926
ENSMUSG00000026288	0.352306	1.32273e-06	0.00144269	0.292136	0.999926
ENSMUSG00000000957	18.1638	-6.87943e-06	0.00144253	0.542919	0.999926
ENSMUSG00000028461	5.72231	-5.1924e-07	0.00144264	0.933753	0.999926
ENSMUSG00000006611	5.50342	-1.45475e-05	0.00144267	0.0241174	0.999926
ENSMUSG00000051985	0.0235629	-1.73427e-08	0.00144269	0.889603	0.999926
ENSMUSG00000097536	0.253909	1.04881e-08	0.00144269	0.596944	0.999926
ENSMUSG00000047810	0.115006	-1.82836e-08	0.00144269	0.812688	0.999926
ENSMUSG00000094724	12.8667	1.95899e-06	0.00144269	0.508686	0.999926
ENSMUSG00000061535	0.0367155	-3.69515e-08	0.00144269	0.966962	0.999926
ENSMUSG00000035686	9.58074	1.19586e-05	0.00144264	0.120047	0.999926
ENSMUSG00000104671	0.0820089	-7.0557e-07	0.00144269	0.668504	0.999926
ENSMUSG00000102234	0.11436	-7.68415e-08	0.00144269	0.832802	0.999926
ENSMUSG00000101860	0.0196561	-1.66817e-07	0.00144269	0.942679	0.999926
ENSMUSG00000027524	1.79281	-1.31062e-06	0.00144268	0.729868	0.999926
ENSMUSG00000073528	0.0315782	-9.85914e-09	0.00144269	0.91209	0.999926
ENSMUSG00000102215	0.0604968	-1.57724e-08	0.00144269	0.816958	0.999926
ENSMUSG00000097879	0.160902	6.61346e-07	0.00144269	0.417962	0.999926
ENSMUSG00000026840	0.39168	-3.82968e-06	0.00144269	0.121342	0.999926
ENSMUSG00000028869	11.8465	-2.70708e-06	0.00144258	0.764121	0.999926
ENSMUSG00000019810	13.3985	8.964e-06	0.00144258	0.356238	0.999926
ENSMUSG00000092444	0.0194674	5.49476e-08	0.0014427	0.828799	0.999926
ENSMUSG00000043557	7.28399	2.84708e-06	0.00144266	0.555327	0.999926
ENSMUSG00000055494	0.0938178	1.25845e-07	0.00144269	0.900867	0.999926
ENSMUSG00000097530	1.19249	-1.16558e-07	0.00144269	0.916527	0.999926
ENSMUSG00000020743	4.55727	7.2354e-06	0.00144265	0.245843	0.999926
ENSMUSG00000086942	0.0469745	8.54407e-08	0.0014427	0.79335	0.999926
ENSMUSG00000111539	0.0448195	7.63254e-08	0.00144269	0.866492	0.999926
ENSMUSG00000091580	0.319421	-2.28271e-07	0.00144269	0.894215	0.999926
ENSMUSG00000087028	0.0479139	1.89643e-07	0.00144269	0.749282	0.999926
ENSMUSG00000041827	0.0954424	-3.95783e-07	0.00144269	0.693055	0.999926
ENSMUSG00000037355	2.97794	-1.39151e-06	0.00144266	0.783033	0.999926
ENSMUSG00000030528	0.251686	-4.13587e-08	0.00144269	0.838835	0.999926
ENSMUSG00000033423	38.826	4.77972e-05	0.00144281	0.847522	0.999926
ENSMUSG00000026399	2.73398	-2.19714e-06	0.00144268	0.509671	0.999926
ENSMUSG00000071047	0.039852	-1.93831e-07	0.00144269	0.949884	0.999926
ENSMUSG00000020910	2.06206	7.54648e-07	0.00144267	0.869147	0.999926
ENSMUSG00000013662	28.0694	1.43308e-06	0.00144256	0.884371	0.999926
ENSMUSG00000040372	0.0629769	-2.62586e-07	0.00144269	0.991401	0.999926
ENSMUSG00000038248	4.21258	-2.54762e-06	0.00144265	0.649284	0.999926
ENSMUSG00000091866	0.0950865	-2.01391e-07	0.00144269	0.897036	0.999926
ENSMUSG00000024905	0.0814517	2.41403e-07	0.00144269	0.6024	0.999926
ENSMUSG00000107504	0.0201262	3.84381e-08	0.0014427	0.866145	0.999926
ENSMUSG00000049091	8.50449	2.91064e-06	0.00144262	0.701964	0.999926
ENSMUSG00000026885	2.79349	-8.82059e-06	0.00144268	0.0701281	0.999926
ENSMUSG00000030249	0.0647238	-2.31312e-07	0.00144269	0.978024	0.999926
ENSMUSG00000043424	9.88425	6.90043e-06	0.00144267	0.265645	0.999926
ENSMUSG00000092627	0.416509	7.19886e-07	0.00144269	0.452039	0.999926
ENSMUSG00000038398	8.48483	-9.05542e-07	0.00144261	0.907304	0.999926
ENSMUSG00000005533	4.61076	1.62992e-06	0.00144265	0.774432	0.999926
ENSMUSG00000027832	12.5559	-2.55027e-06	0.00144261	0.743287	0.999926
ENSMUSG00000107362	0.560567	1.80939e-06	0.00144269	0.319075	0.999926
ENSMUSG00000006676	29.2547	-1.6555e-06	0.00144265	0.786997	0.999926
ENSMUSG00000001419	18.2853	4.00797e-06	0.00144261	0.616132	0.999926
ENSMUSG00000073418	8.63861	-9.90873e-07	0.00144265	0.859301	0.999926
ENSMUSG00000034801	7.28339	5.61023e-05	0.00144318	0.668621	0.999926
ENSMUSG00000097643	0.0653176	5.62205e-09	0.00144269	0.88261	0.999926
ENSMUSG00000041923	6.9549	-1.94085e-05	0.00144269	0.00738826	0.999926
ENSMUSG00000072612	0.368413	4.83184e-07	0.00144269	0.41991	0.999926
ENSMUSG00000024827	33.8655	1.4808e-05	0.00144261	0.124022	0.999926
ENSMUSG00000054966	0.059938	-2.32386e-07	0.00144269	0.934478	0.999926
ENSMUSG00000108709	0.0372264	-1.49403e-07	0.00144269	0.989207	0.999926
ENSMUSG00000057541	5.67754	-7.50001e-06	0.00144264	0.288583	0.999926
ENSMUSG00000075284	1.67355	1.68669e-06	0.00144268	0.604693	0.999926
ENSMUSG00000020682	0.360571	1.38359e-06	0.00144269	0.233972	0.999926
ENSMUSG00000010175	7.95413	3.52235e-06	0.00144266	0.524194	0.999926
ENSMUSG00000043313	1.53996	2.41706e-06	0.00144268	0.415548	0.999926
ENSMUSG00000029552	1.86967	2.17183e-08	0.00144267	0.936564	0.999926
ENSMUSG00000045282	0.51285	2.75609e-06	0.00144269	0.113904	0.999926
ENSMUSG00000041592	1.12056	4.93272e-06	0.00144268	0.122678	0.999926
ENSMUSG00000031913	24.8387	2.69661e-06	0.00144247	0.833306	0.999926
ENSMUSG00000094388	0.290772	4.1633e-07	0.00144269	0.653726	0.999926
ENSMUSG00000048967	2.08816	6.61903e-07	0.00144268	0.821978	0.999926
ENSMUSG00000038763	0.0263632	-2.35407e-08	0.00144269	0.916197	0.999926
ENSMUSG00000020580	35.7514	8.72836e-06	0.0014425	0.474923	0.999926
ENSMUSG00000008318	3.84629	4.39979e-06	0.00144267	0.345837	0.999926
ENSMUSG00000104197	0.146479	-2.05991e-07	0.00144269	0.786242	0.999926
ENSMUSG00000021785	12.3961	8.79837e-06	0.00144259	0.352854	0.999926
ENSMUSG00000033022	2.29398	-2.0893e-06	0.00144268	0.609558	0.999926
ENSMUSG00000034265	4.28794	-3.33827e-06	0.00144265	0.564637	0.999926
ENSMUSG00000041245	1.25263	6.09949e-07	0.00144268	0.827195	0.999926
ENSMUSG00000041439	11.5316	2.98106e-06	0.00144261	0.712117	0.999926
ENSMUSG00000097902	0.0156581	6.41528e-08	0.0014427	0.854404	0.999926
ENSMUSG00000096736	0.0188462	1.43944e-08	0.0014427	0.828799	0.999926
ENSMUSG00000035754	13.653	-2.99271e-06	0.00144257	0.756665	0.999926
ENSMUSG00000036333	33.9606	-3.9901e-06	0.00144265	0.505974	0.999926
ENSMUSG00000053980	0.0839091	1.01081e-07	0.00144269	0.609421	0.999926
ENSMUSG00000073233	0.401152	-5.01797e-08	0.00144269	0.994543	0.999926
ENSMUSG00000064330	0.0278351	-1.93873e-07	0.0014427	0.928941	0.999926
ENSMUSG00000096972	0.256924	1.14921e-07	0.00144269	0.632688	0.999926
ENSMUSG00000035863	38.7384	9.71848e-06	0.00144259	0.303196	0.999926
ENSMUSG00000031543	0.265489	-1.47597e-06	0.00144269	0.548398	0.999926
ENSMUSG00000103293	0.0409319	-1.05437e-07	0.00144269	0.954727	0.999926
ENSMUSG00000102275	0.018111	-1.5783e-07	0.00144269	0.979794	0.999926
ENSMUSG00000024168	0.183398	-3.01046e-07	0.00144269	0.874897	0.999926
ENSMUSG00000073678	2.18388	-4.68581e-06	0.00144267	0.323176	0.999926
ENSMUSG00000092395	1.28357	-3.57532e-07	0.00144269	0.730828	0.999926
ENSMUSG00000057244	0.158712	1.45036e-07	0.0014427	0.842083	0.999926
ENSMUSG00000002032	2.42505	6.70679e-06	0.00144268	0.123895	0.999926
ENSMUSG00000092490	0.227013	4.43491e-07	0.00144269	0.458894	0.999926
ENSMUSG00000036432	3.21381	-4.86983e-07	0.00144266	0.923476	0.999926
ENSMUSG00000024972	0.0335122	-5.1443e-08	0.0014427	0.892819	0.999926
ENSMUSG00000022336	19.6577	-6.77887e-06	0.0014426	0.429379	0.999926
ENSMUSG00000030103	18.7642	-2.11918e-06	0.00144256	0.830674	0.999926
ENSMUSG00000024241	7.44136	6.57064e-06	0.00144265	0.547705	0.999926
ENSMUSG00000019846	2.82526	5.12554e-06	0.00144268	0.233511	0.999926
ENSMUSG00000102782	0.0346047	3.25037e-08	0.00144269	0.889784	0.999926
ENSMUSG00000046085	0.137932	-6.28666e-08	0.00144269	0.937174	0.999926
ENSMUSG00000075229	3.11472	2.03181e-06	0.00144267	0.632083	0.999926
ENSMUSG00000063253	35.8108	-6.96929e-07	0.00144262	0.766062	0.999926
ENSMUSG00000005871	54.2216	-3.27073e-06	0.00144259	0.71124	0.999926
ENSMUSG00000078141	0.0145467	2.7041e-08	0.0014427	0.866145	0.999926
ENSMUSG00000048070	0.103302	-3.93548e-08	0.00144269	0.874806	0.999926
ENSMUSG00000011884	12.1623	2.29711e-06	0.0014426	0.426567	0.999926
ENSMUSG00000108520	0.182005	8.36863e-07	0.00144269	0.365334	0.999926
ENSMUSG00000027737	2.65712	1.35235e-07	0.00144267	0.974657	0.999926
ENSMUSG00000097706	0.246958	2.23176e-08	0.00144269	0.631214	0.999926
ENSMUSG00000006019	2.65833	-2.25393e-07	0.00144268	0.946745	0.999926
ENSMUSG00000021403	2.25738	-3.11072e-06	0.00144267	0.471224	0.999926
ENSMUSG00000041697	94.6739	-3.50405e-07	0.00144259	0.601733	0.999926
ENSMUSG00000025486	14.2222	1.09842e-05	0.00144261	0.198024	0.999926
ENSMUSG00000071650	23.8122	-8.53365e-06	0.00144257	0.493526	0.999926
ENSMUSG00000047591	0.0220656	-2.60509e-08	0.00144269	0.918964	0.999926
ENSMUSG00000031155	8.54699	4.29807e-06	0.00144264	0.518269	0.999926
ENSMUSG00000098105	0.334374	1.04834e-07	0.0014427	0.828368	0.999926
ENSMUSG00000028911	11.6986	3.28133e-06	0.00144259	0.714719	0.999926
ENSMUSG00000111885	0.315649	-1.94539e-08	0.0014427	0.854818	0.999926
ENSMUSG00000026696	14.7711	-2.03208e-06	0.0014426	0.813648	0.999926
ENSMUSG00000046573	1.97867	5.78049e-06	0.00144268	0.137449	0.999926
ENSMUSG00000057604	4.4413	-4.73015e-07	0.00144268	0.894027	0.999926
ENSMUSG00000015405	0.995025	2.95641e-06	0.00144269	0.247907	0.999926
ENSMUSG00000102517	0.0736011	-9.51077e-08	0.00144269	0.939905	0.999926
ENSMUSG00000090266	3.1581	9.29775e-06	0.00144268	0.0645209	0.999926
ENSMUSG00000050967	3.65049	-3.50969e-06	0.00144267	0.459829	0.999926
ENSMUSG00000025156	32.1854	-2.79828e-06	0.00144252	0.257901	0.999926
ENSMUSG00000040111	4.38945	2.8441e-06	0.00144265	0.629582	0.999926
ENSMUSG00000067924	13.5529	-3.53329e-06	0.00144265	0.56462	0.999926
ENSMUSG00000051224	1.481	3.34833e-06	0.00144268	0.337102	0.999926
ENSMUSG00000020892	0.109795	7.837e-08	0.00144269	0.722451	0.999926
ENSMUSG00000087352	0.0316805	1.5913e-08	0.0014427	0.888155	0.999926
ENSMUSG00000038738	8.50413	1.69903e-06	0.00144267	0.682242	0.999926
ENSMUSG00000037134	4.09051	1.12326e-05	0.00144268	0.0315211	0.999926
ENSMUSG00000000439	7.50478	-1.16308e-06	0.0014426	0.886002	0.999926
ENSMUSG00000035372	9.28721	-7.54208e-06	0.00144264	0.277477	0.999926
ENSMUSG00000025533	4.99335	-3.73906e-07	0.00144265	0.947659	0.999926
ENSMUSG00000036966	22.6753	5.15189e-06	0.00144257	0.595969	0.999926
ENSMUSG00000014496	10.3891	6.05373e-06	0.0014426	0.488917	0.999926
ENSMUSG00000020389	5.04939	3.10077e-06	0.00144267	0.558776	0.999926
ENSMUSG00000034575	6.05455	7.4638e-06	0.00144264	0.265295	0.999926
ENSMUSG00000041375	2.34857	-8.18057e-07	0.00144267	0.842229	0.999926
ENSMUSG00000003068	17.2671	2.58353e-07	0.00144262	0.628011	0.999926
ENSMUSG00000098650	1.56558	2.0955e-07	0.00144269	0.809195	0.999926
ENSMUSG00000057193	32.1377	2.4868e-06	0.00144261	0.759208	0.999926
ENSMUSG00000046719	1.14542	2.88744e-07	0.00144268	0.900107	0.999926
ENSMUSG00000025932	5.64528	1.29738e-06	0.00144264	0.839404	0.999926
ENSMUSG00000083670	0.512771	-3.09783e-07	0.00144269	0.694141	0.999926
ENSMUSG00000068876	0.460138	4.26971e-07	0.00144269	0.883375	0.999926
ENSMUSG00000097219	0.0973022	2.67554e-07	0.00144269	0.668324	0.999926
ENSMUSG00000111837	0.0466745	1.49264e-07	0.0014427	0.764046	0.999926
ENSMUSG00000059689	9.38999	1.73319e-05	0.00144266	0.0290389	0.999926
ENSMUSG00000080981	0.0434761	-1.15742e-08	0.00144269	0.899341	0.999926
ENSMUSG00000051146	3.05777	-4.16464e-06	0.00144266	0.416407	0.999926
ENSMUSG00000086360	0.0744187	2.07537e-07	0.00144269	0.72232	0.999926
ENSMUSG00000022686	3.32238	-8.15904e-07	0.00144268	0.796985	0.999926
ENSMUSG00000025473	2.15644	-1.74983e-06	0.00144268	0.607996	0.999926
ENSMUSG00000097392	0.778319	1.24587e-07	0.00144269	0.831739	0.999926
ENSMUSG00000109528	0.0695731	2.17969e-07	0.00144269	0.680019	0.999926
ENSMUSG00000102478	0.0431636	-3.41831e-09	0.00144269	0.877309	0.999926
ENSMUSG00000042102	0.0133772	-1.39071e-08	0.00144269	0.915749	0.999926
ENSMUSG00000031534	9.44541	3.97483e-06	0.00144263	0.55409	0.999926
ENSMUSG00000103889	0.0461682	-1.28533e-07	0.00144269	0.990617	0.999926
ENSMUSG00000047766	8.37889	1.07382e-05	0.00144265	0.415128	0.999926
ENSMUSG00000043998	14.5371	8.12678e-06	0.00144257	0.418635	0.999926
ENSMUSG00000027247	23.1539	-7.83831e-06	0.00144253	0.485221	0.999926
ENSMUSG00000063358	91.9915	-2.90792e-05	0.00144236	0.119096	0.999926
ENSMUSG00000075467	9.30162	-3.22051e-06	0.00144261	0.678284	0.999926
ENSMUSG00000097944	0.680703	3.99342e-07	0.00144269	0.764487	0.999926
ENSMUSG00000056174	8.11397	-2.38159e-06	0.00144265	0.675569	0.999926
ENSMUSG00000063514	0.338923	-7.09875e-07	0.00144269	0.750003	0.999926
ENSMUSG00000063145	2.46265	-1.78331e-06	0.00144267	0.686559	0.999926
ENSMUSG00000055707	16.1287	6.33393e-06	0.00144261	0.440728	0.999926
ENSMUSG00000105342	0.0195922	-1.58595e-07	0.00144269	0.967525	0.999926
ENSMUSG00000025784	2.11218	-2.27715e-07	0.00144267	0.947412	0.999926
ENSMUSG00000078528	0.0428361	-5.71749e-08	0.00144269	0.927585	0.999926
ENSMUSG00000022132	10.2653	-1.02172e-05	0.00144264	0.726495	0.999926
ENSMUSG00000052302	2.86873	-3.45702e-06	0.00144267	0.423214	0.999926
ENSMUSG00000027202	0.0663323	8.19889e-08	0.00144269	0.774006	0.999926
ENSMUSG00000111685	0.0583992	-7.25872e-08	0.00144269	0.955038	0.999926
ENSMUSG00000031216	5.11622	6.94195e-06	0.00144265	0.281381	0.999926
ENSMUSG00000024012	59.946	-2.30969e-05	0.00144227	0.234507	0.999926
ENSMUSG00000020003	8.19746	9.20566e-07	0.00144264	0.884813	0.999926
ENSMUSG00000108763	0.098926	-5.64569e-07	0.00144269	0.746355	0.999926
ENSMUSG00000005378	5.19751	-6.71686e-06	0.00144267	0.190787	0.999926
ENSMUSG00000036586	0.0227482	-1.4867e-08	0.00144269	0.912019	0.999926
ENSMUSG00000001707	7.69762	2.27503e-06	0.00144267	0.617061	0.999926
ENSMUSG00000087458	0.289008	-1.02082e-07	0.00144269	0.846573	0.999926
ENSMUSG00000020205	4.63668	7.4207e-07	0.00144265	0.90289	0.999926
ENSMUSG00000056124	8.46417	-1.87025e-05	0.0014427	0.225582	0.999926
ENSMUSG00000049493	5.02179	-9.40156e-06	0.00144266	0.107629	0.999926
ENSMUSG00000021732	0.565262	1.64784e-06	0.00144269	0.35397	0.999926
ENSMUSG00000021751	2.33749	1.47149e-06	0.00144268	0.627969	0.999926
ENSMUSG00000034488	11.5914	-2.14608e-06	0.00144264	0.417796	0.999926
ENSMUSG00000086691	0.0219635	-2.12517e-07	0.0014427	0.975557	0.999926
ENSMUSG00000046567	4.44805	1.0387e-05	0.00144269	0.0165586	0.999926
ENSMUSG00000037750	9.75039	-9.56267e-07	0.00144263	0.887207	0.999926
ENSMUSG00000051590	2.76019	3.38192e-06	0.00144267	0.444067	0.999926
ENSMUSG00000053465	0.187422	9.24665e-08	0.00144269	0.775903	0.999926
ENSMUSG00000073753	0.012397	1.19798e-07	0.00144269	0.934755	0.999926
ENSMUSG00000031125	0.0131352	-1.4453e-07	0.0014427	0.946522	0.999926
ENSMUSG00000021242	34.6849	6.27226e-06	0.00144248	0.617206	0.999926
ENSMUSG00000038085	1.43609	1.89744e-06	0.00144268	0.450412	0.999926
ENSMUSG00000010663	111.814	8.69408e-06	0.00144246	0.339109	0.999926
ENSMUSG00000054958	0.188628	6.82218e-07	0.00144269	0.538084	0.999926
ENSMUSG00000061981	30.8133	-1.54025e-06	0.0014424	0.916575	0.999926
ENSMUSG00000003778	15.0395	-3.98441e-06	0.00144254	0.712576	0.999926
ENSMUSG00000087259	1.53322	7.76059e-07	0.00144268	0.783936	0.999926
ENSMUSG00000051950	4.07205	9.14621e-06	0.00144266	0.145074	0.999926
ENSMUSG00000090157	0.291744	1.67875e-07	0.0014427	0.754653	0.999926
ENSMUSG00000053656	0.776628	-4.99747e-07	0.00144269	0.917182	0.999926
ENSMUSG00000080888	0.101926	9.16485e-08	0.00144269	0.697047	0.999926
ENSMUSG00000084851	0.0515678	-6.35768e-08	0.00144269	0.885308	0.999926
ENSMUSG00000027580	0.473226	-5.00243e-08	0.00144269	0.863407	0.999926
ENSMUSG00000005148	3.96814	2.1964e-06	0.00144267	0.605475	0.999926
ENSMUSG00000108452	0.108428	3.19009e-07	0.00144269	0.614953	0.999926
ENSMUSG00000109876	0.0197857	-1.28047e-08	0.00144269	0.909488	0.999926
ENSMUSG00000097989	0.160055	1.27923e-07	0.0014427	0.821262	0.999926
ENSMUSG00000044014	0.0295761	-3.74379e-08	0.00144269	0.918847	0.999926
ENSMUSG00000054057	2.91678	-8.80835e-07	0.00144268	0.765124	0.999926
ENSMUSG00000066687	2.11881	2.79193e-06	0.00144267	0.485534	0.999926
ENSMUSG00000020018	3.20916	2.18817e-06	0.00144267	0.511252	0.999926
ENSMUSG00000063652	0.459537	1.51389e-06	0.00144269	0.323419	0.999926
ENSMUSG00000079499	2.21045	2.4323e-06	0.00144268	0.501242	0.999926
ENSMUSG00000020641	0.538794	2.20027e-07	0.00144269	0.850934	0.999926
ENSMUSG00000078570	11.2172	-8.07371e-06	0.00144262	0.294457	0.999926
ENSMUSG00000049969	6.82489	1.93525e-06	0.00144264	0.761917	0.999926
ENSMUSG00000090860	0.398419	-3.90801e-07	0.00144269	0.733296	0.999926
ENSMUSG00000060429	2.16146	2.98446e-06	0.00144267	0.438349	0.999926
ENSMUSG00000047965	0.224854	-2.34405e-07	0.0014427	0.965364	0.999926
ENSMUSG00000016940	12.8492	7.40309e-06	0.00144261	0.364938	0.999926
ENSMUSG00000023391	2.59674	-2.3673e-06	0.00144267	0.564082	0.999926
ENSMUSG00000096006	3.44957	-2.73167e-06	0.00144269	0.245297	0.999926
ENSMUSG00000045215	0.0890131	-2.19068e-07	0.00144269	0.858816	0.999926
ENSMUSG00000072934	0.172336	1.39735e-07	0.00144269	0.694496	0.999926
ENSMUSG00000045039	7.48488	1.18854e-05	0.00144267	0.0572576	0.999926
ENSMUSG00000062619	4.89732	-9.11102e-06	0.00144267	0.0958828	0.999926
ENSMUSG00000081189	0.0752421	2.52262e-07	0.00144269	0.696119	0.999926
ENSMUSG00000019768	0.253779	4.76757e-07	0.00144269	0.345032	0.999926
ENSMUSG00000046961	1.07298	-3.81315e-06	0.00144269	0.236415	0.999926
ENSMUSG00000025892	6.21133	4.78222e-07	0.00144265	0.935424	0.999926
ENSMUSG00000106834	0.0128602	6.9762e-08	0.0014427	0.868701	0.999926
ENSMUSG00000048988	0.534019	1.40485e-06	0.00144269	0.514159	0.999926
ENSMUSG00000021431	3.04998	-1.55063e-06	0.00144267	0.733814	0.999926
ENSMUSG00000105711	0.0121488	-1.37965e-07	0.00144269	0.934782	0.999926
ENSMUSG00000083650	0.0146355	-9.70224e-08	0.00144269	0.943456	0.999926
ENSMUSG00000031662	0.131135	-2.67722e-07	0.00144269	0.9398	0.999926
ENSMUSG00000044092	0.0140967	8.16401e-10	0.00144269	0.906548	0.999926
ENSMUSG00000107176	1.19275	7.98984e-08	0.00144269	0.820093	0.999926
ENSMUSG00000067642	0.0272046	3.79486e-08	0.00144269	0.890526	0.999926
ENSMUSG00000048617	0.154851	-2.38071e-07	0.00144269	0.969801	0.999926
ENSMUSG00000004996	3.366	1.72163e-06	0.00144266	0.719154	0.999926
ENSMUSG00000071104	0.47568	-2.39769e-07	0.00144269	0.956922	0.999926
ENSMUSG00000051065	4.79753	3.87033e-06	0.00144265	0.501573	0.999926
ENSMUSG00000022329	5.55537	1.30175e-05	0.00144266	0.061146	0.999926
ENSMUSG00000028654	5.44368	-3.88628e-06	0.00144267	0.360728	0.999926
ENSMUSG00000037070	10.7334	1.17304e-05	0.00144262	0.175025	0.999926
ENSMUSG00000061616	0.0157713	-3.03907e-08	0.0014427	0.866145	0.999926
ENSMUSG00000026393	25.82	1.25137e-05	0.00144252	0.29754	0.999926
ENSMUSG00000103195	0.047523	-2.51228e-07	0.00144269	0.972642	0.999926
ENSMUSG00000055485	4.69171	1.77263e-06	0.00144264	0.778974	0.999926
ENSMUSG00000020720	27.5868	-6.46383e-05	0.00144324	0.732307	0.999926
ENSMUSG00000002250	0.325103	-4.18225e-08	0.00144269	0.618509	0.999926
ENSMUSG00000037876	9.38246	7.32561e-07	0.00144262	0.700014	0.999926
ENSMUSG00000032068	0.0187495	-1.58325e-07	0.00144269	0.967608	0.999926
ENSMUSG00000025607	13.7519	-1.29867e-05	0.00144257	0.621219	0.999926
ENSMUSG00000102969	0.214911	-1.93298e-06	0.00144269	0.185155	0.999926
ENSMUSG00000023982	0.0772247	-1.18399e-07	0.00144269	0.90333	0.999926
ENSMUSG00000022494	6.29925	2.03363e-06	0.00144262	0.742479	0.999926
ENSMUSG00000010110	16.9846	8.10511e-07	0.00144253	0.941239	0.999926
ENSMUSG00000021671	5.8994	-8.73437e-07	0.00144263	0.900059	0.999926
ENSMUSG00000038836	3.90422	1.95482e-06	0.00144266	0.694664	0.999926
ENSMUSG00000026456	7.31766	-6.42679e-06	0.00144264	0.229441	0.999926
ENSMUSG00000059534	33.3253	7.96769e-06	0.0014426	0.370979	0.999926
ENSMUSG00000033460	8.49083	3.61381e-06	0.00144267	0.759915	0.999926
ENSMUSG00000043388	9.55798	5.29205e-06	0.00144262	0.489955	0.999926
ENSMUSG00000043635	1.6759	2.00736e-06	0.00144267	0.622326	0.999926
ENSMUSG00000049872	1.68881	-1.82717e-06	0.00144268	0.670629	0.999926
ENSMUSG00000096948	0.0364875	-5.05343e-08	0.00144269	0.877309	0.999926
ENSMUSG00000040904	2.66138	-2.90142e-08	0.00144268	0.992487	0.999926
ENSMUSG00000026176	0.847614	-2.31368e-06	0.00144269	0.418775	0.999926
ENSMUSG00000089957	0.0646423	1.08156e-08	0.00144269	0.793976	0.999926
ENSMUSG00000104303	0.0133552	-1.96725e-07	0.0014427	0.98145	0.999926
ENSMUSG00000027430	7.64766	4.10288e-06	0.00144263	0.556118	0.999926
ENSMUSG00000109850	0.0142375	-1.40115e-07	0.00144269	0.945922	0.999926
ENSMUSG00000015850	14.1697	9.31377e-06	0.00144263	0.0420424	0.999926
ENSMUSG00000102778	0.0352608	-1.06342e-07	0.00144269	0.986571	0.999926
ENSMUSG00000081137	0.183	-1.45603e-06	0.00144269	0.430552	0.999926
ENSMUSG00000108035	0.0558995	4.5076e-09	0.00144269	0.879886	0.999926
ENSMUSG00000094852	0.0228026	5.97097e-08	0.0014427	0.828799	0.999926
ENSMUSG00000111443	0.574799	-2.16757e-07	0.00144269	0.995209	0.999926
ENSMUSG00000064302	20.9981	-4.42917e-06	0.00144265	0.477296	0.999926
ENSMUSG00000079450	0.464396	6.67722e-07	0.00144269	0.572257	0.999926
ENSMUSG00000068264	4.63176	3.04181e-06	0.00144266	0.573795	0.999926
ENSMUSG00000037890	7.92924	4.65348e-06	0.00144264	0.487108	0.999926
ENSMUSG00000030062	56.1395	2.08356e-05	0.00144244	0.155122	0.999926
ENSMUSG00000068134	2.3085	-2.77701e-06	0.00144268	0.471661	0.999926
ENSMUSG00000025138	6.32789	3.76941e-06	0.00144262	0.605737	0.999926
ENSMUSG00000042286	1.25479	1.40328e-06	0.00144268	0.641572	0.999926
ENSMUSG00000096145	7.99114	-6.22146e-06	0.00144263	0.384028	0.999926
ENSMUSG00000109481	0.106443	4.00235e-07	0.00144269	0.44588	0.999926
ENSMUSG00000021294	0.265346	7.73064e-08	0.00144269	0.810519	0.999926
ENSMUSG00000048027	13.0866	0.000781625	0.0015784	0.591573	0.999926
ENSMUSG00000042682	46.0745	2.58947e-06	0.00144257	0.785891	0.999926
ENSMUSG00000085256	1.09919	-1.19275e-06	0.00144269	0.662789	0.999926
ENSMUSG00000017718	0.153484	-6.59847e-07	0.00144269	0.721084	0.999926
ENSMUSG00000109901	13.9014	6.44258e-06	0.00144265	0.283139	0.999926
ENSMUSG00000037973	0.0338788	-1.20814e-07	0.00144269	0.996747	0.999926
ENSMUSG00000029321	0.0339411	-6.34081e-08	0.00144269	0.95816	0.999926
ENSMUSG00000034563	42.9946	1.47388e-05	0.00144246	0.295807	0.999926
ENSMUSG00000004630	0.0230558	4.919e-08	0.0014427	0.86535	0.999926
ENSMUSG00000091405	0.736733	6.66733e-07	0.00144269	0.697397	0.999926
ENSMUSG00000024298	16.4668	-4.83517e-06	0.0014426	0.562591	0.999926
ENSMUSG00000106617	0.0208598	-4.62688e-08	0.00144269	0.942646	0.999926
ENSMUSG00000104684	0.0911708	-5.99122e-07	0.00144269	0.83341	0.999926
ENSMUSG00000018411	23.869	-8.98473e-07	0.00144254	0.932755	0.999926
ENSMUSG00000108890	0.0326369	-5.1627e-08	0.00144269	0.916028	0.999926
ENSMUSG00000040276	17.9952	3.45083e-06	0.0014426	0.938806	0.999926
ENSMUSG00000097047	0.587652	-1.42633e-06	0.00144269	0.449491	0.999926
ENSMUSG00000026956	8.72647	1.63859e-05	0.00144266	0.0378557	0.999926
ENSMUSG00000014243	3.48039	-3.77038e-06	0.00144267	0.379424	0.999926
ENSMUSG00000000028	0.672687	1.49138e-09	0.00144269	0.811019	0.999926
ENSMUSG00000081076	0.116969	1.04889e-07	0.0014427	0.842083	0.999926
ENSMUSG00000097626	0.448474	1.16225e-06	0.00144269	0.339705	0.999926
ENSMUSG00000106447	0.0545107	1.07255e-07	0.00144269	0.804884	0.999926
ENSMUSG00000002831	0.170429	1.20495e-06	0.00144269	0.329646	0.999926
ENSMUSG00000028890	7.36986	-1.84395e-06	0.00144263	0.901548	0.999926
ENSMUSG00000051048	29.0927	1.0087e-05	0.00144256	0.342607	0.999926
ENSMUSG00000022893	43.0505	-2.89735e-06	0.0014426	0.735531	0.999926
ENSMUSG00000055319	12.4233	-1.70534e-05	0.00144265	0.033627	0.999926
ENSMUSG00000057666	316.154	-2.03386e-05	0.00144217	0.166444	0.999926
ENSMUSG00000026857	12.6159	3.58907e-06	0.0014426	0.664758	0.999926
ENSMUSG00000040105	6.88029	1.51669e-05	0.00144267	0.0252187	0.999926
ENSMUSG00000093651	0.316038	4.23818e-07	0.0014427	0.729925	0.999926
ENSMUSG00000027875	1.1326	2.87527e-06	0.00144268	0.319311	0.999926
ENSMUSG00000087557	0.0379253	1.39173e-07	0.00144269	0.98103	0.999926
ENSMUSG00000059493	0.833816	-6.45129e-07	0.00144269	0.970761	0.999926
ENSMUSG00000046179	0.0647106	6.09733e-09	0.00144269	0.874512	0.999926
ENSMUSG00000044294	0.0137054	-8.01185e-09	0.0014427	0.880118	0.999926
ENSMUSG00000102250	0.159559	-2.82258e-07	0.00144269	0.89837	0.999926
ENSMUSG00000096160	0.177984	-1.57959e-07	0.00144269	0.966207	0.999926
ENSMUSG00000045176	2.2295	5.04464e-06	0.00144267	0.288739	0.999926
ENSMUSG00000032733	8.62437	1.51062e-06	0.0014426	0.856261	0.999926
ENSMUSG00000106631	0.385242	-1.83201e-07	0.00144269	0.935975	0.999926
ENSMUSG00000050148	6.2551	1.69266e-05	0.00144268	0.0116478	0.999926
ENSMUSG00000033948	1.55412	-1.67633e-06	0.00144268	0.656385	0.999926
ENSMUSG00000093456	0.0787635	-6.959e-08	0.00144269	0.94664	0.999926
ENSMUSG00000103377	0.124609	-5.56338e-07	0.00144269	0.815628	0.999926
ENSMUSG00000021468	9.92229	-1.39373e-05	0.00144262	0.114993	0.999926
ENSMUSG00000111505	0.0884109	-1.6425e-07	0.00144269	0.970265	0.999926
ENSMUSG00000031976	2.4735	6.96086e-06	0.00144267	0.129851	0.999926
ENSMUSG00000097201	0.188933	-6.00259e-07	0.00144269	0.624321	0.999926
ENSMUSG00000068036	12.9983	1.44957e-05	0.00144262	0.113582	0.999926
ENSMUSG00000102871	0.0204516	-1.94133e-07	0.0014427	0.972416	0.999926
ENSMUSG00000034189	15.8348	1.63235e-05	0.00144262	0.0783894	0.999926
ENSMUSG00000049122	6.33826	-5.55949e-06	0.00144264	0.398265	0.999926
ENSMUSG00000057058	0.102077	1.68339e-07	0.00144269	0.775772	0.999926
ENSMUSG00000097101	0.101233	-5.71749e-07	0.00144269	0.644089	0.999926
ENSMUSG00000024914	29.3727	-2.98986e-05	0.00144264	0.48667	0.999926
ENSMUSG00000081441	0.0259401	1.19851e-07	0.0014427	0.833602	0.999926
ENSMUSG00000108059	0.0166019	9.8762e-08	0.0014427	0.831558	0.999926
ENSMUSG00000034990	0.146569	1.09235e-06	0.00144269	0.187319	0.999926
ENSMUSG00000108460	0.0484583	-2.00615e-08	0.00144269	0.863226	0.999926
ENSMUSG00000028354	4.88092	2.72829e-06	0.00144266	0.595096	0.999926
ENSMUSG00000069135	5.31151	-2.15459e-06	0.00144265	0.699043	0.999926
ENSMUSG00000042590	17.1277	1.45689e-05	0.00144256	0.190962	0.999926
ENSMUSG00000105586	0.0443351	-3.31871e-08	0.00144269	0.901119	0.999926
ENSMUSG00000107534	0.0196016	7.76616e-08	0.0014427	0.856822	0.999926
ENSMUSG00000014158	1.21618	-1.5196e-06	0.00144268	0.720936	0.999926
ENSMUSG00000054931	2.27298	-2.33169e-06	0.00144269	0.418995	0.999926
ENSMUSG00000009356	0.513798	1.18554e-06	0.00144269	0.470163	0.999926
ENSMUSG00000020251	0.305113	1.58373e-06	0.00144269	0.100993	0.999926
ENSMUSG00000029036	9.96986	-2.79975e-06	0.00144261	0.414497	0.999926
ENSMUSG00000089818	0.0688116	-1.08847e-07	0.00144269	0.955786	0.999926
ENSMUSG00000099835	0.0172344	2.46478e-07	0.0014427	0.903745	0.999926
ENSMUSG00000041523	0.0143194	1.28398e-07	0.0014427	0.834178	0.999926
ENSMUSG00000006021	2.41613	2.49556e-06	0.00144267	0.538076	0.999926
ENSMUSG00000103522	0.0295018	5.80449e-08	0.0014427	0.80259	0.999926
ENSMUSG00000029920	8.65587	1.70981e-06	0.00144261	0.825783	0.999926
ENSMUSG00000105176	0.213406	8.79062e-07	0.00144269	0.218221	0.999926
ENSMUSG00000061082	0.0130264	8.61082e-08	0.0014427	0.857367	0.999926
ENSMUSG00000035000	0.0316119	-3.91054e-08	0.00144269	0.919824	0.999926
ENSMUSG00000028133	1.66136	4.34168e-07	0.00144268	0.799814	0.999926
ENSMUSG00000010064	74.2307	-1.06993e-05	0.00144252	0.366184	0.999926
ENSMUSG00000028847	24.2825	-1.90159e-06	0.00144251	0.86833	0.999926
ENSMUSG00000041907	1.47624	-6.23278e-06	0.00144268	0.117405	0.999926
ENSMUSG00000025428	190.063	6.57303e-05	0.0014423	0.0221445	0.999926
ENSMUSG00000074671	3.02971	-3.42482e-06	0.00144266	0.484643	0.999926
ENSMUSG00000081281	0.0152148	-1.48783e-07	0.0014427	0.980698	0.999926
ENSMUSG00000054618	0.0230049	4.44013e-08	0.00144269	0.930664	0.999926
ENSMUSG00000027669	3.61253	7.09605e-08	0.00144266	0.989486	0.999926
ENSMUSG00000103039	0.051541	1.89791e-07	0.00144269	0.864283	0.999926
ENSMUSG00000106384	0.144557	-4.3851e-07	0.00144269	0.984766	0.999926
ENSMUSG00000060579	1.03201	4.18274e-07	0.00144269	0.690914	0.999926
ENSMUSG00000006717	11.4648	9.68048e-06	0.00144264	0.18058	0.999926
ENSMUSG00000058407	17.4464	-4.76219e-06	0.00144259	0.480294	0.999926
ENSMUSG00000056812	9.33648	-8.28864e-06	0.00144265	0.148978	0.999926
ENSMUSG00000105033	0.0124927	-1.54113e-07	0.00144269	0.982473	0.999926
ENSMUSG00000087326	0.0142387	7.25988e-08	0.0014427	0.867685	0.999926
ENSMUSG00000029119	7.14459	2.22204e-06	0.00144264	0.73723	0.999926
ENSMUSG00000006010	12.4258	-7.51082e-06	0.00144259	0.409584	0.999926
ENSMUSG00000059482	20.0596	1.82175e-05	0.00144261	0.0711696	0.999926
ENSMUSG00000068079	0.0170574	-5.19958e-08	0.00144269	0.942541	0.999926
ENSMUSG00000041231	8.61405	-6.33543e-06	0.00144265	0.309932	0.999926
ENSMUSG00000029464	6.0379	4.64537e-07	0.00144265	0.938148	0.999926
ENSMUSG00000021743	3.90085	-6.40046e-06	0.00144267	0.214358	0.999926
ENSMUSG00000059430	0.219531	-2.94763e-07	0.00144269	0.360662	0.999926
ENSMUSG00000042372	6.91458	-8.46466e-06	0.00144263	0.246743	0.999926
ENSMUSG00000032011	6.4985	-6.9337e-06	0.00144267	0.147076	0.999926
ENSMUSG00000020358	42.6345	-1.21014e-05	0.00144244	0.394116	0.999926
ENSMUSG00000084020	0.0668607	-3.16295e-08	0.00144269	0.889806	0.999926
ENSMUSG00000026273	4.24902	1.2439e-06	0.00144266	0.81504	0.999926
ENSMUSG00000085316	0.449793	1.85482e-06	0.00144269	0.236157	0.999926
ENSMUSG00000097618	0.0274491	-6.47274e-08	0.00144269	0.921371	0.999926
ENSMUSG00000105489	0.322071	-1.30473e-06	0.00144269	0.460976	0.999926
ENSMUSG00000053198	0.251915	2.12017e-07	0.00144269	0.709894	0.999926
ENSMUSG00000063576	23.6981	-2.93158e-05	0.00144267	0.0091443	0.999926
ENSMUSG00000097374	0.0537793	4.60105e-08	0.00144269	0.872099	0.999926
ENSMUSG00000097877	0.100355	1.4696e-07	0.00144269	0.715907	0.999926
ENSMUSG00000086938	0.0798358	-3.02337e-07	0.00144269	0.93314	0.999926
ENSMUSG00000039059	1.423	-4.72406e-07	0.00144268	0.864616	0.999926
ENSMUSG00000028327	0.147816	8.88931e-07	0.00144269	0.341908	0.999926
ENSMUSG00000020169	0.247752	-6.16433e-07	0.00144269	0.72281	0.999926
ENSMUSG00000111892	0.0132089	-1.18108e-07	0.00144269	0.934667	0.999926
ENSMUSG00000057762	1.38144	8.46348e-07	0.00144269	0.437069	0.999926
ENSMUSG00000042699	8.12983	-2.8033e-06	0.00144263	0.679443	0.999926
ENSMUSG00000025024	5.23823	3.9411e-06	0.00144264	0.522939	0.999926
ENSMUSG00000024007	7.5761	6.45202e-06	0.00144263	0.366911	0.999926
ENSMUSG00000033712	12.9244	-1.24215e-05	0.00144264	0.113843	0.999926
ENSMUSG00000087408	13.0478	1.74539e-06	0.00144263	0.924417	0.999926
ENSMUSG00000006288	11.4789	3.66581e-06	0.00144261	0.652614	0.999926
ENSMUSG00000070522	1.09642	4.59418e-07	0.00144269	0.765311	0.999926
ENSMUSG00000027406	35.6523	5.81224e-06	0.00144248	0.643806	0.999926
ENSMUSG00000009378	1.15178	9.35362e-07	0.00144268	0.680877	0.999926
ENSMUSG00000090115	0.738551	-2.36654e-06	0.00144269	0.137449	0.999926
ENSMUSG00000039431	5.94653	-1.70298e-05	0.0014427	0.312813	0.999926
ENSMUSG00000033278	10.561	-9.23836e-06	0.00144265	0.169824	0.999926
ENSMUSG00000110949	2.44823	-5.10751e-06	0.00144268	0.137793	0.999926
ENSMUSG00000072949	6.79872	-8.02883e-06	0.00144263	0.279595	0.999926
ENSMUSG00000009079	63.8517	-1.79372e-06	0.00144236	0.771976	0.999926
ENSMUSG00000000876	5.14216	7.90915e-06	0.00144265	0.221282	0.999926
ENSMUSG00000068854	0.679163	4.42189e-07	0.00144269	0.656145	0.999926
ENSMUSG00000026691	0.0174004	-4.89375e-08	0.00144269	0.942541	0.999926
ENSMUSG00000037761	1.10827	1.44618e-06	0.00144268	0.541742	0.999926
ENSMUSG00000056692	7.01176	-9.4519e-06	0.00144265	0.16557	0.999926
ENSMUSG00000017837	5.42313	-1.47531e-06	0.00144263	0.824626	0.999926
ENSMUSG00000001622	0.0235378	-6.6491e-08	0.00144269	0.954142	0.999926
ENSMUSG00000022035	9.97862	-1.15014e-05	0.00144264	0.226421	0.999926
ENSMUSG00000080058	2.26547	5.43994e-07	0.00144269	0.639427	0.999926
ENSMUSG00000026239	10.178	1.22715e-05	0.00144265	0.797858	0.999926
ENSMUSG00000032806	2.45011	6.74145e-06	0.00144268	0.117298	0.999926
ENSMUSG00000101309	0.0395371	1.47244e-08	0.0014427	0.818269	0.999926
ENSMUSG00000038932	0.610919	2.40918e-06	0.00144269	0.204262	0.999926
ENSMUSG00000029020	39.7219	-2.24022e-06	0.00144255	0.830082	0.999926
ENSMUSG00000024784	0.0149908	-1.48621e-07	0.0014427	0.95069	0.999926
ENSMUSG00000103125	0.0297169	7.97692e-08	0.0014427	0.839706	0.999926
ENSMUSG00000034158	66.4832	7.44573e-07	0.00144262	0.919345	0.999926
ENSMUSG00000029048	22.458	-5.70774e-06	0.00144254	0.593099	0.999926
ENSMUSG00000072761	0.124529	4.32291e-07	0.00144269	0.521099	0.999926
ENSMUSG00000041762	4.99159	5.07355e-06	0.00144264	0.422397	0.999926
ENSMUSG00000001700	5.17522	2.43814e-06	0.00144264	0.710167	0.999926
ENSMUSG00000009145	0.28085	-8.69375e-09	0.00144269	0.573416	0.999926
ENSMUSG00000094935	1.19951	-1.25479e-06	0.00144269	0.545919	0.999926
ENSMUSG00000029177	0.253686	3.37629e-06	0.00144269	0.0216108	0.999926
ENSMUSG00000020684	20.6496	-3.47377e-06	0.00144264	0.540842	0.999926
ENSMUSG00000029209	10.085	-1.06626e-05	0.00144264	0.319025	0.999926
ENSMUSG00000033658	5.58268	-2.56411e-06	0.00144263	0.706873	0.999926
ENSMUSG00000032413	5.51795	2.31154e-06	0.00144264	0.722135	0.999926
ENSMUSG00000102729	0.417146	6.40239e-07	0.00144269	0.563696	0.999926
ENSMUSG00000032405	17.3254	-3.22926e-06	0.00144255	0.753802	0.999926
ENSMUSG00000047347	1.15841	-4.72344e-07	0.00144269	0.852053	0.999926
ENSMUSG00000102357	0.179078	2.36801e-07	0.00144269	0.743043	0.999926
ENSMUSG00000070643	1.91217	-6.85765e-06	0.00144268	0.113848	0.999926
ENSMUSG00000102312	1.09711	4.04898e-06	0.00144269	0.0474381	0.999926
ENSMUSG00000002103	19.1125	9.41749e-07	0.00144256	0.9257	0.999926
ENSMUSG00000087196	0.0146709	-3.56299e-08	0.00144269	0.912885	0.999926
ENSMUSG00000038079	10.6283	8.50019e-06	0.00144265	0.372808	0.999926
ENSMUSG00000097347	1.9189	7.22806e-07	0.00144269	0.0783416	0.999926
ENSMUSG00000072974	0.0318265	-1.26861e-07	0.00144269	0.996747	0.999926
ENSMUSG00000030138	6.49276	6.16465e-07	0.00144264	0.922864	0.999926
ENSMUSG00000009585	3.75712	-1.04801e-05	0.00144269	0.264605	0.999926
ENSMUSG00000030340	1.83778	2.55882e-06	0.00144268	0.462952	0.999926
ENSMUSG00000012819	0.511941	8.17077e-08	0.00144269	0.83081	0.999926
ENSMUSG00000020413	5.99975	-6.31802e-06	0.00144265	0.317455	0.999926
ENSMUSG00000055184	0.538064	1.5484e-06	0.00144269	0.30574	0.999926
ENSMUSG00000019146	2.08581	4.32724e-06	0.00144268	0.197771	0.999926
ENSMUSG00000048826	0.239058	-9.85592e-07	0.00144269	0.715547	0.999926
ENSMUSG00000045210	11.4228	-7.06376e-06	0.00144263	0.34269	0.999926
ENSMUSG00000048756	2.11809	1.18405e-06	0.00144267	0.795212	0.999926
ENSMUSG00000060988	0.942516	3.08777e-06	0.00144269	0.170178	0.999926
ENSMUSG00000028189	2.88385	-5.84625e-07	0.00144268	0.868892	0.999926
ENSMUSG00000042179	0.0576515	-6.62005e-08	0.00144269	0.86561	0.999926
ENSMUSG00000037622	2.57505	4.27264e-07	0.00144266	0.929103	0.999926
ENSMUSG00000031636	1.38409	7.25925e-07	0.00144269	0.701324	0.999926
ENSMUSG00000110446	0.104945	-1.05765e-07	0.00144269	0.836408	0.999926
ENSMUSG00000081225	0.0337497	1.08295e-07	0.0014427	0.804144	0.999926
ENSMUSG00000026959	18.9909	1.55028e-05	0.00144266	0.824358	0.999926
ENSMUSG00000031782	18.509	-3.96607e-06	0.00144254	0.689827	0.999926
ENSMUSG00000002346	3.57819	-1.06353e-05	0.00144267	0.0716378	0.999926
ENSMUSG00000040694	0.0388342	8.87065e-08	0.0014427	0.838384	0.999926
ENSMUSG00000073063	0.0846026	-9.54501e-08	0.00144269	0.881283	0.999926
ENSMUSG00000014418	6.55111	3.41463e-06	0.00144262	0.645801	0.999926
ENSMUSG00000087600	0.0137512	6.17175e-08	0.0014427	0.854404	0.999926
ENSMUSG00000025192	2.60743	-2.70445e-06	0.00144268	0.392183	0.999926
ENSMUSG00000031774	13.746	-5.95421e-06	0.00144258	0.525547	0.999926
ENSMUSG00000097331	0.135871	2.98293e-07	0.00144269	0.561294	0.999926
ENSMUSG00000092130	0.240862	-2.75102e-08	0.00144269	0.946801	0.999926
ENSMUSG00000072772	22.7043	-1.0582e-05	0.00144261	0.221069	0.999926
ENSMUSG00000057697	0.0335613	-5.96571e-08	0.00144269	0.862169	0.999926
ENSMUSG00000072898	0.238611	-1.65821e-07	0.00144269	0.329444	0.999926
ENSMUSG00000030986	30.1341	2.29779e-05	0.00144256	0.0711942	0.999926
ENSMUSG00000069008	3.9256	3.98437e-07	0.00144269	0.783491	0.999926
ENSMUSG00000021379	76.5986	-6.9066e-06	0.00144237	0.626407	0.999926
ENSMUSG00000101493	0.218393	-2.28343e-07	0.00144269	0.808907	0.999926
ENSMUSG00000051790	1.07801	-2.12079e-06	0.00144268	0.571287	0.999926
ENSMUSG00000074129	23.2924	7.99489e-08	0.00144255	0.993908	0.999926
ENSMUSG00000026097	2.26107	-9.00442e-07	0.00144267	0.897624	0.999926
ENSMUSG00000051678	0.325104	6.10241e-08	0.00144269	0.856611	0.999926
ENSMUSG00000047656	1.44481	1.026e-06	0.00144269	0.554692	0.999926
ENSMUSG00000045464	1.23997	-4.33822e-06	0.00144269	0.168006	0.999926
ENSMUSG00000111726	0.0727452	-6.41485e-07	0.00144269	0.932484	0.999926
ENSMUSG00000043760	0.0196838	8.86693e-08	0.0014427	0.854441	0.999926
ENSMUSG00000020288	6.24065	-1.26593e-06	0.00144263	0.84823	0.999926
ENSMUSG00000047678	0.0403938	5.507e-08	0.00144269	0.853087	0.999926
ENSMUSG00000039830	3.36672	-5.73402e-06	0.00144266	0.268225	0.999926
ENSMUSG00000102893	0.0663175	2.88458e-07	0.00144269	0.597316	0.999926
ENSMUSG00000041488	3.7586	-3.28547e-06	0.00144268	0.622103	0.999926
ENSMUSG00000045391	0.0602539	-1.23029e-07	0.0014427	0.892488	0.999926
ENSMUSG00000035431	1.35061	-2.82922e-06	0.00144269	0.243666	0.999926
ENSMUSG00000083139	0.338028	1.32003e-07	0.0014427	0.813653	0.999926
ENSMUSG00000074793	0.0336932	2.38459e-08	0.0014427	0.859997	0.999926
ENSMUSG00000056952	0.632285	-1.90487e-06	0.00144269	0.533632	0.999926
ENSMUSG00000100230	0.0237402	-7.67226e-08	0.00144269	0.954142	0.999926
ENSMUSG00000042622	3.6527	-7.00729e-06	0.00144268	0.112088	0.999926
ENSMUSG00000032913	5.31429	3.41805e-06	0.00144262	0.63716	0.999926
ENSMUSG00000108681	0.0180027	1.05727e-07	0.0014427	0.832271	0.999926
ENSMUSG00000031250	0.0224263	1.04416e-07	0.0014427	0.828232	0.999926
ENSMUSG00000029068	21.0261	0.000207867	0.00145012	0.897352	0.999926
ENSMUSG00000024955	5.89727	1.03471e-06	0.00144264	0.873449	0.999926
ENSMUSG00000056073	10.2954	-2.16153e-05	0.00144267	0.68548	0.999926
ENSMUSG00000030098	0.691905	5.74522e-07	0.00144269	0.76594	0.999926
ENSMUSG00000032498	3.10282	1.62224e-06	0.00144266	0.766628	0.999926
ENSMUSG00000035133	40.4678	-1.90982e-06	0.00144238	0.898902	0.999926
ENSMUSG00000112639	0.76774	-6.29501e-07	0.00144269	0.938925	0.999926
ENSMUSG00000053253	34.2913	2.02532e-06	0.00144259	0.810927	0.999926
ENSMUSG00000040495	0.148631	-5.24371e-07	0.00144269	0.861317	0.999926
ENSMUSG00000023011	12.6647	-2.01219e-06	0.00144266	0.709862	0.999926
ENSMUSG00000033502	2.37462	-2.82894e-06	0.00144267	0.507862	0.999926
ENSMUSG00000026469	28.107	-9.62355e-07	0.00144265	0.957286	0.999926
ENSMUSG00000040855	6.33951	-5.13541e-06	0.00144266	0.383126	0.999926
ENSMUSG00000023064	0.481645	-2.24462e-06	0.00144269	0.421048	0.999926
ENSMUSG00000036863	1.0433	4.38266e-06	0.00144269	0.146029	0.999926
ENSMUSG00000021609	0.0440619	-4.21274e-08	0.00144269	0.94686	0.999926
ENSMUSG00000029167	10.9114	2.33852e-06	0.00144259	0.789586	0.999926
ENSMUSG00000052681	53.5299	1.51227e-05	0.00144258	0.147788	0.999926
ENSMUSG00000063882	28.6716	-3.02158e-05	0.00144278	0.413054	0.999926
ENSMUSG00000026972	2.30525	3.14067e-06	0.00144267	0.430101	0.999926
ENSMUSG00000021457	0.543557	2.72323e-08	0.00144269	0.861019	0.999926
ENSMUSG00000005043	2.22423	-1.24849e-06	0.00144267	0.752255	0.999926
ENSMUSG00000006930	11.2302	4.85185e-06	0.00144259	0.588263	0.999926
ENSMUSG00000097722	0.0810951	-4.69101e-07	0.00144269	0.802849	0.999926
ENSMUSG00000087484	0.122501	-1.08705e-06	0.00144269	0.673925	0.999926
ENSMUSG00000036533	2.44509	-3.37169e-06	0.00144267	0.480535	0.999926
ENSMUSG00000095456	1.10925	2.4301e-07	0.00144269	0.822383	0.999926
ENSMUSG00000031386	14.4835	-1.13669e-06	0.00144265	0.656402	0.999926
ENSMUSG00000100033	0.0200955	2.8242e-08	0.0014427	0.866145	0.999926
ENSMUSG00000097884	0.043941	1.33808e-07	0.0014427	0.779734	0.999926
ENSMUSG00000098332	3.53072	5.66984e-06	0.00144267	0.2222	0.999926
ENSMUSG00000082738	0.0305309	-3.95806e-08	0.00144269	0.967055	0.999926
ENSMUSG00000031730	4.99461	-3.75724e-06	0.00144266	0.489808	0.999926
ENSMUSG00000001156	3.21102	-1.74243e-06	0.00144266	0.726198	0.999926
ENSMUSG00000110308	0.02218	1.54531e-07	0.00144269	0.988832	0.999926
ENSMUSG00000051537	0.295883	-2.10701e-08	0.00144269	0.952525	0.999926
ENSMUSG00000052144	8.03425	9.13589e-07	0.00144262	0.955784	0.999926
ENSMUSG00000057068	1.1825	-1.64092e-06	0.00144268	0.685547	0.999926
ENSMUSG00000108484	0.175235	6.8662e-07	0.00144269	0.475449	0.999926
ENSMUSG00000069303	1.65179	2.43665e-06	0.00144269	0.0761845	0.999926
ENSMUSG00000014453	0.0143597	-7.14025e-08	0.00144269	0.944397	0.999926
ENSMUSG00000108108	0.0492692	9.81821e-08	0.00144269	0.818313	0.999926
ENSMUSG00000005469	34.5884	-4.42816e-06	0.00144255	0.671499	0.999926
ENSMUSG00000108478	0.0293068	-5.28053e-08	0.00144269	0.953089	0.999926
ENSMUSG00000059187	1.57157	2.73149e-06	0.00144269	0.0696306	0.999926
ENSMUSG00000064363	246.278	-1.36058e-05	0.00144251	0.721998	0.999926
ENSMUSG00000033106	2.84667	8.61615e-07	0.00144266	0.840349	0.999926
ENSMUSG00000029131	41.1219	-8.41309e-06	0.00144249	0.49727	0.999926
ENSMUSG00000038215	2.41594	-2.02486e-06	0.00144267	0.693842	0.999926
ENSMUSG00000109574	0.0389401	3.09848e-08	0.00144269	0.904897	0.999926
ENSMUSG00000111390	0.112184	3.36506e-07	0.00144269	0.368377	0.999926
ENSMUSG00000029432	12.1946	-9.79851e-06	0.00144258	0.232344	0.999926
ENSMUSG00000021384	0.377223	1.94811e-07	0.00144269	0.874243	0.999926
ENSMUSG00000066894	1.49734	2.28772e-07	0.00144268	0.922896	0.999926
ENSMUSG00000049580	2.19811	3.37194e-06	0.00144267	0.444651	0.999926
ENSMUSG00000025742	18.0197	-6.33866e-06	0.00144257	0.510281	0.999926
ENSMUSG00000039163	3.75338	2.77074e-06	0.00144267	0.548827	0.999926
ENSMUSG00000005656	14.8755	-6.76415e-06	0.00144259	0.460762	0.999926
ENSMUSG00000090698	0.102292	2.67382e-07	0.00144269	0.686599	0.999926
ENSMUSG00000084890	0.210128	4.54062e-07	0.00144269	0.560313	0.999926
ENSMUSG00000106714	0.0404674	-1.3462e-07	0.00144269	0.954187	0.999926
ENSMUSG00000026405	0.116184	-5.27114e-08	0.00144269	0.902164	0.999926
ENSMUSG00000027215	4.49228	-4.1528e-05	0.00144295	0.160675	0.999926
ENSMUSG00000032589	3.16305	-1.03466e-06	0.00144268	0.769992	0.999926
ENSMUSG00000042997	4.21311	6.45038e-06	0.00144267	0.162755	0.999926
ENSMUSG00000002546	10.5789	1.1323e-05	0.00144263	0.166481	0.999926
ENSMUSG00000020081	0.0377723	1.33816e-08	0.00144269	0.892623	0.999926
ENSMUSG00000055134	0.192147	1.21642e-06	0.00144269	0.260279	0.999926
ENSMUSG00000056492	0.220341	-6.05635e-08	0.00144269	0.821741	0.999926
ENSMUSG00000086358	0.238672	-1.40999e-06	0.00144269	0.595935	0.999926
ENSMUSG00000034755	4.30727	-2.08321e-06	0.00144266	0.696533	0.999926
ENSMUSG00000080893	7.83791	-2.17467e-06	0.00144268	0.446323	0.999926
ENSMUSG00000024610	2.97064	-1.06726e-05	0.00144269	0.104339	0.999926
ENSMUSG00000049719	0.0198498	8.49101e-08	0.0014427	0.856801	0.999926
ENSMUSG00000104970	0.0873069	-3.34292e-07	0.00144269	0.991546	0.999926
ENSMUSG00000032384	6.0782	-3.35536e-07	0.00144263	0.223165	0.999926
ENSMUSG00000021895	2.16439	1.11362e-06	0.00144268	0.706741	0.999926
ENSMUSG00000039195	23.4675	-6.80126e-06	0.00144258	0.360752	0.999926
ENSMUSG00000020644	87.4209	1.88165e-05	0.00144244	0.212179	0.999926
ENSMUSG00000034127	0.0814493	-1.02269e-07	0.00144269	0.842532	0.999926
ENSMUSG00000052917	4.52516	-4.45633e-06	0.00144265	0.452171	0.999926
ENSMUSG00000024070	3.22201	-4.83955e-07	0.00144267	0.917742	0.999926
ENSMUSG00000038718	0.977983	-7.1025e-07	0.00144268	0.995254	0.999926
ENSMUSG00000102198	0.0137583	-2.56049e-07	0.0014427	0.951363	0.999926
ENSMUSG00000030291	10.0678	-4.13046e-06	0.00144261	0.594875	0.999926
ENSMUSG00000045251	2.86021	-6.17726e-06	0.00144267	0.212796	0.999926
ENSMUSG00000031714	14.9355	-5.26962e-06	0.00144256	0.604024	0.999926
ENSMUSG00000081559	0.293735	6.18542e-08	0.00144269	0.874306	0.999926
ENSMUSG00000101767	0.0710777	2.76431e-07	0.00144269	0.671267	0.999926
ENSMUSG00000091002	12.6024	-3.40057e-06	0.00144262	0.646254	0.999926
ENSMUSG00000097053	0.158873	-2.43849e-08	0.00144269	0.538601	0.999926
ENSMUSG00000106500	0.0161513	2.09797e-07	0.0014427	0.832894	0.999926
ENSMUSG00000035455	0.285258	-8.99758e-07	0.00144269	0.72378	0.999926
ENSMUSG00000030678	8.06154	6.24548e-06	0.00144264	0.444661	0.999926
ENSMUSG00000101964	0.025033	-6.51344e-09	0.0014427	0.886059	0.999926
ENSMUSG00000025103	70.3494	1.10624e-05	0.00144233	0.505585	0.999926
ENSMUSG00000110409	0.0352973	7.08306e-08	0.0014427	0.883542	0.999926
ENSMUSG00000037885	4.27058	-4.97417e-06	0.00144265	0.400209	0.999926
ENSMUSG00000031349	11.3972	4.59078e-06	0.00144259	0.59761	0.999926
ENSMUSG00000074978	0.434979	8.06333e-08	0.00144269	0.832286	0.999926
ENSMUSG00000073405	0.40513	-3.46161e-07	0.00144269	0.738822	0.999926
ENSMUSG00000050567	0.604694	-1.71989e-07	0.00144269	0.892418	0.999926
ENSMUSG00000036249	5.33494	5.23229e-06	0.00144267	0.270874	0.999926
ENSMUSG00000021133	59.9264	-4.73273e-07	0.00144263	0.944706	0.999926
ENSMUSG00000069670	0.774653	-7.78144e-09	0.00144269	0.839733	0.999926
ENSMUSG00000089936	0.560483	6.87318e-07	0.00144269	0.493259	0.999926
ENSMUSG00000000594	47.2432	4.91135e-06	0.00144246	0.707504	0.999926
ENSMUSG00000067242	15.0671	2.06983e-06	0.00144263	0.76921	0.999926
ENSMUSG00000073437	1.10864	3.13283e-06	0.00144269	0.0785201	0.999926
ENSMUSG00000091269	2.35185	1.44604e-06	0.00144269	0.22373	0.999926
ENSMUSG00000038412	33.9933	3.51339e-05	0.00144265	0.83165	0.999926
ENSMUSG00000032615	7.39089	2.23243e-06	0.00144263	0.741393	0.999926
ENSMUSG00000096960	0.0959753	-8.31641e-07	0.00144269	0.661899	0.999926
ENSMUSG00000053769	2.24453	-1.82541e-06	0.00144268	0.598674	0.999926
ENSMUSG00000108190	0.0480945	5.9376e-08	0.00144269	0.798523	0.999926
ENSMUSG00000038569	1.62146	-6.47712e-06	0.00144269	0.0508299	0.999926
ENSMUSG00000056429	54.21	4.27196e-06	0.00144223	0.815852	0.999926
ENSMUSG00000038866	2.44047	4.94896e-06	0.00144267	0.285495	0.999926
ENSMUSG00000027778	9.69855	-5.00257e-06	0.0014426	0.553419	0.999926
ENSMUSG00000032532	9.39703	-5.22016e-07	0.00144266	0.913243	0.999926
ENSMUSG00000022889	8.921	-1.59713e-05	0.00144265	0.0494664	0.999926
ENSMUSG00000092511	0.168899	-4.1265e-08	0.00144269	0.935003	0.999926
ENSMUSG00000036208	1.169	-8.65274e-07	0.00144269	0.784057	0.999926
ENSMUSG00000063714	3.14296	-5.14355e-07	0.00144267	0.957706	0.999926
ENSMUSG00000021040	8.87596	-2.17701e-06	0.00144261	0.77692	0.999926
ENSMUSG00000107610	0.0362682	-5.1336e-08	0.00144269	0.947041	0.999926
ENSMUSG00000042747	16.0991	1.59867e-06	0.00144263	0.81945	0.999926
ENSMUSG00000004462	6.02086	9.42306e-06	0.00144264	0.172223	0.999926
ENSMUSG00000084127	0.0292487	-7.76525e-09	0.00144269	0.915208	0.999926
ENSMUSG00000034902	41.7376	9.09958e-07	0.00144264	0.887184	0.999926
ENSMUSG00000112454	0.0308396	-9.0829e-08	0.00144269	0.988798	0.999926
ENSMUSG00000032667	36.9895	3.50411e-06	0.00144234	0.828149	0.999926
ENSMUSG00000022696	3.66169	-2.23577e-06	0.00144268	0.521242	0.999926
ENSMUSG00000090223	35.8247	-4.35831e-06	0.00144264	0.4848	0.999926
ENSMUSG00000040428	0.435827	-1.22853e-07	0.00144269	0.907994	0.999926
ENSMUSG00000029512	9.97473	2.198e-06	0.00144263	0.75304	0.999926
ENSMUSG00000102797	0.06298	2.22209e-08	0.00144269	0.858678	0.999926
ENSMUSG00000093540	0.020316	2.5471e-07	0.0014427	0.828799	0.999926
ENSMUSG00000029335	1.1648	-7.19337e-07	0.00144268	0.919423	0.999926
ENSMUSG00000049411	2.71002	-3.00916e-06	0.00144267	0.522001	0.999926
ENSMUSG00000049470	30.838	7.95446e-06	0.00144259	0.337031	0.999926
ENSMUSG00000085001	0.0396534	6.0803e-08	0.00144269	0.894572	0.999926
ENSMUSG00000027420	0.0311665	-4.06876e-08	0.00144269	0.941613	0.999926
ENSMUSG00000045404	3.15572	1.06096e-06	0.00144266	0.812324	0.999926
ENSMUSG00000025006	68.3761	3.1323e-05	0.00144245	0.104177	0.999926
ENSMUSG00000084384	0.400035	-1.8794e-07	0.00144269	0.757384	0.999926
ENSMUSG00000085882	0.082696	2.86031e-07	0.00144269	0.59326	0.999926
ENSMUSG00000045328	0.203567	-1.25835e-07	0.00144269	0.742062	0.999926
ENSMUSG00000031480	2.88396	1.01304e-06	0.00144268	0.781411	0.999926
ENSMUSG00000034115	0.0291483	-2.52717e-08	0.0014427	0.878445	0.999926
ENSMUSG00000018865	31.8024	1.12967e-07	0.00144257	0.990709	0.999926
ENSMUSG00000000631	25.6495	1.51751e-05	0.00144271	0.86394	0.999926
ENSMUSG00000104713	0.583983	-1.33977e-06	0.00144269	0.357906	0.999926
ENSMUSG00000033253	2.46883	-2.69162e-06	0.00144268	0.449114	0.999926
ENSMUSG00000078958	0.020608	-1.3883e-07	0.00144269	0.946662	0.999926
ENSMUSG00000109115	0.0222755	-5.7381e-08	0.0014427	0.914801	0.999926
ENSMUSG00000057842	0.665044	1.36289e-06	0.00144269	0.440197	0.999926
ENSMUSG00000048652	0.157025	8.5865e-07	0.00144269	0.377531	0.999926
ENSMUSG00000107928	0.217207	6.33945e-07	0.00144269	0.309571	0.999926
ENSMUSG00000003974	0.26894	1.17412e-06	0.00144269	0.296199	0.999926
ENSMUSG00000028832	50.2018	1.90785e-06	0.00144262	0.796624	0.999926
ENSMUSG00000041540	2.61533	6.99066e-06	0.00144267	0.148293	0.999926
ENSMUSG00000103507	0.0438627	5.89721e-08	0.0014427	0.78732	0.999926
ENSMUSG00000024777	25.415	1.91159e-06	0.00144255	0.854728	0.999926
ENSMUSG00000001773	6.40857	7.87021e-06	0.00144264	0.25199	0.999926
ENSMUSG00000045776	0.193538	7.82124e-08	0.00144269	0.932338	0.999926
ENSMUSG00000039828	3.2552	-4.67623e-06	0.00144266	0.383246	0.999926
ENSMUSG00000034453	4.87068	6.08339e-06	0.00144266	0.293772	0.999926
ENSMUSG00000011837	10.2627	4.43007e-06	0.0014426	0.597312	0.999926
ENSMUSG00000081232	0.376852	-2.81324e-07	0.0014427	0.902598	0.999926
ENSMUSG00000090017	0.0142783	-1.6137e-07	0.0014427	0.968205	0.999926
ENSMUSG00000008036	29.1603	-9.02331e-06	0.00144254	0.419933	0.999926
ENSMUSG00000078486	0.13187	4.81335e-07	0.00144269	0.466311	0.999926
ENSMUSG00000031209	0.773825	1.55985e-06	0.00144269	0.43645	0.999926
ENSMUSG00000021234	5.7652	-4.01844e-07	0.00144264	0.950565	0.999926
ENSMUSG00000054412	0.196538	2.11477e-07	0.00144269	0.76299	0.999926
ENSMUSG00000053819	33.1784	-3.01856e-06	0.0014425	0.80199	0.999926
ENSMUSG00000034245	2.37252	-1.30898e-06	0.00144268	0.720269	0.999926
ENSMUSG00000052825	0.499105	8.59071e-07	0.00144269	0.329594	0.999926
ENSMUSG00000100747	0.151938	1.13227e-06	0.00144269	0.142223	0.999926
ENSMUSG00000001948	1.74839	-8.77386e-06	0.00144269	0.0347756	0.999926
ENSMUSG00000094518	0.160122	-5.7409e-08	0.00144269	0.916263	0.999926
ENSMUSG00000025576	17.2053	-1.35172e-06	0.00144263	0.839565	0.999926
ENSMUSG00000044364	0.18789	-9.99131e-08	0.00144269	0.72838	0.999926
ENSMUSG00000012396	0.0363663	9.57829e-08	0.0014427	0.790799	0.999926
ENSMUSG00000041789	0.0585705	1.38022e-07	0.00144269	0.799209	0.999926
ENSMUSG00000039463	5.31123	-1.8722e-06	0.00144265	0.755045	0.999926
ENSMUSG00000105636	0.0132089	-1.18108e-07	0.00144269	0.934667	0.999926
ENSMUSG00000021983	3.92821	-4.00334e-06	0.00144266	0.419556	0.999926
ENSMUSG00000020733	33.2885	-9.22606e-06	0.00144246	0.495092	0.999926
ENSMUSG00000042474	0.0291844	3.63241e-08	0.00144269	0.887093	0.999926
ENSMUSG00000036526	0.0485537	5.14559e-08	0.00144269	0.865214	0.999926
ENSMUSG00000032231	78.957	8.80043e-06	0.00144241	0.551939	0.999926
ENSMUSG00000030094	7.20023	-2.63555e-05	0.00144278	0.219512	0.999926
ENSMUSG00000050229	4.49645	1.55482e-06	0.00144265	0.780534	0.999926
ENSMUSG00000031691	15.0375	5.53077e-07	0.00144264	0.928073	0.999926
ENSMUSG00000111842	0.0431317	1.58935e-07	0.0014427	0.794498	0.999926
ENSMUSG00000093006	0.0327716	-6.9547e-08	0.0014427	0.893657	0.999926
ENSMUSG00000004105	13.9013	3.17478e-06	0.00144259	0.719213	0.999926
ENSMUSG00000021764	17.85	6.08046e-07	0.00144252	0.956366	0.999926
ENSMUSG00000029290	4.80051	5.97148e-06	0.00144265	0.330616	0.999926
ENSMUSG00000036459	2.1441	3.21484e-06	0.00144268	0.363508	0.999926
ENSMUSG00000019947	10.2871	1.59204e-05	0.00144265	0.232571	0.999926
ENSMUSG00000043811	2.51832	-1.23274e-06	0.00144268	0.728069	0.999926
ENSMUSG00000074210	0.743757	2.03266e-07	0.00144269	0.709293	0.999926
ENSMUSG00000085336	0.0158755	9.53032e-08	0.0014427	0.833719	0.999926
ENSMUSG00000099553	0.040762	5.96422e-08	0.0014427	0.776578	0.999926
ENSMUSG00000039637	10.1507	1.2558e-05	0.00144267	0.0480657	0.999926
ENSMUSG00000030093	3.84189	-1.28065e-06	0.00144266	0.801502	0.999926
ENSMUSG00000048600	0.740357	-5.86377e-07	0.00144269	0.729188	0.999926
ENSMUSG00000053693	10.1571	1.9411e-06	0.00144265	0.737437	0.999926
ENSMUSG00000001175	317.087	1.62454e-05	0.00144261	0.089091	0.999926
ENSMUSG00000044172	0.0773512	1.78938e-07	0.00144269	0.703136	0.999926
ENSMUSG00000006281	2.00232	-1.06791e-06	0.00144268	0.752214	0.999926
ENSMUSG00000019874	126.059	4.64443e-06	0.00144246	0.721644	0.999926
ENSMUSG00000051354	0.138715	-2.25504e-07	0.00144269	0.831113	0.999926
ENSMUSG00000062438	0.0470754	2.12001e-08	0.00144269	0.971397	0.999926
ENSMUSG00000042644	0.277374	5.72411e-07	0.00144269	0.598691	0.999926
ENSMUSG00000021782	9.95014	-2.96562e-07	0.00144264	0.962738	0.999926
ENSMUSG00000024925	2.41065	-3.61952e-06	0.00144268	0.251154	0.999926
ENSMUSG00000019789	0.981334	6.18865e-07	0.00144269	0.540244	0.999926
ENSMUSG00000045427	29.5015	7.32945e-06	0.00144244	0.59735	0.999926
ENSMUSG00000111312	0.136948	-2.29148e-07	0.00144269	0.910017	0.999926
ENSMUSG00000021025	18.3368	-8.88511e-06	0.00144253	0.433115	0.999926
ENSMUSG00000073460	0.0153837	-1.20075e-07	0.0014427	0.891949	0.999926
ENSMUSG00000038552	9.65377	8.56379e-06	0.00144264	0.226532	0.999926
ENSMUSG00000097610	0.276271	9.96615e-06	0.00144271	0.329689	0.999926
ENSMUSG00000063316	25.0371	-4.77015e-06	0.00144264	0.490318	0.999926
ENSMUSG00000051639	0.336933	3.44149e-07	0.00144269	0.756437	0.999926
ENSMUSG00000030649	3.56446	3.30346e-06	0.00144267	0.438886	0.999926
ENSMUSG00000073427	2.13289	-4.9724e-06	0.00144268	0.210119	0.999926
ENSMUSG00000049551	1.70293	-2.76061e-06	0.00144268	0.486532	0.999926
ENSMUSG00000026188	2.77638	-2.71556e-07	0.00144267	0.946395	0.999926
ENSMUSG00000009216	4.87606	-6.24516e-06	0.00144267	0.160948	0.999926
ENSMUSG00000097016	0.208679	-9.16921e-10	0.00144269	0.881852	0.999926
ENSMUSG00000068227	0.045212	6.83669e-08	0.00144269	0.833475	0.999926
ENSMUSG00000040560	23.2494	-2.76369e-06	0.00144265	0.434654	0.999926
ENSMUSG00000017670	49.5571	4.13701e-06	0.00144249	0.487068	0.999926
ENSMUSG00000025968	35.8092	-9.41006e-06	0.00144246	0.486342	0.999926
ENSMUSG00000015947	0.0910954	-1.90722e-07	0.00144269	0.868223	0.999926
ENSMUSG00000022516	8.87386	-7.51539e-06	0.0014426	0.377603	0.999926
ENSMUSG00000097253	0.0313208	-9.72556e-08	0.00144269	0.954142	0.999926
ENSMUSG00000097761	0.021026	7.60893e-08	0.0014427	0.828799	0.999926
ENSMUSG00000024679	0.434206	-3.60664e-07	0.00144269	0.955253	0.999926
ENSMUSG00000066361	0.97717	4.06056e-06	0.00144269	0.0562991	0.999926
ENSMUSG00000074817	0.0214216	-2.8833e-08	0.00144269	0.952926	0.999926
ENSMUSG00000025314	10.0976	2.42818e-06	0.00144264	0.699642	0.999926
ENSMUSG00000012429	5.87129	-3.99865e-06	0.00144264	0.550381	0.999926
ENSMUSG00000026768	3.71325	3.53691e-06	0.00144268	0.460061	0.999926
ENSMUSG00000052951	0.0425537	-8.77677e-08	0.00144269	0.978005	0.999926
ENSMUSG00000029030	65.6677	1.32062e-05	0.00144216	0.51423	0.999926
ENSMUSG00000021219	3.68531	9.43523e-06	0.00144267	0.0884962	0.999926
ENSMUSG00000022204	6.07259	-1.09714e-05	0.00144266	0.0789089	0.999926
ENSMUSG00000018451	123.203	1.03386e-05	0.00144242	0.476743	0.999926
ENSMUSG00000027338	0.192118	1.21001e-06	0.00144269	0.252612	0.999926
ENSMUSG00000096977	0.0435509	-1.6982e-07	0.0014427	0.978235	0.999926
ENSMUSG00000030704	121.107	-7.38063e-06	0.0014424	0.617905	0.999926
ENSMUSG00000074743	0.461142	5.82076e-06	0.0014427	0.00220334	0.999926
ENSMUSG00000017132	9.01603	1.51647e-06	0.00144264	0.815875	0.999926
ENSMUSG00000011263	0.0205796	-7.77818e-08	0.00144269	0.920485	0.999926
ENSMUSG00000104113	0.124307	-7.77208e-07	0.00144269	0.72609	0.999926
ENSMUSG00000059658	0.152922	1.41635e-07	0.0014427	0.810091	0.999926
ENSMUSG00000003033	20.7734	1.28243e-06	0.00144258	0.890493	0.999926
ENSMUSG00000097197	0.0155959	-3.66992e-08	0.00144269	0.919827	0.999926
ENSMUSG00000024646	38.8704	-3.01026e-06	0.00144251	0.803462	0.999926
ENSMUSG00000087660	0.081607	5.93446e-08	0.0014427	0.756676	0.999926
ENSMUSG00000029705	19.0662	5.83225e-06	0.00144259	0.521551	0.999926
ENSMUSG00000048489	0.079886	-3.25598e-07	0.00144269	0.729206	0.999926
ENSMUSG00000044807	6.00382	2.14672e-05	0.0014427	0.258929	0.999926
ENSMUSG00000025810	26.8734	7.29637e-07	0.00144258	0.936255	0.999926
ENSMUSG00000018547	1.29883	1.64943e-06	0.00144268	0.538046	0.999926
ENSMUSG00000072844	0.385276	-1.34739e-06	0.00144269	0.725186	0.999926
ENSMUSG00000030814	5.5406	-5.30457e-06	0.00144265	0.357722	0.999926
ENSMUSG00000059796	48.7934	-1.69479e-05	0.00144235	0.316197	0.999926
ENSMUSG00000078307	15.4382	1.32947e-05	0.00144264	0.0831674	0.999926
ENSMUSG00000097287	0.636358	1.45437e-06	0.00144269	0.447293	0.999926
ENSMUSG00000019320	1.53405	2.05551e-06	0.00144268	0.496119	0.999926
ENSMUSG00000097789	12.411	3.9715e-06	0.00144257	0.684274	0.999926
ENSMUSG00000071636	0.127703	2.73306e-08	0.00144269	0.692484	0.999926
ENSMUSG00000022074	1.79067	-6.70809e-07	0.00144267	0.916626	0.999926
ENSMUSG00000015854	0.201364	4.14612e-07	0.00144269	0.795666	0.999926
ENSMUSG00000028517	110.184	4.59012e-05	0.00144267	0.257458	0.999926
ENSMUSG00000051256	13.145	-1.0898e-06	0.00144259	0.902153	0.999926
ENSMUSG00000021265	7.31146	-1.304e-07	0.00144265	0.969246	0.999926
ENSMUSG00000106427	0.0873795	1.53075e-07	0.00144269	0.764529	0.999926
ENSMUSG00000036768	0.0650551	-1.72147e-08	0.00144269	0.797859	0.999926
ENSMUSG00000019852	8.7917	-4.53409e-07	0.00144266	0.70688	0.999926
ENSMUSG00000033350	154.018	-8.70688e-06	0.00144261	0.318273	0.999926
ENSMUSG00000055547	0.0205068	-1.16722e-07	0.00144269	0.991846	0.999926
ENSMUSG00000053182	0.0137445	-2.74295e-08	0.0014427	0.903745	0.999926
ENSMUSG00000022306	4.48912	1.94241e-06	0.00144264	0.765821	0.999926
ENSMUSG00000020386	34.7878	3.95349e-06	0.00144254	0.708791	0.999926
ENSMUSG00000102573	0.674375	2.08938e-06	0.00144269	0.23228	0.999926
ENSMUSG00000021996	53.0414	-8.60451e-06	0.00144249	0.495153	0.999926
ENSMUSG00000021176	0.480954	-3.11737e-06	0.00144269	0.217561	0.999926
ENSMUSG00000064326	4.96017	-7.60082e-06	0.00144265	0.207091	0.999926
ENSMUSG00000048787	4.37447	5.0126e-06	0.00144265	0.4127	0.999926
ENSMUSG00000034342	8.58377	8.25241e-06	0.00144264	0.217854	0.999926
ENSMUSG00000059363	1.34369	-9.25998e-07	0.00144268	0.876283	0.999926
ENSMUSG00000046093	22.7185	1.51495e-06	0.00144258	0.868696	0.999926
ENSMUSG00000027665	13.7982	2.79575e-06	0.00144261	0.722781	0.999926
ENSMUSG00000026203	18.1756	4.87459e-06	0.00144251	0.679347	0.999926
ENSMUSG00000099779	0.260818	1.6281e-07	0.00144269	0.74236	0.999926
ENSMUSG00000031027	0.463685	5.43266e-08	0.00144269	0.902265	0.999926
ENSMUSG00000095690	1.10381	-6.08505e-07	0.00144269	0.693962	0.999926
ENSMUSG00000048897	3.54833	2.04131e-06	0.00144266	0.708116	0.999926
ENSMUSG00000042655	0.113615	-4.28176e-08	0.00144269	0.789814	0.999926
ENSMUSG00000051041	4.29615	-7.96531e-06	0.00144268	0.069787	0.999926
ENSMUSG00000098093	0.0460673	-1.06064e-07	0.00144269	0.962184	0.999926
ENSMUSG00000057329	7.60108	-9.95995e-07	0.00144262	0.892916	0.999926
ENSMUSG00000038648	4.65268	4.32403e-06	0.00144264	0.49087	0.999926
ENSMUSG00000036678	7.31691	-3.40535e-06	0.00144262	0.652811	0.999926
ENSMUSG00000048039	3.27187	4.68341e-08	0.00144267	0.995819	0.999926
ENSMUSG00000075359	1.6846	1.69984e-07	0.00144269	0.782184	0.999926
ENSMUSG00000024217	8.18108	1.24351e-05	0.00144264	0.102551	0.999926
ENSMUSG00000029564	0.0179073	1.19884e-07	0.0014427	0.828956	0.999926
ENSMUSG00000106961	0.0530457	-1.2956e-07	0.00144269	0.920792	0.999926
ENSMUSG00000021553	0.303776	2.20574e-07	0.00144269	0.674273	0.999926
ENSMUSG00000086171	0.297483	-4.0145e-06	0.00144269	0.0575949	0.999926
ENSMUSG00000028347	9.91179	8.18454e-06	0.00144261	0.327571	0.999926
ENSMUSG00000026042	21.5412	8.47756e-07	0.00144263	0.899384	0.999926
ENSMUSG00000049929	2.18926	6.67976e-06	0.00144268	0.0649127	0.999926
ENSMUSG00000058900	0.248799	1.28571e-06	0.00144269	0.244984	0.999926
ENSMUSG00000093452	0.44888	3.0506e-07	0.00144269	0.525401	0.999926
ENSMUSG00000046337	0.0485557	-5.08681e-08	0.00144269	0.9689	0.999926
ENSMUSG00000035566	7.75221	3.58005e-06	0.00144261	0.657919	0.999926
ENSMUSG00000020598	65.5628	4.7477e-06	0.00144259	0.793977	0.999926
ENSMUSG00000049422	35.6406	4.82335e-06	0.00144251	0.67854	0.999926
ENSMUSG00000063953	0.952866	1.3009e-06	0.00144269	0.287374	0.999926
ENSMUSG00000036480	0.0430754	7.97595e-08	0.00144269	0.881602	0.999926
ENSMUSG00000019761	2.00517	-2.97548e-06	0.00144268	0.415387	0.999926
ENSMUSG00000074093	5.76822	-5.28456e-06	0.00144264	0.413515	0.999926
ENSMUSG00000018196	11.739	2.43816e-06	0.0014426	0.770955	0.999926
ENSMUSG00000031885	16.9535	1.1376e-05	0.00144259	0.241368	0.999926
ENSMUSG00000091825	0.014877	9.51155e-08	0.0014427	0.833719	0.999926
ENSMUSG00000050357	4.97653	1.12875e-05	0.00144269	0.787106	0.999926
ENSMUSG00000028825	0.0351952	8.88585e-08	0.0014427	0.784845	0.999926
ENSMUSG00000027716	4.17046	1.11437e-05	0.00144267	0.0514422	0.999926
ENSMUSG00000108070	0.272656	-1.71214e-07	0.00144269	0.933278	0.999926
ENSMUSG00000089768	1.10683	4.11181e-07	0.00144269	0.75091	0.999926
ENSMUSG00000026304	0.0249869	5.18658e-08	0.0014427	0.865391	0.999926
ENSMUSG00000025147	9.62282	-2.46704e-06	0.00144263	0.717032	0.999926
ENSMUSG00000020120	2.7014	-2.71467e-06	0.00144266	0.575753	0.999926
ENSMUSG00000068196	44.1864	1.29872e-05	0.00144262	0.748186	0.999926
ENSMUSG00000030782	6.42431	-8.18966e-06	0.00144264	0.235532	0.999926
ENSMUSG00000097986	0.0426474	6.24029e-08	0.00144269	0.870001	0.999926
ENSMUSG00000054459	9.20452	-6.61646e-07	0.00144265	0.902373	0.999926
ENSMUSG00000018425	12.0553	-1.17582e-05	0.00144263	0.840486	0.999926
ENSMUSG00000091237	0.0365137	8.2222e-08	0.0014427	0.817645	0.999926
ENSMUSG00000043587	2.72798	6.33363e-07	0.00144267	0.879165	0.999926
ENSMUSG00000104000	0.0142375	-1.40115e-07	0.00144269	0.945922	0.999926
ENSMUSG00000021396	0.240131	-5.58429e-07	0.00144269	0.710337	0.999926
ENSMUSG00000096712	0.0126711	-1.79003e-07	0.0014427	0.903745	0.999926
ENSMUSG00000070044	13.1363	6.67421e-07	0.00144261	0.932657	0.999926
ENSMUSG00000079362	1.22266	1.05202e-07	0.00144269	0.848577	0.999926
ENSMUSG00000063779	0.030941	7.61599e-08	0.0014427	0.828032	0.999926
ENSMUSG00000073557	8.61901	5.66189e-06	0.00144264	0.411951	0.999926
ENSMUSG00000071192	0.0499386	6.21115e-08	0.00144269	0.850737	0.999926
ENSMUSG00000032175	2.87461	-7.33674e-06	0.00144268	0.105672	0.999926
ENSMUSG00000022463	52.8414	1.3222e-05	0.00144247	0.332882	0.999926
ENSMUSG00000050211	0.532626	9.55995e-07	0.00144269	0.504823	0.999926
ENSMUSG00000027386	3.3268	-5.40988e-07	0.00144265	0.91983	0.999926
ENSMUSG00000051627	0.999901	2.51548e-06	0.00144269	0.274743	0.999926
ENSMUSG00000051262	0.0279982	-1.93484e-08	0.00144269	0.911378	0.999926
ENSMUSG00000009734	0.0410212	6.31418e-08	0.0014427	0.849269	0.999926
ENSMUSG00000109770	0.128038	-2.80621e-07	0.0014427	0.927201	0.999926
ENSMUSG00000032470	23.7024	1.56643e-06	0.00144262	0.830272	0.999926
ENSMUSG00000028184	5.00771	-5.13515e-06	0.00144266	0.322482	0.999926
ENSMUSG00000020790	16.7558	-2.73235e-06	0.00144265	0.990866	0.999926
ENSMUSG00000062588	0.02752	-2.02813e-08	0.0014427	0.890896	0.999926
ENSMUSG00000074677	0.0133173	-1.1605e-07	0.00144269	0.935528	0.999926
ENSMUSG00000022837	3.53807	-3.06877e-07	0.00144267	0.944041	0.999926
ENSMUSG00000098573	0.0752852	2.36487e-08	0.00144269	0.787644	0.999926
ENSMUSG00000032064	6.39284	-2.78474e-06	0.00144263	0.695129	0.999926
ENSMUSG00000062168	0.0198566	6.26692e-08	0.0014427	0.868072	0.999926
ENSMUSG00000028475	0.0303976	-1.40542e-07	0.00144269	0.941686	0.999926
ENSMUSG00000067438	0.175692	3.45612e-08	0.00144269	0.896256	0.999926
ENSMUSG00000112716	0.0126717	-8.50827e-09	0.00144269	0.913643	0.999926
ENSMUSG00000097656	0.132943	1.07589e-07	0.00144269	0.484663	0.999926
ENSMUSG00000078816	25.7525	6.66034e-06	0.00144264	0.312166	0.999926
ENSMUSG00000031993	16.0157	-2.28291e-06	0.00144259	0.73656	0.999926
ENSMUSG00000095538	0.0352303	4.30649e-08	0.0014427	0.812565	0.999926
ENSMUSG00000029675	3.06711	1.69362e-06	0.00144268	0.541902	0.999926
ENSMUSG00000018363	4.67098	-6.15452e-06	0.00144266	0.259419	0.999926
ENSMUSG00000109695	0.0361152	-4.62731e-09	0.0014427	0.859997	0.999926
ENSMUSG00000105453	0.0205943	1.00188e-07	0.0014427	0.846815	0.999926
ENSMUSG00000102136	0.101869	-8.71047e-07	0.00144269	0.669886	0.999926
ENSMUSG00000034330	1.52524	1.10997e-06	0.00144268	0.631427	0.999926
ENSMUSG00000097727	0.0316033	5.55036e-08	0.00144269	0.990681	0.999926
ENSMUSG00000102307	0.0200586	-6.13924e-09	0.00144269	0.907955	0.999926
ENSMUSG00000029614	25.2751	8.57369e-06	0.00144259	0.348479	0.999926
ENSMUSG00000065954	22.4809	8.85771e-06	0.00144261	0.293575	0.999926
ENSMUSG00000102960	0.0287349	-1.83469e-07	0.0014427	0.928942	0.999926
ENSMUSG00000038991	45.6248	9.84778e-06	0.00144242	0.496405	0.999926
ENSMUSG00000092062	0.0245046	-7.18731e-08	0.00144269	0.96867	0.999926
ENSMUSG00000050043	63.5777	7.07472e-06	0.00144242	0.621229	0.999926
ENSMUSG00000090877	5.0336	-4.4046e-06	0.00144267	0.360662	0.999926
ENSMUSG00000024422	6.87666	4.95364e-07	0.00144262	0.842606	0.999926
ENSMUSG00000019467	11.4536	5.02805e-06	0.0014426	0.553237	0.999926
ENSMUSG00000074971	2.75717	6.41211e-06	0.00144268	0.0963554	0.999926
ENSMUSG00000102553	0.0256637	8.06123e-08	0.0014427	0.841941	0.999926
ENSMUSG00000017405	2.96499	6.91267e-06	0.00144267	0.173051	0.999926
ENSMUSG00000002107	28.7745	8.85378e-06	0.00144245	0.515097	0.999926
ENSMUSG00000038128	23.0858	-5.12551e-06	0.00144263	0.705294	0.999926
ENSMUSG00000026933	12.1457	-9.54226e-06	0.00144261	0.359372	0.999926
ENSMUSG00000020674	4.60048	-5.5873e-06	0.00144266	0.280629	0.999926
ENSMUSG00000019773	0.058027	-4.25245e-08	0.00144269	0.987924	0.999926
ENSMUSG00000036879	16.9953	1.71833e-05	0.00144255	0.148679	0.999926
ENSMUSG00000020088	55.6857	2.82101e-05	0.00144229	0.15573	0.999926
ENSMUSG00000032479	96.384	-6.31211e-06	0.00144257	0.682364	0.999926
ENSMUSG00000098083	0.0125575	-1.01631e-08	0.00144269	0.912744	0.999926
ENSMUSG00000044122	0.305314	-3.06566e-07	0.00144269	0.942665	0.999926
ENSMUSG00000044748	0.869409	-3.08907e-06	0.00144269	0.383032	0.999926
ENSMUSG00000028862	1.01727	-1.66836e-06	0.00144269	0.498643	0.999926
ENSMUSG00000019214	0.213782	2.14969e-07	0.00144269	0.793476	0.999926
ENSMUSG00000079317	18.9465	1.89962e-05	0.0014427	0.908867	0.999926
ENSMUSG00000016833	6.41874	-9.85313e-06	0.00144265	0.131783	0.999926
ENSMUSG00000022641	13.1356	1.15905e-05	0.0014426	0.221188	0.999926
ENSMUSG00000073415	0.375566	4.31462e-07	0.00144269	0.599236	0.999926
ENSMUSG00000041460	0.272066	4.51025e-07	0.00144269	0.481155	0.999926
ENSMUSG00000030882	0.208229	6.6301e-07	0.00144269	0.530154	0.999926
ENSMUSG00000082588	0.131883	4.88848e-07	0.00144269	0.396816	0.999926
ENSMUSG00000032899	0.158529	-7.42958e-07	0.00144269	0.836794	0.999926
ENSMUSG00000049721	0.556511	-1.71805e-07	0.00144269	0.932044	0.999926
ENSMUSG00000104011	0.10689	5.42754e-07	0.00144269	0.391856	0.999926
ENSMUSG00000097544	0.0849064	-1.9827e-07	0.00144269	0.851402	0.999926
ENSMUSG00000037984	16.4074	9.04091e-05	0.00144409	0.767235	0.999926
ENSMUSG00000028965	0.110516	4.01298e-07	0.00144269	0.589747	0.999926
ENSMUSG00000054237	1.92531	6.57777e-06	0.00144268	0.0785636	0.999926
ENSMUSG00000085666	3.15285	-3.72026e-06	0.00144268	0.343645	0.999926
ENSMUSG00000066735	7.94255	5.78473e-06	0.00144261	0.478077	0.999926
ENSMUSG00000084862	0.124048	3.4655e-07	0.00144269	0.665643	0.999926
ENSMUSG00000030034	3.52916	1.8994e-07	0.00144266	0.970525	0.999926
ENSMUSG00000010307	5.83625	2.13968e-06	0.00144265	0.773023	0.999926
ENSMUSG00000032500	1.59967	1.7899e-06	0.00144268	0.560673	0.999926
ENSMUSG00000055204	12.3198	3.16645e-07	0.00144258	0.971954	0.999926
ENSMUSG00000026785	0.0512597	-1.08087e-07	0.00144269	0.95944	0.999926
ENSMUSG00000026917	6.43008	-3.8098e-07	0.00144264	0.949302	0.999926
ENSMUSG00000044081	0.137773	5.54278e-07	0.00144269	0.461533	0.999926
ENSMUSG00000027346	33.1605	-3.62463e-06	0.00144254	0.734815	0.999926
ENSMUSG00000086763	0.0163833	1.08166e-07	0.0014427	0.828956	0.999926
ENSMUSG00000045348	5.23538	4.82082e-06	0.00144263	0.482187	0.999926
ENSMUSG00000026721	8.0838	-1.94665e-08	0.00144262	0.997595	0.999926
ENSMUSG00000024654	45.2234	6.81683e-07	0.00144224	0.970066	0.999926
ENSMUSG00000043008	0.152112	9.84215e-08	0.00144269	0.764518	0.999926
ENSMUSG00000105112	0.0690958	-1.62582e-08	0.00144269	0.777818	0.999926
ENSMUSG00000021706	5.69828	1.19224e-07	0.00144265	0.983255	0.999926
ENSMUSG00000026940	0.11159	-2.12708e-07	0.00144269	0.998725	0.999926
ENSMUSG00000047446	9.24858	-1.90759e-07	0.0014426	0.981814	0.999926
ENSMUSG00000087159	0.0222038	-3.88376e-08	0.00144269	0.921393	0.999926
ENSMUSG00000087317	0.0142497	-1.26562e-07	0.00144269	0.948269	0.999926
ENSMUSG00000111375	2.29075	1.15874e-07	0.00144269	0.874319	0.999926
ENSMUSG00000103656	0.0258393	2.16941e-08	0.00144269	0.918413	0.999926
ENSMUSG00000054072	0.995757	-1.5392e-06	0.00144269	0.59574	0.999926
ENSMUSG00000089984	0.0137526	-2.67958e-08	0.00144269	0.908721	0.999926
ENSMUSG00000085482	0.0470162	-5.59703e-08	0.00144269	0.992963	0.999926
ENSMUSG00000028467	8.48192	2.32679e-06	0.00144263	0.739019	0.999926
ENSMUSG00000038057	0.0220162	-6.55184e-08	0.00144269	0.955793	0.999926
ENSMUSG00000070031	0.0924444	-6.41112e-07	0.00144269	0.727654	0.999926
ENSMUSG00000016128	5.22649	1.31234e-05	0.00144267	0.0354819	0.999926
ENSMUSG00000019579	13.7417	-4.88457e-06	0.00144262	0.45047	0.999926
ENSMUSG00000107428	0.0400237	1.11978e-07	0.0014427	0.794498	0.999926
ENSMUSG00000031617	23.9056	2.91858e-05	0.00144262	0.0218691	0.999926
ENSMUSG00000020888	4.82546	-6.07725e-07	0.00144265	0.910337	0.999926
ENSMUSG00000035572	7.01125	2.35544e-06	0.00144263	0.724387	0.999926
ENSMUSG00000021115	3.53879	-3.14974e-06	0.00144268	0.42703	0.999926
ENSMUSG00000086392	0.821283	2.0362e-06	0.00144269	0.245979	0.999926
ENSMUSG00000096992	0.134275	-7.62425e-07	0.00144269	0.640773	0.999926
ENSMUSG00000079502	0.205497	9.96527e-07	0.00144269	0.35579	0.999926
ENSMUSG00000019948	4.53616	-3.49647e-06	0.00144267	0.414167	0.999926
ENSMUSG00000097595	0.21646	5.24971e-07	0.00144269	0.356074	0.999926
ENSMUSG00000030816	9.87345	5.57594e-07	0.0014426	0.947527	0.999926
ENSMUSG00000100862	220.566	5.66906e-07	0.00144269	0.235588	0.999926
ENSMUSG00000085051	0.0165878	1.35593e-07	0.0014427	0.854302	0.999926
ENSMUSG00000042686	2.62453	2.41882e-06	0.00144269	0.334655	0.999926
ENSMUSG00000105875	0.310338	-1.23951e-07	0.00144269	0.909716	0.999926
ENSMUSG00000051695	35.7744	-1.2711e-05	0.00144244	0.373593	0.999926
ENSMUSG00000039617	1.86041	3.85674e-06	0.0014427	0.00665464	0.999926
ENSMUSG00000048484	0.0412857	1.91358e-07	0.0014427	0.830098	0.999926
ENSMUSG00000021185	7.0328	4.44434e-06	0.00144264	0.493623	0.999926
ENSMUSG00000063659	41.4574	3.06426e-06	0.00144261	0.701199	0.999926
ENSMUSG00000037318	0.0739811	1.27978e-07	0.00144269	0.920856	0.999926
ENSMUSG00000025366	2.94485	-5.61576e-07	0.00144266	0.909705	0.999926
ENSMUSG00000019907	9.70682	3.37911e-06	0.00144261	0.672916	0.999926
ENSMUSG00000097411	0.575543	2.49148e-06	0.00144269	0.0499168	0.999926
ENSMUSG00000089698	0.140574	-8.28901e-08	0.00144269	0.711771	0.999926
ENSMUSG00000085289	0.0283169	7.43133e-08	0.0014427	0.827999	0.999926
ENSMUSG00000030283	1.09946	2.01745e-06	0.00144269	0.37324	0.999926
ENSMUSG00000101792	0.0382524	1.03349e-07	0.0014427	0.805845	0.999926
ENSMUSG00000001473	13.5141	2.34299e-06	0.00144262	0.812944	0.999926
ENSMUSG00000108310	0.0456559	-7.0549e-09	0.00144269	0.909633	0.999926
ENSMUSG00000110390	0.0298181	-2.20341e-08	0.0014427	0.902666	0.999926
ENSMUSG00000068923	121.2	2.3827e-05	0.00144215	0.196004	0.999926
ENSMUSG00000068747	35.6833	5.71792e-07	0.00144267	0.904303	0.999926
ENSMUSG00000034274	6.02901	1.57323e-06	0.00144265	0.794815	0.999926
ENSMUSG00000097301	0.0925371	-6.78675e-07	0.00144269	0.859812	0.999926
ENSMUSG00000034833	0.0291313	2.70784e-07	0.0014427	0.82793	0.999926
ENSMUSG00000025269	1.49818	4.02809e-06	0.00144268	0.167874	0.999926
[truncated: 20,073 more rows]
